# Supplementary material for: Microbiome–Metabolome Axis in BALF Reveals Novel Diagnostic Biomarkers for Congenital Heart Disease-Associated Pulmonary Arterial Hypertension
Source: J Cardiovasc Dev Dis. 2026 Jan 6;13(1):32. doi: 10.3390/jcdd13010032 (PMC12842009; doi:10.3390/jcdd13010032)
Supplement: Supplementary file 1 [file jcdd-13-00032-s001.zip]

Archive with 32 entries (32 files):
- Figure S1..tif
- Figure S2..tif
- Figure S3..tif
- Figure S4..tif
- Table S1 CircosChord(P).xlsx
- Table S10 C-NPAH_vs_C-PAH.exp.xlsx
- Table S11 Venn C-NPAH vs C-PAH+C-PAH vs CG.xlsx
- Table S12 Metabolites_Origin.xlsx
- Table S13 MPEA_Results_Host.xlsx
- Table S14 MPEA_Results_Microbiota.xlsx
- Table S15 C-PAH vs C-NPAH Metabolites_Origin.xlsx
- Table S16 C-PAH vs C-NPAH MPEA_Results_Co-Metabolism.xlsx
- Table S17 Corr_CG vs C-PAH_P_R.xlsx
- Table S18 Corr_C-PAH vs C-NPAH_P_R.xlsx
- Table S19 Genus PAH Corr_C-PAH vs C-NPAH_P_R.xlsx
- Table S2 CircosChord(G).xlsx
- Table S20 Meta PAH Corr_C-PAH vs C-NPAH_P_R.xlsx
- Table S21 Mediation Model Params.xlsx
- Table S22 Mediation Model Summary.xlsx
- Table S23 mobile phase gradient elution.xlsx
- Table S24 Mass Spectrometry Parameters.xlsx
- Table S25 Equipments & Reagents.xlsx
- Table S26 Expression of differential metabolite.xlsx
- Table S27(DESeq2).xlsx
- Table S28(ALDEx2).xlsx
- Table S3 diff_Data_res.xlsx
- Table S4 all_diversity.xlsx
- Table S5 indicator_3groups.xlsx
- Table S6 Genus_relative.lefseinput.lefse.xlsx
- Table S7 Meta-PCA res.xlsx
- Table S8 PLSDA_stat(3 groups).xlsx
- Table S9 C-PAH_vs_CG.exp.xlsx
