# Supplementary material for: Microbiome–Metabolome Axis in BALF Reveals Novel Diagnostic Biomarkers for Congenital Heart Disease-Associated Pulmonary Arterial Hypertension
Source: J Cardiovasc Dev Dis. 2026 Jan 6;13(1):32. doi: 10.3390/jcdd13010032 (PMC12842009; doi:10.3390/jcdd13010032)
Supplement: Supplementary file 1 [file jcdd-13-00032-s001.zip › Table S1 CircosChord(P).xlsx]

## Sheet: Sheet 1
Table S1 Top 20 microorganisms at the phylum level and Firmicutes/Bacteroidetes ratios in the 3 groups
Phylum	C-PAH	C-NPAH	CG	C-PAH（F/B）	C-NPAH（F/B）	CG（F/B）
p__Proteobacteria	43.9802	36.7431	43.1004	6.09065	2.32748	3.9698
p__Firmicutes	35.1755	31.5511	33.1141
p__Bacteroidetes	5.77532	13.5559	8.34148
Unclassified	7.47758	6.50667	4.86047
p__Actinobacteria	3.7295	3.87005	5.85862
p__Fusobacteria	0.650929	4.8947	1.4362
Bacteria	1.43087	0.740467	1.44323
p__Acidobacteria	0.474312	0.423983	0.708268
p__Chloroflexi	0.377254	0.145913	0.154268
p__Gemmatimonadetes	0.159227	0.168635	0.321477
p__Saccharibacteria	0.13912	0.192478	0.314344
p__Spirochaetae	0.0295629	0.5594	0.0204807
p__Verrucomicrobia	0.143033	0.0370895	0.0585891
p__Chlorobi	0.0116296	0.156917	0.00876281
p__Cyanobacteria	0.118143	0.0203789	0.0369877
p__Nitrospirae	0.0557566	0.0479923	0.0585893
p__Synergistetes	0	0.133991	0.0033625
p__SR1_Absconditabacteria	0.00684733	0.0816174	0.0329119
p__Deinococcus-Thermus	0.103253	0.008661	0.00682694
p__Tenericutes	0.0139119	0.0716317	0.00825344
Others	0.148032	0.0892596	0.11239
