# Supplementary material for: Microbiome–Metabolome Axis in BALF Reveals Novel Diagnostic Biomarkers for Congenital Heart Disease-Associated Pulmonary Arterial Hypertension
Source: J Cardiovasc Dev Dis. 2026 Jan 6;13(1):32. doi: 10.3390/jcdd13010032 (PMC12842009; doi:10.3390/jcdd13010032)
Supplement: Supplementary file 1 [file jcdd-13-00032-s001.zip › Table S10 C-NPAH_vs_C-PAH.exp.xlsx]

## Sheet: ALL_INFO
ID	Metabolite	m/z	Retention time	Mode	Adducts	Formula	Fragmentation Score	Theoretical Fragmentation Score	Mass Error (ppm)	KEGG Compound ID	Library ID	CAS ID	T010	T026	T028	T029	T056	T063	T064	T068	T081	T090	T099	T102	T107	T113	T116	T119	T125	T136	T156	T007	T012	T023	T035	T043	T046	T058	T066	T071	T105	T110	T122	T130	T133	T139	T142	T145	T153
pos_64	Propyl 2,4-decadienoate	228.195	6.05887	pos	M+H-H2O, M+H, M+NH4, M+H-2H2O	C13H22O2	59.3	-	-1.14875	-	HMDB0037307;LMFA07011001	-	7.90295	7.72897	7.51973	7.24433	7.82851	7.96164	7.72248	7.27876	7.40555	7.62019	8.15848	7.58302	7.46748	7.28522	7.28093	7.80716	7.81827	7.6131	7.96661	7.79875	7.39081	7.43355	7.3645	7.44333	7.13632	7.65108	8.00678	7.12246	7.53739	7.90882	7.7724	7.64378	7.48863	8.11991	8.10038	7.95211	8.04412
pos_259	DL-Citrulline	198.085	0.640067	pos	M+Na, M+2Na-H, M+H	C6H13N3O3	88.9	-	-1.32986	C00327	HMDB0000904;MJDBOTE0000481	-	3.95541	6.29863	5.11667	4.96366	5.55003	3.58495	5.1442	4.57087	5.33132	4.71023	4.09167	5.25442	5.32091	4.43785	4.85611	4.57206	3.40852	5.24649	4.65915	4.07219	4.89184	4.22322	4.77771	4.80826	5.24899	5.38385	4.75872	5.85514	5.62486	5.48275	3.31674	4.98023	5.25463	3.70834	3.69056	5.32313	3.651
pos_4265	Tranexamic acid	158.117	0.990467	pos	M+H	C8H15NO2	51.1	-	-1.22207	C12535	HMDB0014447	1197-18-8	5.4494	5.38517	5.34909	5.22667	5.40151	5.52531	5.37657	5.15577	4.98837	5.37347	5.94528	5.16618	6.62834	4.75719	5.23778	5.22488	5.21191	6.89458	5.38263	5.31126	5.32346	5.03366	5.05062	5.11142	5.24548	5.26759	5.5684	7.24863	5.23848	5.47095	5.1981	5.25784	5.33856	5.90262	5.61787	5.48158	5.501
pos_3546	Betaine aldehyde	84.0812	8.38807	pos	M+H-H2O, M+H	C5H11NO	73.5	-	4.44616	C00576	HMDB0001252	7418-61-3	7.99171	7.84602	7.64752	7.40998	7.92579	8.06368	7.84445	7.45875	7.5286	7.7432	8.26578	7.72149	7.63043	7.47313	7.38464	7.9382	7.93737	7.73677	8.10501	7.92848	7.54429	7.61325	7.49671	7.64449	7.2671	7.77199	8.13853	7.27767	7.65429	8.03742	7.84352	7.76669	7.61301	8.23811	8.24153	8.08103	8.1808
pos_13762	PG(18:1(9Z)/0:0)	511.303	7.59393	pos	M+H	C24H47O9P	65.1	-	-0.871774	-	LMGP04050006;HMDB0240602	-	4.66326	4.58558	4.33067	5.37503	4.5804	4.76576	4.53814	5.68411	4.1989	4.43583	4.95435	4.37735	5.67063	4.96265	4.81574	4.59257	4.58928	4.39762	4.75201	4.57936	4.53196	4.29451	4.18791	4.92088	5.23262	4.42692	4.78316	4.8041	4.31838	4.70557	4.49747	4.44241	4.32476	4.88919	4.8714	4.73325	4.83184
pos_13985	LysoPC(20:2(11Z,14Z))	548.37	6.39378	pos	M+H	C28H54NO7P	60.6	-	-1.39644	C04230	HMDB0010392	-	4.58174	4.50406	4.24915	4.77984	4.49888	4.68424	4.45662	4.08071	4.11738	4.35431	4.87283	4.29583	4.20798	4.86764	5.1523	4.51105	4.50776	4.3161	4.67049	4.49783	4.111	4.21299	4.39304	4.22645	4.73051	4.46514	4.70164	5.16369	4.23686	4.62405	4.41595	4.36089	4.24324	4.80766	4.78988	4.65173	4.75031
pos_132	Oxiglutatione	307.083	0.880417	pos	M+2H, M+H, M+Na	C20H32N6O12S2	53.9	-	-1.70166	C00127	HMDB0003337;HMDB0011691;MJDBOTE0000407	-	7.86945	7.2442	7.63066	7.85891	6.77384	7.37906	8.15092	7.68684	7.86199	7.01093	6.67644	7.644	7.91343	7.49897	7.17587	7.63515	6.66323	8.06014	7.62631	7.38459	8.10842	7.30376	8.17099	7.70021	8.19223	7.88686	7.29143	7.87988	7.75357	7.11926	6.71525	7.94468	7.73016	6.67462	4.45282	7.47872	7.24753
pos_25025	Niacinamide	123.055	0.873717	pos	M+H	C6H6N2O	78.4	-	-0.0523002	C00153	HMDB0001406	98-92-0	6.04979	6.35911	6.43663	6.26297	6.67529	6.31622	6.3374	6.1429	6.20949	6.28108	5.82793	6.20255	6.45601	6.1857	6.15336	6.46124	5.67812	6.35949	6.28833	6.11646	6.50054	6.24798	6.30596	6.21775	5.96877	6.62291	6.15404	6.05879	6.78733	6.01598	5.70287	6.54871	6.56993	5.86779	5.52262	6.0714	6.11501
pos_12356	Xestoaminol C	230.247	6.0113	pos	M+H	C14H31NO	77.9	-	-1.62455	-	LMSP01080033	-	6.90565	6.90156	6.83468	6.68672	6.67271	7.0437	6.7242	6.7897	6.56057	6.71988	7.37474	6.77533	6.65119	6.95432	6.75587	6.88999	7.01334	6.54908	6.94671	6.96227	6.66888	6.95955	6.41116	6.96853	6.21138	6.79582	7.09537	6.55466	6.42389	6.92593	6.98052	6.62756	6.49751	7.11864	7.37574	6.86352	7.01778
neg_4003	Torvoside D	761.388	2.26258	neg	M+Cl	C38H62O13	-	94.1	-0.517966	-	HMDB0029624	-	3.94254	5.80734	3.60999	3.36298	3.85969	4.04504	3.81743	3.4416	3.47826	3.71514	4.23361	3.65667	3.56883	3.4236	3.30391	3.87186	3.86857	3.67694	4.03129	3.85865	3.47188	3.57384	3.46084	3.5873	3.20202	3.706	4.06244	3.33517	4.06207	3.98485	3.77677	3.72172	3.60409	4.16845	4.15067	4.01253	4.11111
neg_980	Isostevioside	803.371	2.59928	neg	M-H, M+FA-H	C38H60O18	85.0	-	0.83929	-	-	-	3.8551	5.22173	3.52256	3.27556	5.13497	4.44863	3.72999	3.35417	3.39083	3.6277	4.14616	3.56923	3.4814	3.33618	3.2165	3.78442	3.78113	3.5895	3.94384	3.7712	3.38446	3.48641	3.37342	3.49987	3.11462	3.61856	3.97499	3.24775	3.65671	3.8974	3.68933	3.63428	3.51665	4.081	4.06322	3.92508	4.02366
pos_8535	Medicoside H	494.228	3.69227	pos	M+2Na	C47H74O19	-	93.0	-5.63606	-	HMDB0039291	125448-43-3	3.8383	4.60019	5.27472	3.25876	4.63356	3.97754	3.71319	3.33738	3.37403	3.6109	4.12936	3.55243	3.4646	3.31938	3.19971	3.76761	3.76433	3.5727	3.92704	3.7544	3.36766	3.46961	3.35662	3.48307	3.09783	3.60176	3.95818	4.66076	5.18035	3.8806	3.67253	3.61748	4.8956	4.0642	4.04641	3.90828	4.00685
pos_294	1-Kestose	527.158	0.729233	pos	M+Na, M+ACN+Na, M+ACN+H	C18H32O16	86.7	-	-0.714677	C03661	HMDB0011729	470-69-9	6.49361	7.04761	6.58524	6.93578	6.66488	7.26668	7.16003	6.8352	6.91038	6.95836	6.13482	6.28944	7.1443	6.82671	6.94022	7.32353	6.7709	7.11637	6.84349	6.76458	7.20248	6.67902	7.08289	6.81991	6.85364	7.24979	6.98138	6.43006	7.33821	6.91692	6.18977	7.24695	6.21851	6.56084	5.22403	6.88494	6.71302
pos_3326	N-Acetylglucosamine	244.079	0.695	pos	M+H-2H2O, M+Na	C8H15NO6	90.0	-	-1.08638	C00140	HMDB0000803;HMDB0000215;MJDBOTE0000646	-	5.48983	5.88274	5.54997	5.79975	6.37796	5.36934	5.8549	5.4658	5.85386	5.79625	5.25294	5.67853	5.89062	5.52053	5.55559	5.44926	4.8769	5.75528	5.30595	5.35664	5.33563	5.21255	5.98151	5.58359	5.83255	5.63366	5.66729	6.16885	6.49801	5.63458	4.81251	5.7752	5.94312	4.97293	4.71599	5.75197	5.279
neg_11994	Trigofoenoside G	597.281	3.80008	neg	M-2H	C56H92O27	-	93.8	-5.63207	-	HMDB0038616	94714-57-5	3.74135	3.98273	3.40884	3.16186	3.65851	3.84384	3.61625	3.24047	3.27712	3.51396	4.03241	3.4555	3.36768	3.22248	3.10281	3.67067	3.66738	3.47577	3.83009	3.65746	3.27074	3.37269	3.25971	3.38615	3.00095	3.50483	3.86124	3.71601	5.41386	3.78365	3.57559	3.52055	3.40293	3.96725	3.94946	3.81133	3.9099
pos_254	Betaine	118.086	0.6273	pos	M+H, 2M+H, M+Na	C5H11NO2	60.8	-	0.353811	C00719	HMDB0000043	6915-17-9	6.96267	6.51578	6.87242	6.88754	6.77888	6.96101	6.82562	6.88491	6.7772	6.86091	6.71395	6.57277	6.61456	6.46652	6.23764	7.11696	6.58914	7.08257	6.70805	7.0623	7.17074	6.78817	6.89597	6.90488	6.88917	6.90884	6.93445	6.9602	7.38784	6.69548	6.68085	7.01679	7.1881	7.23788	5.80649	6.72627	7.25004
pos_25462	L-Glutamic Acid	148.06	0.6273	pos	M+H	C5H9NO4	74.8	-	-1.69512	C00025	HMDB0003339;HMDB0060475;HMDB0000148;MJDBAA00000189	56-86-0	5.46748	6.12943	5.70642	5.56239	6.17856	5.43602	5.74149	5.40744	5.8538	5.50536	5.05306	5.87403	5.90783	5.47371	5.61229	5.68489	4.79687	5.93132	5.43509	5.2341	5.76331	5.23113	5.87561	5.52157	5.87522	6.13543	5.43434	6.08047	6.24364	5.64175	4.56932	5.77827	5.91511	4.965	4.09006	5.57949	5.24808
neg_11243	Momordicoside I	655.368	5.1637	neg	M+K-2H	C36H58O8	-	94.6	9.93761	-	HMDB0035424	81371-55-3	3.64003	5.30932	3.30754	3.06061	3.55719	3.74252	3.51494	3.13919	3.17584	3.41266	3.93108	3.3542	3.26639	3.12121	3.00157	3.56936	3.56607	3.37447	3.72877	3.55615	3.16947	3.2714	3.15844	3.28486	2.89973	3.40352	3.75991	4.3389	5.60311	3.68233	3.47428	3.41925	3.30164	3.86592	3.84814	3.71001	3.80858
pos_716	Acetylcarnitine	204.123	1.07998	pos	M+H, M+Na	C9H17NO4	57.7	-	-1.0912	C02571	LMFA07070060;HMDB0000201	-	6.85148	7.17593	6.90607	7.17833	7.33668	6.87037	7.41182	6.90485	7.43138	7.25659	6.3908	7.27732	7.55172	6.9274	7.13813	7.42015	6.27904	7.48227	6.89681	6.59225	7.53076	6.90617	7.3563	7.04869	7.32374	7.31062	6.93173	7.32216	7.687	6.95927	6.05787	7.44225	7.3615	6.49967	4.63057	6.84004	6.77861
pos_37	Hypoxanthine	137.046	1.37592	pos	M+H, M+Na, 2M+Na, 2M+H	C5H4N4O	89.6	-	-1.27873	C00262	HMDB0000157	68-94-0	6.77692	7.4497	7.15802	7.1037	7.53777	6.3637	6.94891	6.60579	7.12057	6.7694	6.72815	7.17521	7.51845	6.40157	7.14783	6.9078	5.93874	7.01972	6.85338	6.5686	7.1214	6.57855	7.32372	6.67605	7.41626	7.31618	7.23131	7.6163	7.75061	7.30305	5.58887	6.91511	7.15432	6.54493	5.79719	7.33344	6.631
pos_521	5E,7Z-Dodecadienal	198.185	6.025	pos	M+H-H2O, M+NH4, M+H	C12H20O	58.0	-	-1.53312	-	LMFA06000157	-	6.27888	6.08079	5.8135	5.60113	6.18156	6.2501	6.12935	5.51478	5.76875	5.95035	6.45223	5.82789	5.82743	5.58704	5.51699	6.12548	6.14714	5.97189	6.3224	6.08757	5.74412	5.71449	5.70941	5.73942	5.43762	5.97142	6.37315	5.46173	5.9139	6.27142	5.98279	6.01195	5.8424	6.44705	6.37719	6.34081	6.41121
pos_19841	Asparaginyl-Valine	214.118	3.3496	pos	M+H-H2O	C9H17N3O4	-	91.7	-1.86519	-	HMDB0028744	-	3.26615	3.18851	4.84146	2.6871	3.18333	3.3686	3.1411	2.7656	2.80222	3.03887	3.55713	2.98044	2.89269	2.74763	2.62813	3.1955	3.19221	3.0007	3.35486	3.18229	2.79585	2.8977	2.78483	2.91114	2.52645	3.02973	3.38599	2.65933	2.92154	3.30843	3.10046	3.04545	2.92791	3.49198	3.4742	3.3361	3.43465
pos_3618	PC(14:0/0:0)	468.308	6.25407	pos	M+H, M+Na	C22H46NO7P	79.1	-	-0.894946	-	LMGP01050012;HMDB0010379	-	6.65351	5.93429	7.03304	7.46392	6.45318	6.55925	6.61111	7.18493	6.87633	7.39947	5.68001	6.79972	7.18861	7.44633	7.40903	6.81646	7.15417	6.61348	5.92002	6.77443	7.03364	7.2132	6.90156	7.02345	7.49933	6.78034	5.95398	6.85204	6.53228	6.70509	6.36218	7.14827	7.18799	6.22726	4.69639	6.07514	6.55673
pos_14408	4-Vinylcyclohexene	109.101	6.05887	pos	M+H	C8H12	51.8	-	1.42211	C19310	-	-	5.99028	5.7994	5.59138	5.30531	5.87805	6.01842	5.77988	5.37182	5.48444	5.69072	6.2245	5.64659	5.54115	5.36626	5.36567	5.86969	5.86446	5.67554	6.04048	5.84512	5.46309	5.51395	5.44738	5.51825	5.23152	5.72699	6.05154	5.22224	5.62283	5.98544	5.82525	5.71227	5.57798	6.18417	6.15473	6.0052	6.09135
pos_4717	(2S)-2-amino-4-methylpentanoic acidL-Leucine	132.102	1.80213	pos	M+H	C6H13NO2	66.8	-	-0.938028	-	-	-	6.65496	8.03588	7.49881	7.01446	7.98975	6.90926	7.16609	6.95764	7.39013	7.15532	6.57639	7.17166	7.29351	7.10477	6.88248	7.32132	6.47393	7.35754	6.71229	6.65964	7.15475	6.90366	7.0184	6.936	7.22084	7.28568	6.77045	7.81523	7.90789	7.24218	6.00089	7.36302	7.52313	6.40525	6.18958	7.00094	6.58357
pos_492	1-Stearoyl-2-Docosahexaenoyl-sn-Glycero-3-[Phospho-rac-(1-glycerol)]	840.567	6.18027	pos	M+NH4, M+Na, M+2Na	C46H79O10P	68.0	-	-9.83155	-	-	-	7.16002	7.1195	6.85632	6.61911	7.16458	7.29459	7.08446	6.67319	6.78126	6.96839	7.47712	6.90228	6.83254	6.66554	6.60185	7.0872	7.15123	6.94167	7.29252	7.10728	6.73627	6.80314	6.77234	6.88581	6.61273	6.97374	7.33439	6.49598	6.8634	7.2223	7.34368	6.9314	6.81624	7.43597	7.42664	7.2914	7.37485
pos_2569	Pseudoecgonine	186.112	0.873717	pos	M+H, 2M+K	C9H15NO3	66.9	-	-1.13294	C12449	HMDB0006348	-	5.07854	5.20685	5.24891	5.33462	6.11072	4.98798	5.12793	4.99268	6.03572	5.33876	5.13743	5.14924	4.88995	4.85771	5.11215	5.12666	4.62007	5.13337	5.00977	4.685	5.61031	5.12848	5.17349	4.97866	5.15077	5.13505	5.24219	5.60144	5.47697	4.96516	4.78283	5.23725	5.56205	5.2147	4.55685	5.10098	5.24894
pos_13220	(+)-Camphor	153.127	9.97428	pos	M+H	C10H16O	63.0	-	-1.44659	C00808	LMPR0102120001;HMDB0059838	-	6.33988	6.22068	5.98678	5.75167	6.24108	6.42617	6.18344	5.84104	5.89522	6.09076	6.60413	6.04404	5.96553	5.8625	5.76203	6.24798	6.28408	6.07342	6.41053	6.262	5.86261	5.95935	5.85277	6.0154	5.61631	6.11314	6.47116	5.67775	5.99956	6.38452	6.19097	6.11366	5.9518	6.55241	6.55866	6.39628	6.50944
pos_24376	Uracil	113.035	1.74748	pos	M+H	C4H4N2O2	87.6	-	1.22004	C00106	HMDB0000300;MJDBOTE0000838	66-22-8	6.29008	6.1353	6.61844	6.28518	6.32171	6.20906	6.34834	6.20135	6.46714	6.30726	6.38189	6.51018	6.7318	6.15831	6.32589	6.4094	5.94754	6.43287	6.33908	6.28913	6.34349	5.93316	6.49482	6.21025	6.45404	6.40078	6.5284	6.30887	6.67355	6.42514	5.84749	6.32835	6.37116	6.27395	6.30465	6.58654	6.37106
pos_25439	L-Carnitine	162.112	0.646933	pos	M+H	C7H15NO3	93.6	-	-1.63826	C00318	HMDB0000062	541-15-1	6.98407	6.9607	6.70498	6.4446	6.59484	6.92564	7.09678	6.35248	6.91152	6.35478	6.52442	6.87344	6.7287	6.73668	6.5954	7.02183	6.22923	6.9963	7.20231	6.8593	6.79251	6.42441	6.55631	6.64092	6.40005	6.75144	6.82738	6.4847	6.72627	6.84891	6.37068	6.91403	6.4668	6.84335	5.41362	7.05099	6.92726
pos_414	2',3' cyclic CMP	306.048	0.798	pos	M+H, M+2Na-H, M+Na	C9H12N3O7P	75.9	-	-1.28335	C00127	HMDB0011691	-	6.08146	5.74852	5.53934	5.38158	5.71819	6.05196	6.05425	6.06605	5.86172	6.22825	5.28126	5.47165	5.74447	6.10847	5.06049	6.0599	5.72573	6.26897	6.40024	6.23866	6.00977	5.97225	5.73599	6.23491	5.70781	6.20284	6.02553	5.66426	5.94518	6.27651	5.43422	6.35372	6.12652	5.76875	5.15792	6.08077	6.31972
pos_24	Creatine	132.077	0.68815	pos	M+H, M+2Na-H, M+Na, 2M+H	C4H9N3O2	83.3	-	-1.05399	C00300	HMDB0000064	57-00-1	7.04237	6.94999	6.85462	6.71503	6.98808	6.87216	7.08828	6.53933	6.86193	6.66539	6.81847	6.86657	6.91081	6.65651	6.68841	6.94652	6.4301	7.01514	7.14203	6.81829	6.77077	6.51067	6.88031	6.70163	6.78359	6.98246	7.06903	6.78521	6.93156	7.00951	6.3808	6.96872	6.81919	6.6775	6.3455	7.12549	6.80235
pos_25022	4-Trimethylammoniobutanal	130.123	0.873717	pos	M+H	C7H15NO	58.3	-	-0.559186	C01149	HMDB0001345	64595-66-0	4.51548	4.93826	5.17527	4.01759	3.62817	6.01105	5.83702	4.7985	5.11913	3.18156	6.74249	5.01962	4.88015	4.94538	5.00735	6.31197	6.23262	5.70782	6.04024	4.14217	2.45135	5.05838	5.43867	5.92439	4.36444	5.13753	3.98738	4.48844	5.37643	6.34971	5.90864	5.83712	5.39595	6.3039	6.24611	5.95582	6.68592
pos_1766	C16 Sphingosine	304.284	6.03172	pos	M+H, M+CH3OH+H	C16H33NO2	83.5	-	-1.90594	-	LMSP01040008	-	6.30068	6.06807	6.11334	6.04252	6.19448	6.41274	6.10069	6.12901	5.93852	6.12891	6.72733	6.24178	6.10997	6.09028	5.86642	6.19655	6.23302	6.0565	6.37467	6.27432	5.92713	6.25619	5.82968	6.26731	5.67403	6.05021	6.41008	5.98939	5.93653	6.32764	6.20705	6.16201	6.01434	6.53306	6.62055	6.29467	6.43218
pos_247	L-Glutamine	191.04	0.6069	pos	M+H, M+2Na-H, M+Na	C5H10N2O3	87.0	-	-1.63326	C00064	HMDB0003423;HMDB0000641;MJDBAA00000190	56-85-9	5.23356	6.18524	5.92051	5.7402	6.03362	5.16381	5.8952	5.57947	6.02579	5.55757	4.91709	5.9161	6.00529	5.61531	5.71955	5.74341	4.55692	6.0718	5.72347	5.31694	5.86191	5.32681	5.7412	5.68507	5.9021	6.04919	5.59027	6.12512	6.09398	5.7213	3.97653	5.95125	5.86685	4.22231	4.14227	5.92194	5.07105
pos_23142	(2R,3R,4S,5R)-2-(6-aminopurin-9-yl)-5-(hydroxymethyl)oxolane-3,4-diolAdenosine	250.093	2.07343	pos	M+H-H2O	C10H13N5O4	70.8	-	-0.876118	-	-	-	5.0644	2.85629	4.65492	5.06689	4.32623	4.29423	4.85032	4.55239	5.23966	4.96259	4.52357	5.37443	5.20933	4.65192	5.05352	4.9374	3.95152	5.20067	5.37309	5.12646	5.07529	4.26724	5.17186	5.24017	4.87672	5.10766	5.30996	4.78824	5.00567	4.40753	3.75846	5.13427	4.4803	4.08539	3.14183	5.35741	4.94043
pos_25285	Sucrose	365.105	0.756733	pos	M+Na	C12H22O11	82.6	-	-1.21272	C00089	HMDB0000258	57-50-1	6.5756	6.32338	6.47603	5.62521	6.52353	6.27975	7.20972	5.83688	6.01764	5.97806	6.46411	5.5906	6.38677	6.19728	5.96871	6.15003	5.66955	5.91408	6.13921	6.23215	5.74729	5.90265	6.00554	5.69911	5.90166	6.07129	6.23887	5.94743	6.4	6.64177	5.6778	5.9602	5.90992	5.92503	6.22856	6.3916	5.97601
pos_21415	4-formyl Indole	146.06	2.59992	pos	M+H	C9H7NO	94.5	-	-1.66608	-	-	-	4.95518	5.96909	5.60527	5.2101	6.0304	5.01735	5.32052	5.08766	5.52912	5.35955	5.01498	5.40875	5.52294	5.27236	5.20051	5.5119	4.72052	5.5115	5.01387	5.01233	5.51161	5.13148	5.27828	5.28032	5.66359	5.33173	5.15031	5.9985	6.04641	5.39973	4.48878	5.4531	5.56817	4.98403	4.83904	5.40352	4.91642
neg_13758	L-Leucyl-L-Alanine	201.124	1.97457	neg	M-H	C9H18N2O3	60.4	-	-3.11102	-	HMDB0028922	-	5.11257	6.13775	2.76591	2.89438	5.62854	5.98078	5.3895	4.57748	2.6344	4.04438	3.38905	2.81252	2.72482	4.86706	2.46048	5.24439	5.3179	5.65036	5.18847	4.71876	2.93334	5.28545	2.93819	2.96642	2.35893	3.26054	4.67395	3.45101	4.53401	4.45742	4.67133	5.73106	6.13919	4.25281	3.30613	4.92478	3.26659
pos_3403	1-Linoleoylglycerophosphocholine	520.339	6.28102	pos	M+H, M+Na	C26H50NO7P	64.9	-	-0.875491	C04100	HMDB0010386	-	6.34884	6.21329	7.2287	7.39128	6.1687	6.6929	6.49003	7.43407	7.05821	7.34212	5.14563	7.04262	6.91676	7.58203	7.00448	6.79935	7.05507	6.99855	6.27187	6.67874	6.82535	7.0862	6.95334	7.08832	7.0274	7.14936	6.04336	7.21808	6.72444	6.92601	5.99982	7.00266	7.10794	6.29235	4.62856	6.21542	6.62042
pos_4171	Pyrrolidine	72.0813	0.873717	pos	M+H	C4H9N	79.4	-	8.00118	-	HMDB0031641	123-75-1	5.53599	6.65047	6.14886	5.79972	6.58555	5.62547	5.9765	5.59257	6.14057	5.82231	5.60286	5.96402	6.04267	5.6605	5.63625	5.96798	5.16445	5.95486	5.55517	5.45772	5.86411	5.5984	5.80269	5.6603	5.88148	6.14357	5.75428	6.39337	6.48565	5.94056	4.96083	5.95253	6.02558	5.50318	5.27328	5.97248	5.47572
pos_23967	5'-Deoxyadenosine	252.109	1.8983	pos	M+H	C10H13N5O3	84.1	-	-1.48334	C05198	HMDB0001983	4754-39-6	5.48222	5.30645	4.64352	4.41687	5.04771	5.39226	5.0923	5.06827	4.82644	5.29343	4.18037	4.00528	2.9452	5.52759	2.68059	5.66625	5.89099	6.20285	5.44103	4.80403	4.52156	5.09687	4.01838	5.47394	3.62035	4.29325	4.44211	4.31623	4.38061	4.77171	5.12794	6.38386	5.43074	4.65994	3.52676	4.37007	3.59565
pos_4178	Glycylproline	173.092	0.873717	pos	M+H	C7H12N2O3	87.2	-	-0.922889	-	HMDB0000721	704-15-4	4.6322	5.87616	5.34792	4.67507	5.72571	4.63057	5.10511	4.66228	5.3746	4.79938	4.1297	5.04367	4.66162	4.62413	4.66196	5.05908	4.14134	5.21761	4.67918	4.42284	4.68543	4.47814	4.64227	4.59236	4.74691	5.20628	4.98014	4.91028	5.18222	5.5083	3.73025	5.0073	5.3416	3.93568	3.55921	4.76296	4.35927
pos_25023	L(-)-Pipecolinic acid	130.086	0.873717	pos	M+H	C6H11NO2	55.7	-	-0.541527	-	;MJDBOTE0000664	-	5.56397	5.7129	5.60606	5.5314	6.35312	5.57083	5.69066	5.2263	5.27771	5.43514	5.83661	5.31615	5.54756	4.9365	5.09937	5.35666	5.23792	5.35111	5.57749	5.46186	5.5364	5.11522	5.33512	5.44493	5.39988	5.93686	6.01242	5.55434	5.64494	5.77835	5.25727	5.46896	5.44632	5.50522	5.51878	5.88974	5.68322
pos_22930	Tyramine	120.081	2.10118	pos	M+H-H2O	C8H11NO	65.7	-	0.149807	C00483	HMDB0000306	51-67-2	6.14859	7.51157	7.1099	6.63486	7.4943	6.38865	6.79111	6.60401	7.0224	6.808	5.99764	6.75825	6.89959	6.72099	6.50617	6.9071	6.01521	6.96333	6.39907	6.23322	6.79513	6.56644	6.61957	6.64707	6.97359	6.95996	6.34108	7.34982	7.44333	6.97717	5.33856	7.0401	7.07411	5.66022	5.1951	6.63025	6.04671
pos_3964	Creatinine	114.066	0.667533	pos	M+H	C4H7N3O	54.5	-	0.980536	C00791	HMDB0000562;MJDBOTE0000819	60-27-5	6.05876	6.33841	5.72507	5.38812	6.27737	5.8956	6.01628	5.42118	6.13091	5.87693	6.12701	5.9325	5.70313	5.4992	5.69359	5.89476	5.55094	5.88748	6.01522	5.94206	5.52805	5.4887	5.69832	5.65392	5.4821	6.11815	6.38326	5.83234	6.14112	6.37052	5.4488	5.80975	5.80381	5.98851	5.68843	6.37055	5.94007
neg_5055	Terephthalic acid	165.018	3.77207	neg	M-H	C8H6O4	68.2	-	-5.4869	C06337	HMDB0002428;MJDBOTE0000641	100-21-0	6.42587	5.87476	5.73013	5.38664	6.00974	6.29717	5.98962	5.54434	5.44558	5.8552	6.31596	5.76085	5.79307	5.60765	5.47032	6.07533	6.16215	5.79091	6.37513	6.2256	5.55615	5.8833	5.45319	5.76247	5.3145	5.89121	6.29976	5.21763	5.67117	6.31382	6.05857	5.79825	5.61113	6.3242	6.39535	6.31434	6.31752
pos_193	2-Hydroxycinnamic acid	182.081	1.47903	pos	M+H-H2O, M+H, M+NH4	C9H8O3	74.0	-	-1.35547	C05838;C01772	HMDB0041592;HMDB0134028;HMDB0002641	614-60-8	6.06376	7.36901	6.90234	6.42382	7.23077	6.23021	6.41137	6.29038	6.77679	6.41247	6.17749	6.57583	6.72425	6.40116	6.31996	6.63428	5.83071	6.70823	6.20862	6.05828	6.55331	6.28575	6.34383	6.31011	6.67146	6.75656	6.2196	7.23664	7.2882	6.75698	5.614	6.65431	6.71937	6.03654	5.92312	6.39442	6.10771
pos_4050	N-Acetylputrescine	131.118	0.784233	pos	M+H	C6H14N2O	50.8	-	-0.403579	C02714	HMDB0002064	18233-70-0	4.05858	4.71498	4.21498	4.10994	5.03559	4.17975	4.64958	4.17102	4.46638	3.66457	3.92715	4.38218	4.72194	4.00688	4.07379	4.19414	3.48894	4.36005	4.39166	4.15276	4.26224	3.92384	4.21253	4.11704	4.49612	4.7845	4.56345	4.62842	4.65249	5.54484	3.15192	4.30059	4.27731	3.7848	3.11344	4.29586	4.17597
pos_140	L-Methionine S-oxide	148.042	1.13505	pos	M+H-H2O, M+Na, M+H	C5H11NO3S	85.3	-	-2.48438	C02989	HMDB0002005	-	5.92541	6.78784	6.73531	6.41598	6.47425	5.59298	6.42804	6.35386	6.72897	6.4039	5.75159	5.9685	6.49067	6.17985	6.15307	6.62595	5.76746	6.72931	5.81791	5.62951	6.48523	6.26475	5.45769	6.31436	6.32358	6.6257	5.87401	6.69442	7.09156	5.73308	5.27909	6.5733	6.69915	5.66222	5.65556	5.78312	5.73792
pos_24660	7-Methylguanine	166.072	1.47213	pos	M+H	C6H7N5O	72.3	-	-1.19547	C02242	HMDB0000897;HMDB0006040	578-76-7	4.70541	5.30446	5.33432	4.87254	5.53287	4.6836	5.10843	4.76967	5.50204	5.13247	4.84507	5.25919	5.3896	4.83999	5.04566	5.0289	4.31867	5.2779	4.95143	4.83818	5.115	4.63319	5.17937	4.90287	5.30475	5.25645	5.27828	5.37753	5.5891	5.46336	4.23602	5.05328	5.05324	4.79402	4.64459	5.34309	4.71034
pos_4173	Cytosine	112.051	0.873717	pos	M+H	C4H5N3O	88.1	-	1.44878	C00380	HMDB0000630	71-30-7	5.68298	5.4279	5.6503	5.54407	5.16799	5.34128	5.29816	5.60889	5.57104	6.34803	5.45143	5.33666	5.33036	5.99822	4.90951	5.93164	5.15173	6.45913	6.04587	6.0328	5.94041	5.45738	5.36535	6.11641	5.32953	5.96969	5.26126	4.75567	5.19279	5.09777	4.77826	6.48383	5.87146	5.01023	4.23049	5.79808	5.99638
pos_86	Gamma-Decalactone	153.127	0.3351	pos	M+H, M+Na, M+H-H2O	C10H18O2	50.4	-	-1.40844	-	HMDB0037217	-	6.28108	6.14194	5.91427	5.68867	6.21051	6.33331	6.12431	5.72234	5.81874	6.01942	6.54715	5.96673	5.88563	5.74954	5.65438	6.19398	6.20406	5.99663	6.36264	6.18495	5.81112	5.87464	5.75365	5.92114	5.54722	6.02292	6.40177	5.57298	5.9151	6.28394	6.12046	6.04219	5.89284	6.49356	6.50322	6.33018	6.44078
pos_14109	13(S)-HOTrE	277.216	6.23435	pos	M+H-H2O	C18H30O3	54.1	-	-1.41081	C16316	-	-	5.99522	5.83772	5.91507	5.53357	6.2219	6.03955	6.15468	5.90464	5.65269	5.84877	6.19372	5.7725	5.751	5.73899	5.4323	6.20094	5.89101	5.82554	6.01706	6.14753	5.64472	5.71983	5.57743	5.79761	5.38727	5.91488	6.01999	5.67546	5.808	6.07235	5.82037	5.91879	6.05154	6.20158	6.11039	6.13986	6.12589
pos_25384	Acetylcholine	146.117	0.695	pos	M+H	C7H15NO2	59.8	-	-1.52617	C01996	HMDB0000895	51-84-3	5.48969	6.09941	5.48791	5.58796	5.74507	5.85299	5.90431	5.43871	6.0056	5.45267	5.04166	5.47564	5.82269	5.29807	5.61224	5.72963	5.09127	5.85104	5.43262	5.44955	6.03341	5.49137	5.79011	5.69538	5.76575	5.94053	5.49426	6.04412	6.31378	6.31222	4.96598	5.68266	5.94299	5.64383	4.59223	5.59851	5.71497
pos_296	N1,N12-Diacetylspermine	287.244	0.7361	pos	M+2H, M+H, M+H-H2O	C14H30N4O2	72.3	-	-1.48997	C03413	HMDB0002172	61345-83-3	3.59211	7.40607	4.62474	4.57764	6.78164	4.8091	5.08038	4.56931	5.03232	5.06977	2.88309	3.72889	5.82503	4.87916	4.9133	5.03334	4.45358	4.67904	3.63498	2.50887	4.60365	5.47294	4.43335	3.824	5.04507	6.27714	2.71217	6.44187	6.84744	5.13194	2.42725	5.17048	7.0683	2.81801	2.80026	2.66236	2.76076
pos_2808	Stachydrine	144.102	0.7361	pos	M+H, 2M+H	C7H13NO2	74.5	-	-1.28531	C10172	HMDB0004827;MJDBOTE0001084	471-87-4	5.62993	6.02794	6.52448	6.45841	5.57526	5.34451	5.61315	5.68713	5.12933	5.18912	6.33692	4.96616	4.80939	4.62684	4.80426	5.1285	5.0703	5.60587	5.22389	6.90289	5.1764	4.8272	5.44319	4.81054	6.38447	6.02464	7.00105	5.61788	5.83099	5.4981	5.08221	4.98599	5.20386	5.38929	5.27373	5.4251	5.34313
pos_25024	Isonicotinic acid	124.039	0.873717	pos	M+H	C6H5NO2	75.5	-	-0.104164	C07446	HMDB0041912;HMDB0060665;MJDBOTE0000557	55-22-1	5.47846	5.65707	5.16847	4.84275	6.43451	5.4951	5.18675	5.08493	4.91799	5.21065	5.74479	5.59903	5.92376	4.69068	4.53185	5.04502	5.11018	4.88974	5.53027	5.29197	5.28849	4.95786	5.36919	5.43248	6.32327	5.21323	5.47609	6.31097	4.93828	6.26428	5.05251	4.92258	4.79614	5.35302	5.44661	5.31092	5.75492
neg_14667	Uric Acid	167.02	0.878883	neg	M-H	C5H4N4O3	89.5	-	-5.52477	C00366	HMDB0000289;MJDBOTE0001097	69-93-2	6.14679	5.94191	6.06186	6.06848	6.35957	4.27987	6.71629	6.21717	6.86091	6.56119	4.7315	5.83826	6.65019	5.52337	6.29136	6.05316	7.35378	6.51156	4.96163	5.92967	6.48564	5.60262	6.11261	6.22804	6.78149	7.13245	6.74825	6.41043	6.58782	5.28881	7.33476	6.12364	6.46564	4.29034	4.04795	6.86401	4.80251
pos_1754	2-dodecenal	183.174	6.05887	pos	M+H-H2O, M+H	C12H22O	53.5	-	-1.28651	-	LMFA06000072;HMDB0031020	4826-62-4	5.93051	5.79263	5.53848	5.25464	5.85782	5.97594	5.7487	5.29686	5.45025	5.63747	6.15686	5.61616	5.4921	5.27774	5.28709	5.85553	5.87204	5.63909	6.00072	5.81927	5.42927	5.45653	5.41191	5.45126	5.17152	5.69069	6.01893	5.15454	5.60607	5.93506	5.81957	5.69768	5.53313	6.15302	6.12161	5.99184	6.0865
pos_22932	Benzaldehyde	107.049	2.10118	pos	M+H	C7H6O	66.6	-	2.05234	C00261	HMDB0006115	100-52-7	4.68807	5.67242	5.28338	4.85223	5.66831	4.82893	5.02927	4.81182	5.21794	5.00813	4.82593	4.9677	5.09044	4.91303	4.707	5.09768	4.47766	5.18412	4.79772	4.66551	5.00117	4.80277	4.84342	4.86017	5.16286	5.15745	4.81337	5.52123	5.61152	5.19074	4.24141	5.19811	5.25092	4.67875	4.68214	4.92308	4.71647
pos_25059	2-Cyclopentene-1,4-dione	97.0287	0.86685	pos	M+H	C5H4O2	55.6	-	3.56654	-	-	-	5.27124	5.47101	4.93132	4.78945	5.45477	5.48693	5.26353	4.84258	4.92201	5.05542	5.51694	4.95452	5.04897	4.78084	4.77223	5.24553	5.17706	5.02324	5.30035	5.18628	4.91713	4.97084	4.86232	4.90946	4.69029	5.17478	5.40222	4.94588	5.2792	5.33202	5.05197	5.16436	5.38578	5.40274	5.38458	5.32897	5.33055
pos_1762	Sphinganine	302.305	6.03843	pos	M+H, M+Na	C18H39NO2	85.6	-	-1.76557	C00836	LMSP01020001;HMDB0000269	764-22-7	7.03697	7.20597	7.11176	6.99387	6.45081	7.32655	6.74051	7.40923	6.82494	6.70126	7.63365	6.90417	6.80259	7.61569	7.19977	7.11927	7.28077	6.40849	6.76914	7.34948	7.0758	7.58436	6.55345	7.60405	6.28252	7.1424	7.42518	7.18843	6.1387	6.81856	7.19078	6.5627	6.7942	7.00916	7.28693	6.75209	6.91879
pos_79	Glutathione, oxidized	307.083	1.76122	pos	M+2H, M+H, M+Na, M+K	C20H32N6O12S2	69.5	-	-1.86957	C00127	HMDB0003337;HMDB0011691	-	7.72944	7.1804	7.54241	7.72102	6.6839	7.21182	8.05454	7.55801	7.75849	6.87044	6.44024	7.53718	7.82213	7.39917	7.08814	7.50874	6.56978	7.94595	7.54991	7.29245	7.96507	7.18343	8.05317	7.60101	8.10219	7.77191	7.18169	7.75969	7.67605	6.99614	6.59972	7.85881	7.71345	6.64357	4.8327	7.38559	7.19225
neg_9938	Glycoursodeoxycholic acid	448.307	6.1519	neg	M-H	C26H43NO5	63.2	-	0.00658844	-	HMDB0000708;LMST05030016;MJDBDZS0000005	64480-66-6	3.73083	6.12431	5.44104	5.07879	4.15276	4.2925	5.03983	4.82821	4.27627	5.2516	4.02188	4.75022	6.16442	5.45989	4.89986	5.38389	5.16226	4.83153	5.12582	4.78027	4.90134	4.92863	3.95725	4.33568	4.37073	6.18327	4.29218	4.6434	5.16168	4.45624	4.50334	4.7781	5.06818	3.95672	3.93894	5.44938	4.95205
pos_3616	LysoPC(20:4(5Z,8Z,11Z,14Z))	544.339	6.25407	pos	M+H, M+Na	C28H50NO7P	67.4	-	-0.807881	C04230	HMDB0061699;HMDB0010395	-	5.77814	5.58764	6.61216	6.85103	5.88045	6.70017	6.00534	6.80418	6.53048	6.75939	5.39665	6.71792	6.30953	7.14384	6.33354	6.78073	6.54707	6.86784	5.79486	6.4675	6.73544	6.67382	6.82109	6.93108	6.39362	6.60645	5.04539	6.71672	6.23142	6.43332	6.0827	6.7131	6.82918	6.41444	4.73951	5.802	6.05192
pos_25463	(R)-(+)-2-Pyrrolidone-5-carboxylic acid	130.05	0.6273	pos	M+H	C5H7NO3	91.4	-	-0.711941	-	-	-	5.38954	5.89189	5.58242	5.40002	5.84716	5.40264	5.60047	5.28644	5.67681	5.35418	5.49316	5.65158	5.68847	5.31076	5.39986	5.51625	5.12697	5.73491	5.55112	5.29163	5.54869	5.14031	5.5492	5.38972	5.61054	5.81133	5.54227	5.81195	5.89831	5.55054	5.02387	5.62697	5.59411	5.38685	5.31442	5.66965	5.41775
pos_4176	3,4-Dehydrothiomorpholine-3-carboxylate	146.027	0.873717	pos	M+H	C5H7NO2S	56.4	-	-1.39309	C04445	-	-	4.48723	4.27984	5.24579	5.75767	4.31286	3.24721	5.55259	5.05864	5.92214	5.16604	3.37008	5.34223	5.42858	4.16456	4.88695	4.93274	3.15566	5.69495	4.27376	4.21709	5.72484	4.71659	4.42716	5.46882	5.85983	5.85228	4.45993	5.26251	5.94065	4.4967	3.17209	5.04359	5.3339	3.30495	3.5215	4.67432	4.16191
pos_84	H-D-Trp-OH	205.097	2.59992	pos	M+H, 2M+H, M+2Na-H, M+Na	C11H12N2O2	99.7	-	-1.49201	C00525	HMDB0013609;MJDBOTE0000643	-	5.62893	7.00209	6.67676	6.29958	7.08652	5.60285	6.31414	6.21656	6.60683	6.40257	5.01487	6.50203	6.56171	6.33514	6.27054	6.53675	5.36927	6.5623	5.90018	5.81777	6.56845	6.17791	6.31192	6.30483	6.75052	6.374	5.92267	7.03724	7.12075	6.46198	4.53997	6.49477	6.63266	5.10727	4.48496	6.38565	5.53867
pos_24731	Guanidylic acid (guanosine monophosphate)	364.065	1.24518	pos	M+H	C10H14N5O8P	87.7	-	-1.5464	-	-	-	3.53389	6.08019	3.20143	3.1896	4.76743	5.96715	4.86661	3.2085	3.06975	3.94161	3.82492	3.24808	3.16028	3.98072	3.04496	3.55569	5.24562	4.25782	5.10696	3.79608	3.24709	4.70473	3.25402	3.64935	3.405	4.38981	4.7147	4.82605	3.4465	3.57618	5.0618	5.51404	6.0014	5.26201	3.74198	5.40514	3.70242
pos_14110	P-Tolualdehyde	121.065	6.23435	pos	M+H	C8H8O	80.8	-	-0.0451211	C06758	HMDB0029638	104-87-0	5.62906	5.53335	5.34329	5.0752	5.54953	5.72224	5.55097	5.13415	5.26858	5.42312	5.92329	5.37041	5.27775	5.16473	5.09725	5.53288	5.62166	5.42736	5.76662	5.58551	5.18947	5.30687	5.19121	5.30219	4.95954	5.46904	5.78763	4.97301	5.30962	5.67925	5.55201	5.40917	5.29329	5.87201	5.87197	5.71371	5.80178
pos_4079	Citrulline	176.103	0.81865	pos	M+H	C6H13N3O3	59.1	-	-1.11018	C00327	HMDB0000904	372-75-8	3.91757	4.84782	3.92537	3.92497	4.90648	3.78754	4.33345	3.75728	4.07195	3.85036	3.89582	4.0498	4.2604	3.23126	3.6768	3.75629	3.00897	3.781	3.59821	3.69492	3.94941	3.44439	3.81568	4.00872	4.02845	4.66432	3.89842	4.0897	4.34436	4.36651	2.96498	3.96861	4.83323	3.30867	3.29089	4.24281	3.38893
pos_16411	6-(Allylthio)purine	193.053	5.26447	pos	M+H	C8H8N4S	56.2	-	-8.99526	C15348	-	-	6.09368	5.79925	6.13327	5.9646	5.95447	6.92422	6.39691	5.91751	5.33809	6.24361	6.95479	6.60552	6.02129	6.14893	5.68363	6.2686	5.75334	6.20188	6.56667	6.55781	5.44922	5.93692	6.71358	5.45736	5.29792	5.00079	6.48105	5.53249	6.31183	6.99927	6.09598	6.51017	5.96531	7.22848	6.41769	6.71497	6.59949
pos_147	Uridine	267.058	1.23142	pos	M+Na, 2M+Na, M+H	C9H12N2O6	74.7	-	-1.55624	C00299	HMDB0000296	58-96-8	5.89257	6.17608	6.96158	6.63448	6.39972	5.51804	6.27362	6.28138	6.74023	6.37946	5.10543	6.79387	7.02671	6.29256	6.59001	6.47224	4.35555	6.5761	5.98603	6.0188	6.60997	5.72723	6.72692	6.2783	6.76249	6.52278	6.31397	6.59601	6.91568	6.25072	3.233	6.37373	6.59404	3.62457	3.60679	6.52545	5.9559
neg_187	1-[(2R,3R,4S,5R)-3,4-dihydroxy-5-(hydroxymethyl)oxolan-2-yl]pyrimidine-2,4-dione	243.062	1.23663	neg	M-H, M+FA-H, M+Cl	C9H12N2O6	89.3	-	-0.916776	-	;MJDBWX000002091	-	6.81382	6.72833	7.3783	6.8643	6.95385	6.30196	6.94912	6.79649	7.18734	6.99316	5.91162	7.09183	7.32585	6.84934	7.0287	7.02117	6.66891	7.0652	6.76799	6.8235	7.0529	6.44261	7.24143	6.84764	7.221	7.095	6.97764	7.18347	7.45413	7.10722	6.74305	6.90659	7.11235	5.16304	5.14525	7.2005	6.54769
neg_13800	Deoxyinosine	251.078	1.96057	neg	M-H	C10H12N4O4	73.3	-	-0.628473	C05512	HMDB0000071	890-38-0	4.89081	5.06979	5.62727	4.32421	5.37792	4.55519	4.85288	4.98553	5.42772	5.27573	3.42185	4.68578	4.64012	5.80253	3.9024	6.02537	6.25503	6.13669	4.61824	4.16629	4.69548	4.73902	4.89715	4.79337	4.86397	5.20014	4.11955	5.43475	4.76186	5.63869	6.27869	5.87982	6.00106	3.35671	3.33893	4.91147	3.55618
pos_3948	Methenamine	141.113	0.646933	pos	M+H	C6H12N4	76.6	-	-1.61844	-	HMDB0029598	-	4.64946	4.07062	3.05314	3.15055	5.06268	5.3599	4.55902	3.83753	4.01689	3.46116	5.0587	3.09978	3.012	4.50112	4.38778	3.31488	5.85209	3.12004	3.57126	4.37585	2.91513	4.17462	3.5271	4.22732	4.037	4.56538	5.2784	3.47121	4.06561	5.28239	5.73024	3.1648	3.04723	4.30652	4.46289	3.4555	3.89963
pos_25829	Spermidine	146.165	0.511083	pos	M+H	C7H19N3	63.4	-	-1.53984	C00315	HMDB0001257	124-20-9	5.37212	6.14092	6.53433	5.88872	5.51431	5.81316	5.80875	5.51653	5.67062	6.1026	5.00254	5.95153	6.43792	5.96239	5.98041	6.26191	5.51377	6.34291	6.22762	5.61746	5.66885	5.92611	4.93477	5.91292	5.90492	6.26794	5.65202	5.7713	6.23256	5.97225	5.09203	6.5381	6.31343	4.89135	3.66707	5.61545	5.72874
pos_14273	Alpha-Methylstyrene	119.086	6.11958	pos	M+H	C9H10	54.5	-	0.181292	C14395	HMDB0059899	-	6.28978	6.2357	6.27953	5.98334	6.30783	6.53092	6.06068	6.14136	6.06732	6.27559	6.95027	6.38794	6.04526	5.91672	5.99032	6.44215	6.46717	6.04183	6.45313	6.42988	5.92802	6.23922	5.9176	6.12189	5.89024	6.37369	6.44345	5.65924	6.03055	6.33997	6.48177	6.17388	5.99904	6.74017	7.3787	6.37759	6.58177
pos_12794	PG(18:3(6Z,9Z,12Z)/0:0)	507.269	7.6206	pos	M+H	C24H43O9P	57.3	-	-5.49476	-	LMGP04050020	-	5.63018	4.50749	6.11709	6.8127	5.8459	5.12488	5.52719	6.97744	5.62333	6.62698	4.87626	6.1348	6.43351	6.84185	6.49572	5.65319	6.17875	5.72532	4.67393	5.83307	6.26969	6.3734	5.81802	6.4472	6.86498	5.98669	4.70508	6.45453	5.77686	5.73552	4.41938	5.46918	6.24942	4.8111	4.79331	4.65516	5.56158
neg_318	2-amino-9-[(2R,4S,5R)-4-hydroxy-5-(hydroxymethyl)oxolan-2-yl]-3H-purin-6-one	266.09	1.95357	neg	M-H, M+Cl, M+FA-H	C10H13N5O4	83.0	-	0.208961	-	;MJDBWX000002218	-	4.93758	5.30941	5.55303	4.13125	5.21322	5.3115	4.77408	4.89756	5.2361	5.17778	3.12736	4.52888	4.18653	5.71017	3.26313	5.90449	5.59904	6.07165	4.71509	4.35098	4.4414	4.83421	4.43199	4.85312	4.35554	4.77061	3.95352	4.84311	4.30751	5.15008	5.54909	5.91116	5.95504	3.06224	3.04447	4.69174	3.00495
neg_3363	Xanthine	151.025	1.6746	neg	M-H	C5H4N4O2	89.3	-	-6.79202	C00385	HMDB0000292	69-89-6	5.5486	6.32658	6.08479	5.87219	6.5646	4.73087	5.77607	5.32817	6.08377	5.88771	5.32247	6.09448	6.38416	5.3071	6.12226	5.6294	6.50558	5.88115	5.74762	5.46905	5.99426	5.37241	6.29699	5.62948	6.46016	6.25688	6.34564	6.8088	6.85149	6.30213	6.48738	5.81615	6.05819	5.03962	3.65992	6.36553	5.30049
pos_3614	(+/-)8-HEPE	319.226	6.26065	pos	M+H-H2O, M+H	C20H30O3	50.3	-	-1.89622	-	-	-	4.13765	4.05998	3.80508	3.73329	4.0548	4.24015	4.01254	3.63667	3.79845	3.93633	4.42873	3.85176	4.29493	3.61867	3.49896	4.06697	4.06368	3.87203	4.2264	4.92392	3.75536	3.76893	3.65592	3.78239	4.19313	4.11751	4.25755	4.6778	4.05029	4.17996	3.97187	3.91682	3.79917	4.36357	4.34578	4.20764	4.30622
pos_24343	4-Hydroxybenzaldehyde	123.044	1.76122	pos	M+H	C7H6O2	88.9	-	-0.0816355	C00633	HMDB0011718	123-08-0	5.30182	6.24452	5.84852	5.42624	6.16817	5.40277	5.62086	5.38371	5.75217	5.46717	5.4613	5.58231	5.76621	5.41015	5.35171	5.62603	5.03339	5.69574	5.38246	5.27697	5.56079	5.30028	5.41179	5.37931	5.65546	5.75291	5.4371	6.09743	6.20284	5.85132	4.87656	5.71521	5.61045	5.30079	5.30617	5.51568	5.31845
pos_15294	P-Butylaminobenzoic acid	194.117	5.62492	pos	M+H	C11H15NO2	79.2	-	-0.904184	-	-	-	5.86917	5.49877	5.41748	5.22404	5.7156	5.938	5.71462	5.35168	5.35748	5.61136	6.09083	5.54205	5.46084	5.31217	5.2002	5.77012	5.7856	5.59613	5.99485	5.75872	5.3703	5.47723	5.31243	5.46696	5.00305	5.59194	5.97771	4.82085	5.23659	5.86271	5.64865	5.60125	5.32432	6.10743	6.10695	5.97052	6.01557
pos_25828	N,N'-bis(3-aminopropyl)butane-1,4-diamine	203.223	0.511083	pos	M+H	C10H26N4	90.7	-	-1.13656	C00750	HMDB0001256;MJDBWX000002219	-	6.34577	6.91153	6.60034	5.96246	6.21731	6.51952	6.46192	6.24992	6.08079	6.70066	5.29791	6.20166	6.6282	6.33883	6.35304	6.8102	6.14068	6.77134	6.58412	6.21079	6.26122	6.58362	5.54302	6.47211	6.17224	6.50328	6.38537	6.2369	6.74106	6.52059	5.77372	6.98533	6.8877	5.8405	4.81302	6.21595	6.42327
pos_25132	METHACHOLINE	160.133	0.839317	pos	M+H	C8H17NO2	61.0	-	-1.32117	C07471	HMDB0015654	55-92-5	5.52177	6.09292	6.21122	6.30955	5.70174	5.55614	6.19844	6.05932	5.98538	6.11108	5.19022	6.43918	5.46214	5.12401	6.03609	6.02983	4.68344	6.79415	5.36531	5.51696	6.51521	5.55536	6.32899	6.0402	6.42468	6.21995	5.73468	6.28456	6.2723	5.84671	5.14619	6.64216	6.06243	5.53052	4.69981	5.75728	5.5563
pos_316	5'-Cytidylic acid	324.059	0.791117	pos	M+Na, M+2Na-H, M+H	C9H14N3O8P	81.5	-	-1.15889	-	;MJDBOTE0000502	-	4.8473	5.78192	5.37976	5.46747	5.33632	5.85845	5.72297	5.1343	5.48285	5.37354	4.69	5.06228	5.59024	5.36926	5.16352	5.36242	5.28457	5.46373	5.84203	5.56721	5.47636	5.47177	5.29519	5.19539	5.54059	5.72288	5.38767	5.43042	5.56724	5.50304	4.98555	5.72749	5.61189	5.26128	4.231	5.93477	5.30858
pos_24773	Urocanic acid	139.05	1.17637	pos	M+H	C6H6N2O2	88.5	-	-1.2373	C00785	HMDB0000301;HMDB0062562	3465-72-3	4.98238	5.3025	5.37954	4.46855	5.45402	5.10965	4.8921	4.88752	4.81206	4.85173	5.38159	5.03888	4.9504	4.76219	4.38697	4.99523	4.61318	4.93426	5.00753	5.35322	4.70715	4.6981	4.8443	4.8003	5.33139	4.91854	5.0628	5.77368	4.42094	6.23265	4.65446	4.70313	4.73528	5.02922	5.27709	4.98949	4.91491
neg_14961	Manninotriose	539.138	0.723717	neg	M+Cl	C18H32O16	73.9	-	0.0927184	C05404	HMDB0060468;MJDBOTE0000247	-	6.57291	6.95289	6.45009	6.72929	6.51052	7.26169	7.13695	6.76102	6.80767	6.90592	5.98346	6.05626	6.92005	6.75325	6.80817	7.28563	7.14036	6.98675	6.88441	6.80404	7.05215	6.70436	6.91227	6.76513	6.63674	7.16726	6.91655	6.16415	7.1134	6.92961	7.0072	7.10792	5.94118	6.39639	5.65364	6.82254	6.61392
pos_3675	9,12-Octadecadiynoic Acid	277.216	6.09257	pos	M+H-H2O, M+H	C18H28O2	65.7	-	-1.69818	-	LMFA01030540	-	5.50221	5.37679	6.43658	5.63023	6.21578	5.35295	5.74659	5.6321	5.86443	5.7054	5.35525	5.90778	6.0299	5.37942	5.73474	5.96618	4.53905	5.91151	5.58379	5.73931	5.76744	5.0728	5.94847	5.28725	5.78021	5.95839	5.40946	5.99593	5.96151	5.76063	4.99265	6.17021	5.66488	5.58482	5.92807	6.1044	5.45013
neg_1770	PSOROMIC ACID	357.062	5.9763	neg	M-H, M+Na-2H	C18H14O8	65.7	-	0.245978	-	-	-	6.8882	6.504	6.3508	6.16	6.68008	6.65092	6.6515	6.2631	6.04565	6.61894	7.02369	6.37702	6.33412	6.18976	6.06	6.67225	6.67509	6.3868	6.99555	6.71448	6.26044	6.47849	6.17614	6.45444	5.79228	6.38914	6.94726	5.76095	6.16713	6.81466	6.45685	6.35986	6.23514	6.91361	6.93745	6.92812	6.93023
neg_1330	Glutathione	306.076	0.878883	neg	M-H, M+Na-2H	C10H17N3O6S	90.6	-	-0.259926	C00051	HMDB0062697;HMDB0003337;HMDB0011691;HMDB0000125;MJDBOTE0000355	70-18-8	5.35086	4.65134	5.35626	5.35839	4.35627	4.90546	5.49402	4.77508	4.84735	4.10515	3.93431	4.85839	4.90535	4.65298	4.39626	4.98699	4.07843	5.40984	5.17228	4.85357	6.27354	5.22657	5.35319	6.01822	5.29058	4.92534	3.8922	4.92998	4.95778	4.6796	3.47751	5.1007	5.43997	3.86915	3.85137	4.21094	3.81181
neg_14709	N-acetylaspartate	174.04	0.871883	neg	M-H	C6H9NO5	89.3	-	-4.95219	C01042	HMDB0000812	-	5.05992	5.43034	5.10021	4.83361	4.96983	5.20431	5.13566	4.8936	5.13004	5.09495	4.88905	5.19168	5.21184	5.02402	4.89616	5.22228	5.4245	5.07119	5.07913	4.96383	5.32871	4.77842	5.43116	4.8934	5.26205	5.32375	4.84531	5.46438	5.73526	5.39563	5.48549	5.26692	5.28406	4.79666	4.24374	4.97477	4.75532
pos_21345	Indole	118.065	2.64295	pos	M+H	C8H7N	84.8	-	0.388967	C00463	HMDB0035924;HMDB0000738	120-72-9	7.82279	7.59333	7.41699	7.22568	7.69815	7.79668	7.64354	7.2496	7.32891	7.55732	8.03907	7.50479	7.42058	7.29537	7.16353	7.66294	7.68419	7.50046	7.87142	7.57853	7.27666	7.35341	7.28008	7.38098	7.09117	7.49692	7.97018	7.05067	7.39802	7.81382	7.63862	7.54956	7.37486	7.95621	7.96413	7.84127	7.95154
neg_119	P-CHLOROPHENYLALANINE	198.032	2.64275	neg	M-H, M+FA-H, 2M-H	C9H10ClNO2	82.7	-	-3.3885	-	HMDB0033261	-	8.46722	7.90444	7.81523	7.429	8.07577	8.3192	8.12514	7.68666	7.47796	7.98284	8.29999	7.86502	7.76271	7.70309	7.60072	8.10309	8.206	7.91392	8.47199	8.24595	7.69192	7.97748	7.65783	7.8449	7.34891	7.93684	8.34044	7.31482	7.67279	8.40086	8.16576	7.87322	7.68281	8.44033	8.51704	8.41299	8.472
pos_256	Trimethylamine N-oxide	76.0762	0.646933	pos	M+H, M+Na, 2M+H	C3H9NO	98.0	-	7.12189	C01104	HMDB0000925	1184-78-7	4.21544	5.02144	4.96657	3.6308	5.69931	3.39381	3.89993	4.16763	4.705	4.29984	4.08795	4.16135	4.87579	4.02634	3.60523	4.18626	2.83085	3.43522	4.37679	4.38036	4.0929	3.60553	4.55747	4.33165	4.38654	4.40718	4.80993	4.64331	4.77297	4.96082	3.55054	4.48763	4.45105	3.55474	3.11267	5.14471	3.07313
pos_12458	2,5-Dimethylbenzaldehyde	135.08	6.11312	pos	M+H	C9H10O	91.7	-	-1.23729	-	HMDB0032014	-	5.68605	5.67146	5.71942	5.41413	5.71698	5.97045	5.45229	5.57304	5.48447	5.70966	6.38694	5.84259	5.47305	5.35573	5.42388	5.85396	5.90252	5.4609	5.88529	5.86378	5.32975	5.6583	5.31317	5.55338	5.28899	5.78419	5.86267	5.0754	5.45026	5.77325	5.91101	5.58808	5.40424	6.19144	6.85395	5.77364	6.00534
pos_2254	L-phenylalanyl-L-proline	263.139	3.39867	pos	M+H, M+Na	C14H18N2O3	96.2	-	-1.30032	-	HMDB0011177	-	3.84394	6.26338	5.49494	4.51765	6.01399	5.59525	5.27505	4.59276	4.87803	4.81676	3.80564	4.33938	4.27504	5.18852	4.66941	5.60381	4.27464	5.86747	4.38924	3.60079	4.07694	5.38302	4.1498	4.38311	5.14794	4.85403	4.15073	5.25379	5.53583	5.61992	3.34887	6.02133	7.09763	3.74048	3.7227	4.6912	3.68315
pos_12573	(+)-4,11-Eudesmadien-3-one	219.174	6.27417	pos	M+H	C15H22O	63.4	-	-1.44116	-	HMDB0037061	473-08-5	5.72981	5.56849	5.35799	5.13256	5.66585	5.73803	5.54075	5.15335	5.29285	5.48217	6.01478	5.38993	5.3281	5.1225	5.04249	5.58215	5.65224	5.40929	5.77256	5.62742	5.20175	5.35793	5.14931	5.35874	4.90224	5.5356	5.8162	4.96414	5.37018	5.73516	5.5788	5.50148	5.30828	5.90865	5.94002	5.78655	5.85866
pos_1578	ALANYL-dl-PHENYLALANINE	237.123	2.59312	pos	M+H, M+Na	C12H16N2O3	92.4	-	-1.55109	-	-	-	5.17783	6.61972	3.05642	3.06116	5.73769	6.28954	5.47227	4.833	2.92478	4.33818	3.67983	3.10306	3.01529	5.1677	2.75062	5.5968	5.42206	6.145	5.34608	5.06085	2.91841	5.50933	2.90738	3.19456	2.64887	3.15237	4.3703	4.23456	4.48873	3.86013	4.69441	6.32717	6.50365	4.88069	3.5969	5.00998	3.55734
pos_14378	N,N-dimethyl-Safingol	330.336	6.0723	pos	M+H	C20H43NO2	65.5	-	-1.6023	-	LMSP01080056	-	6.05778	6.42492	6.09701	5.88948	5.9608	6.30758	5.88191	6.5807	5.90567	5.8359	6.67355	6.3992	5.69737	6.84554	6.4453	6.13932	6.36681	5.71332	6.03699	6.56465	6.16212	6.75957	5.64784	6.85993	5.29195	6.16095	6.46236	6.43641	5.58486	6.10606	6.10203	5.77557	5.999	6.35917	6.51553	6.07005	6.16127
pos_40	Citric acid	215.016	1.31402	pos	M+NH4, M+Na, M+H, M+H-H2O	C6H8O7	81.0	-	-1.42768	C00158	HMDB0000094;MJDBNL00000139	77-92-9	4.85667	5.58227	5.10867	5.47112	5.82764	4.63252	5.77249	5.1526	6.06256	5.88367	4.34287	5.82686	5.76774	5.28404	5.26559	5.68314	3.64831	5.89139	5.20714	5.20931	5.59044	5.02772	5.36056	5.47779	5.24925	5.80154	5.57383	5.34839	5.67115	5.40747	3.66871	5.87828	5.60028	3.63937	2.01052	5.5911	4.51269
neg_5178	2-Ethyl-2-Hydroxybutyric acid	131.07	3.98175	neg	M-H	C6H12O3	61.6	-	-8.63736	-	HMDB0001975	3639-21-2	5.32962	4.84854	4.7956	4.54408	5.47856	5.05604	4.77746	4.4022	4.44205	4.77938	5.10865	4.72788	4.90016	4.32816	4.30811	4.82297	5.49565	4.57221	5.12296	4.95219	4.63298	4.59724	4.63893	4.59151	4.87269	5.19087	5.03909	5.14371	4.66755	5.60473	5.5131	4.60629	4.4473	4.95806	5.04281	5.03794	5.02131
pos_3664	ISOSTEVIOL	301.216	6.13273	pos	M+H-H2O, M+H	C20H30O3	72.3	-	-1.68606	-	-	-	4.44926	4.41505	6.15806	5.1328	5.37198	4.43074	2.29502	3.74785	5.08168	5.24176	4.7596	5.22582	5.66913	1.90433	5.1692	2.34919	2.34592	5.34682	4.80469	4.55708	5.57252	2.05303	4.98548	4.8586	5.80514	5.35411	4.39321	5.71047	5.53744	5.11079	2.25457	5.54217	5.25364	2.64485	2.62711	4.23769	2.58764
pos_25479	Dimethylethanolamine	90.0917	0.613733	pos	M+H	C4H11NO	85.7	-	4.35615	C04308	HMDB0032231	108-01-0	5.06116	4.33742	4.43996	3.36941	3.28828	5.20109	4.39064	3.44338	4.08231	3.47993	5.96175	4.26097	4.08747	4.28576	4.16793	5.37832	5.54671	4.80857	5.5759	4.74399	3.94445	3.83093	4.2512	4.48491	3.71428	4.09629	4.83274	3.85618	4.09539	5.27089	5.60065	4.81746	4.44334	6.13619	5.99377	5.23548	6.12849
neg_3445	N-Acetyl-L-alanine	130.05	1.77335	neg	M-H	C5H9NO3	66.8	-	-8.75614	-	HMDB0000766	97-69-8	4.9847	5.28837	4.74119	4.33787	5.20462	4.91542	4.90272	4.41372	4.80815	4.72557	4.94426	4.60162	4.77078	4.46551	4.46542	4.8336	4.92181	4.7261	5.00216	4.7562	4.62558	4.5618	4.57856	4.56066	4.48989	4.94825	4.96887	4.91441	5.12177	5.07843	4.86107	4.70035	4.72708	4.8725	4.89779	4.99985	4.88514
neg_13642	Xanthosine	283.068	2.04473	neg	M-H	C10H12N4O6	96.3	-	-0.148655	C01762	HMDB0000299	146-80-5	4.82806	5.99127	4.93106	4.67921	5.67455	4.16003	5.06193	4.42857	5.20877	4.89177	3.6839	5.1662	5.37682	4.78483	5.05157	5.01515	5.6429	5.19464	4.89581	4.86253	5.02233	4.65905	5.45423	4.94782	5.4061	5.51556	4.91082	5.88408	5.69724	5.61685	5.72363	5.13607	5.23224	3.61875	3.60096	5.26046	4.45102
pos_25085	Butanone	73.0654	0.859967	pos	M+H	C4H8O	56.3	-	7.84803	C02845	HMDB0000474	78-93-3	5.261	5.07894	5.01739	4.65308	5.00173	5.65965	5.0324	4.71714	4.70337	5.0542	5.78278	5.04671	4.80093	4.75037	4.53614	5.23543	5.07845	4.89857	5.37727	5.26715	4.66889	4.93378	4.93586	4.78322	4.29984	4.87123	5.37923	4.46357	4.88659	5.43581	5.09016	5.01311	4.72606	5.66684	5.46879	5.30629	5.47848
pos_21093	N,N-Dimethylaniline	122.096	2.80412	pos	M+H	C8H11N	65.6	-	0.00751949	C02846	HMDB0001020	121-69-7	6.48762	6.17831	6.11904	5.8723	6.39163	6.53479	6.34867	5.96516	6.00997	6.25789	6.78494	6.27834	6.12602	5.98563	5.87428	6.48888	6.44076	6.23519	6.64935	6.39677	6.00535	6.07194	5.98159	6.14378	5.72551	6.22964	6.63987	5.67605	5.98543	6.50379	6.38068	6.24905	6.03993	6.79321	6.78871	6.61016	6.71562
neg_14699	5'-CMP	322.044	0.871883	neg	M-H	C9H14N3O8P	67.7	-	-0.395076	C00055	HMDB0000095	-	5.69144	6.14146	6.0209	5.39733	5.16442	6.32437	5.91474	6.28852	5.74013	6.52861	4.89081	5.0657	5.46962	6.5928	5.22858	6.82482	5.87928	6.73707	6.46858	6.26759	6.30572	6.44656	5.43904	6.51571	5.42094	6.68934	5.75026	5.34509	5.46369	5.6171	5.52289	6.89235	6.60066	5.60016	4.64774	6.46256	5.38282
pos_3943	2-(1-Aziridinyl)ethanol	88.0761	0.640067	pos	M+H	C4H9NO	56.0	-	4.78677	C19332	-	-	5.74625	5.4164	5.06541	4.72907	5.08797	5.52916	5.30702	4.91401	4.99482	5.10058	5.79657	5.00168	5.0177	4.8981	4.77293	5.42051	5.79564	5.05182	5.7636	5.34055	4.93351	5.03946	4.83211	5.08716	4.6084	5.11791	5.66725	4.55376	4.88854	5.45329	5.60287	5.1286	4.99307	5.85195	6.4644	5.5477	5.89091
pos_3998	2-Amino-2-methyl-1-propanol	90.0917	0.72235	pos	M+H	C4H11NO	75.5	-	4.34325	-	-	-	4.08189	3.47042	3.94261	3.226	4.0069	4.3223	4.09702	3.45353	3.63225	3.61579	4.57108	3.90433	3.64975	3.67474	3.66053	4.51782	4.32631	4.06085	4.51966	3.86097	3.56309	3.60964	3.65045	3.7913	3.33263	3.79552	4.10752	3.26332	3.75734	4.27337	4.28413	4.05842	3.73923	4.74938	4.5239	4.26818	4.8685
pos_14035	Obscuraminol A	278.247	6.30832	pos	M+H	C18H31NO	60.3	-	-1.44449	-	LMSP01080035	-	5.45529	5.40251	5.15962	4.76329	5.3929	5.54356	5.35562	4.8777	5.02997	5.30455	5.81327	5.19839	5.07659	4.8931	4.65801	5.41638	5.44837	5.15925	5.55081	5.41917	4.99712	5.0407	4.91567	5.08305	4.69758	5.30348	5.61863	4.7422	5.04463	5.46235	5.26267	5.15213	5.05832	5.70093	5.72943	5.45294	5.59462
neg_6638	(E)-9,12,13-trihydroxyoctadec-10-enoic acid	329.233	6.08817	neg	M-H	C18H34O5	54.6	-	-0.127868	-	-	-	6.97405	6.84665	7.80871	7.03862	7.61938	6.83249	7.37959	7.14965	7.23405	7.26731	6.74083	7.34365	7.46077	6.94869	7.09915	7.49057	6.89305	7.30728	7.22311	7.24535	7.19124	6.67761	7.27049	6.9275	7.04852	7.31835	6.91386	7.27516	7.20465	7.28423	7.14773	7.5373	7.08884	7.04676	7.44864	7.73466	7.0276
pos_25441	Trigonellinamide	137.071	0.646933	pos	M+H	C7H8N2O	67.0	-	-1.05439	C02918	HMDB0000699	-	4.50812	4.92129	3.89881	3.77945	5.96579	4.75619	4.53948	3.59936	4.73752	4.57359	4.48474	4.6985	4.82083	4.49172	4.7055	4.58958	4.34999	4.52188	4.69983	4.25265	3.14921	4.19183	3.75702	4.43804	3.35198	4.15097	4.62439	3.66208	4.35235	4.65871	3.85836	4.13255	4.01883	3.89867	3.61761	4.81538	3.59763
pos_3414	PC(16:0/0:0)[U]	496.339	6.36755	pos	M+H, 2M+Na	C24H50NO7P	83.1	-	-1.19378	-	-	-	7.52015	6.76068	8.03337	8.40132	7.57682	7.65257	7.42258	8.21293	7.82095	8.26922	7.24969	7.85772	7.78075	8.29118	8.44655	7.50947	7.70337	7.63025	6.79768	7.63885	7.91273	8.06757	7.99151	8.07058	8.22922	7.70505	7.01549	8.05346	7.42832	7.39216	7.53725	7.64408	7.93541	7.22268	6.76406	6.79365	7.41027
neg_1864	Prostaglandin E2	351.216	6.11693	neg	M-H2O-H, M-H	C20H32O5	56.6	-	-0.248223	C00584	HMDB0001220;LMFA03010003;MJDBOTE0001141	363-24-6	5.39002	5.68943	6.33737	5.61647	6.2894	5.17022	5.63694	5.79534	5.68635	5.80509	5.50326	5.88997	6.08533	5.54549	5.69075	5.83836	5.93667	5.79878	5.72297	5.8681	5.88494	5.23725	5.67379	5.69094	5.81394	5.83027	5.31212	5.93034	5.80105	5.87319	6.32885	5.99156	5.78686	5.30741	5.63118	6.10918	5.503
pos_525	16-phenoxy tetranor PGF2alpha	423.235	5.9711	pos	M+H-H2O, M+CH3OH+H, M+H-2H2O	C22H30O6	51.3	-	-1.61872	-	-	-	5.2374	4.63833	5.48432	5.07319	5.74	5.68199	5.67019	5.73822	5.28374	4.87522	4.78745	5.10158	5.99098	5.42665	3.38851	6.07028	5.34136	5.42783	4.80123	6.32066	3.55649	5.60715	4.70194	4.78399	5.33587	3.79062	4.25067	4.89056	3.68233	4.74889	4.95948	6.0236	5.82825	6.11466	5.93052	5.01615	5.04521
pos_3655	5S,15S-DiHETE	337.234	6.17338	pos	M+H, M+Na	C20H32O4	65.1	-	-8.69726	-	HMDB0010216;LMFA03060010	82200-87-1	5.5718	5.64154	6.75559	6.00232	6.21777	5.52334	5.78071	5.78057	6.13365	6.02499	5.54699	6.29655	6.48562	5.39607	5.47155	5.97234	5.21712	6.25698	5.86184	5.73312	6.13553	5.05851	6.21165	5.84261	6.32422	6.29877	5.39177	6.25503	6.26089	5.95637	4.63168	6.3487	5.97988	5.12065	5.51099	6.29068	5.81239
pos_16964	Triethyl phosphate	183.078	5.03642	pos	M+H	C6H15O4P	67.8	-	-1.35078	-	-	-	6.02051	5.70749	5.65472	5.5073	5.97944	6.10895	5.92663	5.52328	5.62577	5.7846	6.35201	5.80638	5.52699	5.51376	5.43805	5.94514	6.02548	5.77893	6.15094	5.95538	5.61486	5.71294	5.51761	5.71687	5.26343	5.79596	6.18489	5.24519	5.51346	6.02885	5.85234	5.82957	5.63425	6.20864	6.3145	6.16445	6.22973
pos_1336	Methyldopa	229.118	2.2421	pos	M+H, M+NH4	C10H13NO4	63.4	-	-1.24647	C07194	HMDB0011754	555-30-6	4.45197	5.67131	4.46797	3.40313	5.38991	5.01332	4.83671	4.72229	3.93902	4.39878	3.5488	3.40686	3.2855	4.90671	2.61983	5.20299	4.57177	5.31026	4.52112	4.41389	3.55182	4.87884	2.82288	4.09473	3.27293	3.07454	3.37767	4.45287	4.74626	4.03029	3.21389	5.40942	5.57202	3.48366	3.46588	4.04438	3.77409
neg_191	Maltotetraose	701.192	0.815233	neg	M+Cl, M+FA-H, M-H	C24H42O21	88.7	-	0.786811	C02052	HMDB0001296;MJDBOTE0000277	34612-38-9	6.61086	7.66646	6.25944	5.54034	7.6676	7.00659	6.49428	6.06721	6.0192	5.95881	5.74534	5.88654	6.3606	5.57849	6.1321	6.25466	6.85282	5.88032	5.80759	5.95257	5.89116	6.42805	5.76655	5.28554	6.27951	6.84774	6.43562	7.1612	7.26307	6.67467	6.6312	5.81206	7.58752	6.15015	5.2314	6.50947	5.19184
pos_25386	Dimethylglycine	104.071	0.695	pos	M+H	C4H9NO2	60.6	-	2.26624	C01026	HMDB0000092	1118-68-9	4.54754	4.69978	4.58676	4.31203	4.76128	4.68562	4.68627	4.44332	4.83662	4.41836	4.8601	4.62293	4.79195	4.3323	4.40082	4.62042	4.28331	4.92786	4.63199	4.50011	4.61062	4.21342	4.6224	4.63315	4.69098	4.60223	4.77473	4.60713	4.71818	4.77523	4.2883	4.70751	4.36901	4.65628	4.62798	4.71956	4.62547
pos_18626	(E)-2-Butenyl-4-methyl-threonine	188.128	4.00605	pos	M+H	C9H17NO3	74.7	-	-0.949934	C12029	-	-	4.82038	4.27384	5.24366	4.76924	5.25198	5.23864	5.3791	4.72631	4.94311	5.18492	5.56412	5.05537	4.8943	4.68865	4.49636	5.22407	5.03502	5.35058	5.31768	5.28996	4.93682	4.81613	5.10636	4.81946	4.6197	5.36921	4.99953	4.32837	4.43249	5.0572	4.65153	5.22557	4.69601	5.54866	5.21775	5.08633	5.43304
pos_13186	2-Pyrrolidinone	86.0605	9.82975	pos	M+H	C4H7NO	56.2	-	5.25879	C11118	HMDB0002039	616-45-5	6.25442	6.12551	5.82301	5.67813	6.11397	6.32541	6.09739	5.71998	5.79328	5.99507	6.51256	5.887	5.8645	5.68604	5.58919	6.0961	6.11673	5.9124	6.26308	6.1654	5.78193	5.86232	5.75056	5.89555	5.5121	6.00672	6.36924	5.55394	5.89095	6.26647	6.03369	5.95535	5.81678	6.4067	6.41442	6.24856	6.35277
neg_801	Ribothymidine	257.078	2.01672	neg	M-H, M+FA-H	C10H14N2O6	66.2	-	-0.400248	-	HMDB0000884	1463-10-1	4.49008	4.97983	5.49653	4.79501	5.40794	3.29051	4.86469	4.78635	5.28347	4.94554	3.47902	5.31365	5.59249	4.89023	5.24426	5.01624	5.34208	5.0931	4.75211	4.71598	5.02772	4.3047	5.37545	4.73681	5.31759	5.03968	5.28664	5.54208	5.70925	5.30328	5.37554	5.06806	5.37118	3.41388	3.3961	5.42873	3.79831
pos_14377	Eicosanoyl-EA	356.352	6.0723	pos	M+H	C22H45NO2	55.9	-	-1.50994	-	LMFA08040038	-	5.37372	5.49464	5.46283	5.28334	4.90986	5.59339	5.09822	6.18629	5.22644	5.2431	6.0709	5.81852	5.10201	6.32424	5.94827	5.42883	5.64312	4.98694	5.30389	5.84758	5.4707	6.25271	4.85026	6.24557	4.66851	5.58535	5.81304	5.87833	4.89814	5.3464	5.34857	5.12268	5.21471	5.65014	6.23301	5.22819	5.49604
pos_5917	(2S)-2-[[(4S)-4-amino-4-carboxybutanoyl]amino]-4-methylpentanoic acid	243.134	2.23527	pos	M+H-H2O	C11H20N2O5	62.9	-	-1.23449	-	-	-	4.85554	6.56795	4.42421	3.60573	6.06024	5.98532	5.49608	5.10589	3.45968	4.63134	3.65061	3.07386	4.02238	5.2746	2.72145	5.74761	4.99828	5.87771	5.03877	4.79988	2.94395	5.53082	3.34013	3.76568	4.11471	3.7294	4.56737	4.72633	5.95262	5.13148	3.94115	5.93898	6.41381	3.84461	3.56768	4.91036	3.52813
neg_11719	2-acetamido-3-phenylpropanoic acid	206.082	4.28578	neg	M-H	C11H13NO3	81.2	-	-2.88904	-	-	-	3.86969	4.15937	4.44094	3.62266	4.26888	3.82958	2.91428	3.61695	3.72107	4.05944	3.33018	4.21454	3.99393	3.9013	3.28536	4.18986	5.3357	4.10186	3.47509	2.95546	3.4888	3.69455	4.04238	2.94834	4.20266	3.91376	4.02382	4.76124	4.93241	4.90131	5.44276	4.2182	3.88382	3.26505	3.24727	3.40324	3.20773
pos_25448	4-Methylene-L-glutamine	159.076	0.640067	pos	M+H	C6H10N2O3	59.4	-	-1.25162	C01109	-	-	3.40682	5.62021	4.36823	4.30213	4.91046	4.03914	4.45623	3.89503	4.6551	4.00057	4.22137	4.64669	4.61375	3.86603	4.19535	4.14918	0.888477	4.63987	4.05518	3.12641	4.3245	3.72064	4.09153	4.07618	4.5071	4.64948	4.15567	5.16852	4.95635	4.78962	0.809682	4.29854	4.62065	1.15944	1.14291	4.61422	1.10632
pos_8780	(+/-)-Hexanoylcarnitine	260.185	3.87445	pos	M+H	C13H25NO4	54.0	-	-1.20822	-	-	-	5.64646	5.50417	5.85602	6.25433	6.12245	5.87809	6.09372	5.53659	6.28563	6.15049	5.13913	5.87695	6.50509	5.63369	5.75178	6.20744	5.15047	5.8432	5.63624	5.30262	6.15042	5.89151	6.21735	5.93916	6.08625	6.37349	5.27433	6.01033	6.30596	5.80499	4.74568	5.88433	6.10299	4.80772	4.16319	5.6278	5.55018
neg_1436	Suberic acid	173.081	4.42482	neg	M-H, M+Na-2H	C8H14O4	53.1	-	-4.85518	C08278	LMFA01170001;HMDB0000893	505-48-6	5.68214	5.24327	5.43369	4.70219	5.52938	5.37299	5.35233	4.96166	5.05398	5.29674	5.71021	5.12068	5.3311	5.14377	4.82994	5.32354	5.88881	5.04937	5.64667	5.36714	4.80627	5.07203	4.96331	5.04948	4.87822	5.27331	5.46385	4.96413	5.11583	5.64316	5.92857	5.06818	5.04991	5.48036	5.57323	5.57092	5.44621
pos_19096	Laudanosine	358.201	3.72657	pos	M+H	C21H27NO4	76.8	-	-1.44849	C09558	HMDB0030213	2688-77-9	6.53201	6.49571	6.84007	6.97341	6.69145	6.49416	6.43029	7.09531	7.01807	7.12405	5.44853	6.90071	7.20926	6.81117	6.96124	6.91171	6.62923	6.88519	6.93173	6.87926	7.36039	7.07062	6.765	6.49231	6.67464	6.81919	6.39752	6.88322	6.7786	6.26145	6.26444	7.00878	6.59923	6.45127	4.73732	6.52508	6.77294
neg_286	Adenosine	312.095	1.87147	neg	M-H, M+Cl, M+FA-H	C10H13N5O4	89.8	-	0.0544511	C00212	HMDB0000050	58-61-7	6.69652	4.87423	4.59105	5.05322	4.68029	5.59624	6.27986	5.3037	5.12711	5.2011	4.93707	4.50883	4.88875	5.37832	4.83703	5.23506	5.88297	6.06172	6.43816	6.19117	5.98525	5.44448	5.41162	6.22398	5.15641	5.03802	5.72965	4.72411	4.90883	5.17774	5.81724	6.64396	4.63917	5.45435	4.62343	5.22062	5.96444
pos_3362	1-Cyclohexene-1-acrylic acid, 2,6,6-trimethyl-3-oxo-	458.253	6.11958	pos	M+H, 2M+ACN+H	C12H16O3	55.8	-	-1.68817	-	-	-	5.9873	5.89472	5.87148	5.6544	5.91879	6.2241	5.73853	5.76634	5.71685	5.87394	6.60979	6.05776	5.69554	5.54523	5.59672	6.08291	6.10967	5.69339	6.09159	6.13325	5.61042	5.84831	5.50897	5.73028	5.51808	6.00636	6.14928	5.21084	5.69732	6.02418	6.10484	5.82521	5.69792	6.40966	7.07058	6.03001	6.12781
neg_3354	Adenosine 3'-monophosphate	346.056	1.66055	neg	M-H	C10H14N5O7P	97.5	-	-0.0697577	C01367	HMDB0003540	-	5.49826	5.87593	4.5344	3.73584	3.9829	5.99307	5.3593	5.34818	4.98659	5.61584	3.56498	2.98829	3.88175	5.69967	3.80565	5.93561	5.65507	5.88149	6.08523	5.79973	5.87812	5.9292	3.35176	5.94917	4.86284	6.50534	5.22226	2.66717	2.92939	3.59416	5.22696	6.03739	5.68387	5.32191	3.48205	6.09219	4.51327
pos_3487	LysoPC(15:0)	482.324	6.31487	pos	M+H, M+Na	C23H48NO7P	54.2	-	-0.973055	C04230	HMDB0010381	-	5.04657	5.4274	6.23702	6.70398	4.75135	5.52897	4.88226	6.19705	5.4829	6.03059	5.1253	6.0555	5.87543	6.32526	6.42448	4.76352	5.64215	5.51034	4.92296	5.72195	5.89057	5.92856	5.96492	6.30327	6.68083	5.68076	4.95411	6.14231	5.411	5.25983	5.37562	5.53883	6.36142	5.06014	5.04235	4.9042	5.00279
neg_6721	Alprostadil	335.223	6.13792	neg	M-H2O-H	C20H34O5	77.4	-	-0.143157	C04741	HMDB0001442;MJDBOTE0001131	745-65-3	5.39257	5.78486	6.72295	5.83658	6.44651	4.99088	4.90335	5.33583	5.74272	6.02679	5.46973	6.04613	6.18912	5.51939	5.79535	5.47825	5.25635	5.94742	6.00677	5.87976	6.22023	5.26066	5.82373	6.08818	6.30446	6.12083	5.23226	6.30014	6.12616	6.11176	5.59915	6.15864	6.0381	4.54943	4.02415	6.02982	5.69413
neg_4972	2-Methylindoline	132.081	3.61838	neg	M-H	C9H11N	79.9	-	-8.47102	-	-	-	2.79359	4.63522	4.50293	3.96339	4.34551	4.12702	3.88184	3.74246	3.41462	4.02491	3.08435	4.45846	4.23758	4.25865	3.52527	4.1381	2.71974	4.19794	2.88222	3.63814	3.01358	3.76755	4.64585	2.43917	3.93032	2.55752	2.91333	4.65094	5.32215	5.03726	3.24599	4.58622	4.1815	3.01924	3.00147	4.19679	2.96195
neg_504	Uridine diphosphate-N-acetylglucosamine	606.074	0.737717	neg	M-H, M+Na-2H	C17H27N3O17P2	89.2	-	0.22792	C00043	HMDB0000290	528-04-1	5.69501	6.8278	3.90246	4.51839	4.26566	6.70237	6.03594	6.11675	5.81743	5.50551	4.52612	3.94913	5.39425	6.02689	5.00619	6.32357	6.50069	6.33302	6.02739	5.99941	6.48547	6.84506	4.10052	5.96887	4.54046	6.9512	5.29163	4.58377	4.11483	5.14974	6.43677	6.88866	7.07904	5.57973	4.44317	4.46997	5.34945
neg_5221	Acetylleucine	172.097	4.0644	neg	M-H	C8H15NO3	85.5	-	-4.85509	C02710	HMDB0011756;MJDBOTE0001584	-	4.63228	4.37251	4.55857	3.84968	4.31634	4.45626	4.2199	3.72588	3.59289	4.12503	4.28348	4.08761	4.10104	3.88022	3.69528	4.19851	5.2837	4.16439	4.21222	4.35059	3.81645	4.0282	4.0442	3.75752	4.06584	4.2778	4.49894	4.63604	4.95213	4.82061	5.33137	4.20748	3.94221	3.94236	4.28231	4.2931	4.11394
pos_24358	P-Cresol	109.065	1.75435	pos	M+H	C7H8O	74.4	-	1.63866	C01468	HMDB0001858;MJDBOTE0001188	106-44-5	4.56103	4.51028	4.34878	4.10735	4.62709	4.61981	4.36243	4.13724	4.23821	4.34705	4.77618	4.30907	4.30579	4.05865	3.99771	4.45838	4.41649	4.35918	4.59386	4.43292	4.09886	4.14681	4.03105	4.20899	4.06147	4.43609	4.68226	4.2824	4.54778	4.60865	4.32685	4.32245	4.13414	4.80402	4.80271	4.56329	4.70593
pos_10835	N-(2-Phenylethyl)-acetamide	164.107	5.30672	pos	M+H	C10H13NO	68.0	-	-1.01358	C06746	-	-	5.54717	5.2871	5.17473	4.99193	5.47347	5.50986	5.40237	4.99258	5.03119	5.28131	5.79897	5.21879	5.14226	4.99788	4.91325	5.44682	5.52878	5.33224	5.70201	5.42176	5.09342	5.13468	4.92409	5.18409	4.71087	5.33871	5.60018	4.58205	4.93927	5.46346	5.41038	5.25106	5.10105	5.72887	5.79766	5.60216	5.80238
pos_6103	P-Aminobenzoic acid	138.055	2.30895	pos	M+H	C7H7NO2	69.1	-	-1.1189	C00568	HMDB0004992;HMDB0001392	150-13-0	4.71274	4.59432	4.35839	4.22151	4.50233	4.70904	4.70652	4.13529	4.73139	5.06543	4.94279	4.33941	4.31994	4.09659	5.21355	4.54617	4.55726	4.27944	5.15151	4.55137	4.21637	4.26632	4.48213	4.30961	4.1398	4.45013	4.80856	4.56774	4.88455	4.71089	4.50078	4.24151	4.20425	4.83353	4.93685	4.68258	4.79798
neg_2075	15(R)-HETE	319.228	6.22742	neg	M-H2O-H, M-H	C20H32O3	78.5	-	-0.303792	-	LMFA03060067	-	5.72569	5.65852	7.09705	6.47015	6.36749	4.57956	5.32604	5.95399	6.20255	6.78026	4.7599	6.81101	6.92461	6.07767	6.63364	6.01095	5.4751	6.80026	6.38911	6.20264	6.7704	5.65312	6.4498	6.82925	6.76297	6.5727	5.52532	6.46639	6.68051	6.11399	5.7884	6.71314	6.47666	4.49318	4.18846	6.64262	5.91193
neg_454	(S)-Glutamic acid	146.045	0.6261	neg	M-H, M-H2O-H	C5H9NO4	96.7	-	-7.28086	C00025	HMDB0000148;MJDBOTE0000649	-	5.90523	6.42121	5.98517	5.80758	6.4149	5.80008	6.23601	5.83678	6.06289	5.94529	5.47639	6.05472	6.13838	5.81442	5.89336	6.07205	6.13366	6.18462	5.86188	5.64832	6.05216	5.68743	6.12651	5.92746	6.13237	6.40638	5.8523	6.22632	6.39263	6.05616	6.11568	6.01033	6.1751	5.19541	4.83863	5.98441	5.53521
pos_5573	3-Methyl-1-phenyl-1-butanone	163.112	2.09467	pos	M+H	C11H14O	71.4	-	-1.27504	-	-	-	4.32392	5.24322	4.90194	4.45882	5.27107	4.39844	4.66258	4.39761	4.79699	4.60782	4.4854	4.55046	4.68083	4.47003	4.26862	4.68976	4.05884	4.67748	4.43663	4.09121	4.52166	4.41738	4.38544	4.50813	4.74275	4.77081	4.37751	5.0862	5.22689	4.74544	4.02824	4.78652	4.81999	4.22338	4.13563	4.51489	4.30977
pos_15258	Samaderin A	331.115	5.645	pos	M+H	C18H18O6	72.5	-	-8.52108	C08781	-	-	3.7298	5.21019	5.46179	4.62395	6.17457	3.83229	4.86261	4.15566	4.68005	4.83763	4.02086	4.9649	4.93267	3.21093	4.13912	4.12287	3.65583	4.90579	3.81854	3.64591	4.65196	3.36114	5.53985	4.72061	5.61663	5.59535	3.85895	5.57317	4.99007	4.52713	3.56404	4.93493	5.00877	3.9557	3.93791	5.14705	3.89835
pos_4947	3-Methylglutarylcarnitine	290.159	1.91198	pos	M+H	C13H23NO6	72.6	-	-1.19392	-	HMDB0000552	102673-95-0	2.19387	4.09257	3.28038	0.0156913	2.79582	1.83792	3.24425	1.65602	3.04013	3.23857	0.104911	1.83568	5.48786	2.31787	0.0137263	2.78378	2.9926	4.61667	3.51593	0.0473622	0.0200634	2.2679	0.019571	2.72526	2.75884	0.0338544	0.0734352	5.90847	3.58499	0.0622375	0.0395819	3.73618	3.18954	0.0917263	0.0883955	2.51911	0.0813749
neg_155	L-Malic Acid	133.013	0.843233	neg	M-H, M+Na-2H, M-H2O-H	C4H6O5	55.5	-	-8.35811	C00149	HMDB0000156;MJDBNL00000145	-	5.9075	6.13813	5.75003	5.6644	6.07001	5.46325	5.97928	5.57067	6.13458	5.71576	4.81009	5.8792	6.06402	5.61018	5.7619	5.77422	6.62165	6.02903	5.75102	5.5726	5.86559	5.3717	6.02582	5.6701	6.10617	6.22258	5.7137	6.14548	6.13687	6.09707	6.6401	5.9251	5.87472	4.73395	4.65704	5.90109	5.14948
pos_14989	(+/-)-Octanoylcarnitine	288.216	5.74007	pos	M+H	C15H29NO4	88.6	-	-1.54044	-	-	-	5.31291	5.54166	5.70951	6.09288	5.99579	5.80748	6.06116	5.38748	6.12267	6.20384	4.89361	5.89115	6.46946	5.50607	5.62639	6.01296	4.94736	5.55249	5.69089	5.01316	5.93604	5.82398	5.87389	5.63727	5.84642	6.31975	5.40386	5.84666	6.28026	5.67653	4.45205	5.94203	6.03897	4.51288	3.89782	5.63576	5.32264
pos_1396	(2S)-2-[[(2S)-2-aminopropanoyl]amino]-4-methylpentanoic acid	203.139	2.1625	pos	M+H, M+Na	C9H18N2O3	89.1	-	-1.08057	-	-	-	4.53524	6.7138	2.17831	2.98678	5.95373	6.30749	5.46796	4.63236	2.04756	4.19995	2.79981	2.2247	2.13743	4.78289	1.87506	5.49336	4.77306	5.3427	4.40727	4.46595	3.53053	5.41576	3.23938	3.62787	3.0258	2.27376	4.52356	4.29459	4.85543	4.62163	3.73963	5.44132	6.38231	3.83112	2.717	4.3424	2.67752
neg_13998	Adenine	134.046	1.87147	neg	M-H	C5H5N5	83.9	-	-8.24159	C00147	HMDB0000034	73-24-5	5.97272	4.47138	4.21599	4.46564	4.4341	5.05878	5.54665	4.62479	4.46849	4.67961	4.75757	4.20443	4.3049	4.70494	4.25017	4.71793	5.23961	5.32457	5.73464	5.49423	5.26439	4.8297	4.71168	5.51649	4.46768	4.52832	5.15882	4.04968	4.31831	4.82773	5.14441	5.88295	4.22997	4.94816	4.60594	4.87537	5.34417
pos_23276	6-O-Methylguanine	166.072	2.05423	pos	M+H	C6H7N5O	64.9	-	-0.784292	-	-	-	5.15818	4.7442	5.85739	5.58928	5.48284	5.07934	5.62914	5.48879	5.79373	5.67083	4.79591	5.87049	5.77917	5.67574	5.47357	5.84444	4.44035	5.86116	5.44981	5.42606	5.75964	5.25474	5.69931	5.55724	5.59995	5.74222	5.5943	5.44731	5.49781	5.22464	3.8249	5.9812	5.60511	4.6655	4.19743	5.79194	5.13303
pos_1125	2-Methylguanosine	298.114	2.05423	pos	M+H, M+Na	C11H15N5O5	82.0	-	-1.16622	-	HMDB0001107;HMDB0005862	2140-77-4	5.45731	5.12998	6.13746	5.91631	5.87822	5.32957	5.93299	5.79413	6.12206	6.01873	5.1938	6.20109	6.05399	5.99729	5.78864	6.14524	4.83034	6.16808	5.82877	5.73877	6.06682	5.50616	6.04818	5.89584	5.91203	6.01609	5.98406	5.83656	5.88901	5.59714	4.32051	6.27575	5.87041	5.14347	4.41565	6.1993	5.49056
neg_1	Inosine	267.073	1.91353	neg	M-H, M+FA-H, M+Cl, 2M-H, 3M-H	C10H12N4O5	93.2	-	-0.405996	C00294	HMDB0000195	58-63-9	7.61522	7.73414	7.73628	7.51176	7.33235	7.67181	7.92738	7.55394	7.59011	7.54967	6.32224	7.687	7.72337	7.59417	7.21025	7.68818	7.49491	7.8847	7.54645	7.44454	7.86074	7.50989	7.92286	7.4696	7.68595	7.85695	7.31381	7.36732	7.82475	7.48572	7.48643	7.66524	7.91303	6.14169	4.51045	7.49733	7.1571
neg_1919	(+/-)17-HDoHE	343.228	6.22042	neg	M-H2O-H, M-H	C22H32O3	62.0	-	-0.137542	-	-	-	4.61894	4.70742	6.11937	5.73054	5.29533	3.55336	4.48486	5.72991	6.00297	6.2943	3.7419	6.60534	6.51789	5.39335	6.17857	5.26285	5.10877	6.26936	5.92689	5.49158	6.19842	5.09959	5.51739	6.35604	6.03628	5.78735	4.29392	5.6417	5.58853	5.18421	5.23934	6.1863	5.62417	3.67675	3.65897	5.91948	4.6804
pos_12094	2,3-dinor-8-iso-PGF2a	327.216	5.81405	pos	M+H	C18H30O5	59.3	-	-1.59824	-	-	-	3.75839	4.40937	5.42243	4.77134	5.90949	3.78279	4.67435	4.68119	4.97094	4.56853	3.97136	5.04397	5.27193	4.2702	4.69779	4.79803	3.60634	5.03804	4.44902	4.52563	5.01611	3.31166	5.2133	4.53138	5.17477	5.21244	3.91583	5.38713	5.11	4.67195	3.51455	5.18735	4.84699	3.9062	3.88841	5.05952	3.84885
neg_15140	Glycerophosphocholine	292.072	0.61915	neg	M+Cl	C8H20NO6P	82.6	-	-0.0721866	C00670	HMDB0011225;HMDB0008194;HMDB0008621;HMDB0007895;HMDB0011221;HMDB0008820;HMDB0008787;HMDB0008589;HMDB0007995;HMDB0008620;HMDB0008424;HMDB0008455;HMDB0008259;HMDB0008326;HMDB0008127;HMDB0011290;HMDB0008753;HMDB0008392;HMDB0008521;HMDB0008359;HMDB0008225;HMDB0008325;HMDB0008687;HMDB0008128;HMDB0000086;HMDB0008093;HMDB0007928;HMDB0007962;HMDB0008457;HMDB0008030;HMDB0008294;HMDB0008489;HMDB0008652;HMD…	28319-77-9	4.54791	4.09082	5.24273	5.27811	4.97475	4.27099	4.71989	5.1333	4.9248	5.10128	4.45957	4.59456	5.46176	4.2013	4.65444	4.77027	4.09452	4.7901	4.25724	4.30847	5.24585	5.1535	5.23225	4.97297	5.38157	5.11243	4.28839	4.12145	5.03767	4.2108	4.00271	4.7959	5.54005	4.39441	4.37662	4.23848	4.33706
pos_13994	LysoPC(18:1(11Z))	522.355	6.37398	pos	M+H	C26H52NO7P	68.6	-	-0.91298	C04230	HMDB0010385	-	5.78121	5.71144	6.95629	7.1448	6.2445	6.1445	5.93327	7.11105	6.8071	7.05978	4.91443	6.72213	6.91636	7.30095	7.41983	6.08947	6.51603	6.47124	5.20595	6.33255	6.76997	6.7841	6.78467	6.94122	6.99121	6.65445	4.74324	6.86494	6.31888	6.47587	6.03946	6.48756	6.71888	4.95828	4.83148	5.17604	5.86949
neg_3221	2,6-Dihydroxypurine	151.025	1.08963	neg	M-H	C5H4N4O2	96.8	-	-6.59813	C00385	HMDB0000292;MJDBOTE0000403	-	5.58379	6.44201	6.19563	5.91897	6.66723	4.86008	5.85398	5.42188	6.25424	6.02942	5.58143	6.17235	6.47356	5.40727	6.23068	5.69842	6.86306	5.98163	5.85724	5.72277	6.06574	5.51996	6.42472	5.73219	6.59908	6.48234	6.38857	6.91874	6.93257	6.49934	6.95383	5.92211	6.17291	5.12237	4.02946	6.47476	5.35805
neg_259	L-Tyrosine	180.066	1.7587	neg	M-H2O-H, M-H, M+Na-2H	C9H11NO3	72.3	-	-5.31327	C00082	HMDB0000158	60-18-4	4.8785	6.0066	5.44618	4.88941	5.82002	5.00634	5.27277	4.91984	5.25315	5.06665	4.5114	5.06401	5.19267	5.09749	4.90705	5.26199	5.60319	5.26367	4.97672	4.79192	5.0997	5.04599	4.9034	4.92062	5.08478	5.38121	4.92218	5.61315	5.78859	5.63052	5.59026	5.25319	5.183	4.49704	4.40902	5.08533	4.6983
neg_3979	3-[[(2R)-2,4-dihydroxy-3,3-dimethylbutanoyl]amino]propanoic acidPantothenic acid	218.103	2.23458	neg	M-H	C9H17NO5	65.6	-	-2.22828	-	-	-	4.68289	4.96953	4.70328	4.72055	5.28608	3.85362	4.72372	4.43526	5.49181	4.84573	4.2627	5.12388	5.52443	4.54028	4.95476	4.91254	6.11121	5.09561	4.75427	4.57957	4.63122	4.34919	5.43901	4.47798	5.21978	4.96797	5.05805	5.78399	5.94451	5.087	6.16032	4.99491	4.95694	3.59955	3.42	5.29483	3.9854
pos_12647	LysoPC(18:0)	546.352	6.5137	pos	M+Na	C26H54NO7P	-	90.0	-1.13357	C04230;C04317	HMDB0011149;HMDB0011128;HMDB0010384	-	5.25219	5.88335	6.79246	7.41621	5.82465	5.59113	5.40597	6.95304	6.61217	6.6466	5.28674	6.99521	6.51802	7.32212	6.59164	5.71064	5.35296	6.10306	5.0844	6.1915	6.70935	6.92334	6.65357	6.98721	6.90185	6.17888	5.11555	7.45628	6.26336	5.26601	4.82985	6.15146	6.97721	5.22157	5.20378	5.06563	5.16422
neg_1915	Hexadecanedioic acid	285.207	6.2079	neg	M-H, M+Na-2H	C16H30O4	93.5	-	-0.184938	C19615	LMFA01170022;HMDB0000672;HMDB0000712;MJDBOTE0000610	505-54-4	5.34228	5.33442	5.52055	5.109	5.72723	5.33029	5.35692	4.76926	5.34052	5.81129	5.46482	5.78049	5.37034	4.89665	5.18945	5.39364	5.29603	5.40617	5.41706	5.21045	4.95753	4.98553	5.09873	5.2509	5.16948	5.47113	5.41864	5.14717	5.54827	5.48247	5.34276	5.33096	6.07591	5.30763	5.28214	5.92348	5.34691
neg_239	Isorebaudioside A	965.424	5.99665	neg	M-H, M+FA-H, M+Cl	C44H70O23	87.1	-	0.716011	-	-	-	4.42767	4.34999	4.09508	3.848	4.34481	4.53017	4.30254	3.92665	3.96331	4.20024	4.71875	4.14176	4.05391	3.90865	3.78892	4.35698	4.35369	4.16203	4.51642	4.34376	3.95694	4.05892	3.9459	4.07238	3.68699	4.19109	4.54757	3.92446	4.08279	4.46997	4.26188	4.20682	4.08917	4.65359	4.6358	4.49765	4.59624
pos_9215	Monodesmethyl chlorpheniramine	261.115	4.16817	pos	M+H	C15H17ClN2	81.0	-	-1.31532	-	-	-	4.07667	3.999	5.3448	5.30228	3.99382	4.17917	3.95156	4.39095	3.61236	6.27335	4.36775	3.79078	3.70295	3.5577	3.438	4.00599	4.0027	3.81106	4.16542	3.99278	3.60599	5.69135	3.59495	3.72142	4.94727	3.84012	4.19657	3.46926	4.38182	4.11898	3.91089	3.85585	5.94986	4.30259	4.2848	4.682	4.24524
pos_17708	Phe-Ser-OH	361.106	4.52028	pos	M+H	C17H16N2O7	54.9	-	7.44232	-	-	-	4.73655	3.64073	4.11191	4.05105	3.63556	5.00356	4.31477	4.21022	3.25418	4.9674	4.00946	5.125	4.01404	4.49116	3.8771	4.35674	3.64443	4.51825	4.61746	5.04041	3.2478	3.65709	5.05518	3.3632	2.97802	3.48188	5.25327	3.11112	4.39002	5.61786	3.55264	4.92316	3.37998	3.9443	3.92651	5.41718	3.88695
pos_25084	(R)-Serine	106.05	0.859967	pos	M+H	C3H7NO3	83.6	-	2.00808	-	;MJDBOTE0000631	-	3.65964	4.35015	3.97899	3.73375	4.33852	4.10855	4.11454	3.68345	4.04544	3.94682	4.13415	3.98845	4.15796	3.83024	3.81658	4.12009	3.32869	3.89489	3.94065	3.70063	3.98229	3.67999	3.97834	3.62975	3.95809	4.24368	3.96007	4.32425	4.48227	4.26421	3.04205	3.98192	4.12677	3.15948	3.31435	4.00864	3.62349
neg_3805	Glutaric acid	131.034	2.07275	neg	M-H	C5H8O4	60.1	-	-8.54556	C00489	HMDB0000661	110-94-1	5.19339	4.98043	4.71983	4.38342	5.26218	5.06822	4.89782	4.57513	4.64176	4.82975	5.12775	4.62749	4.87434	4.56692	4.49287	4.90525	5.34266	4.71077	5.29071	4.98705	4.56689	4.71561	4.6024	4.66717	4.39563	4.96859	5.18717	4.57657	5.01636	5.3012	5.39156	4.759	4.82769	5.14069	5.2344	5.17536	5.07137
neg_4628	Indoxylsulfuric acid	212.002	3.05848	neg	M-H	C8H7NO4S	50.8	-	-2.36606	-	HMDB0000682	-	3.52972	5.21836	2.95429	2.70756	5.05138	3.3891	3.37956	4.24229	4.4389	4.28662	3.57763	4.16117	5.23429	3.13154	4.51978	3.67902	5.78133	3.76259	3.37535	4.95595	3.31538	4.23397	4.66036	3.86255	4.63897	4.97203	4.84633	4.86338	5.17205	4.81779	5.99098	4.23297	5.07321	3.51248	3.4947	5.33325	3.45515
pos_3241	Gluconolactone	223.019	0.6332	pos	M+H, M+2Na-H	C6H10O6	91.4	-	-1.57715	C00198	HMDB0000150;MJDBOTE0000432	90-80-2	3.46111	4.10471	4.06089	4.39842	5.12493	3.54903	4.70167	2.94584	5.74148	4.80242	3.73757	5.00127	5.33412	4.26293	4.3876	4.29999	3.3726	4.88705	4.00917	3.36268	3.88631	3.078	5.00004	3.09145	3.30094	4.81592	4.42063	4.98429	5.22756	3.48885	3.28083	4.21832	3.10822	3.67242	3.65464	4.40575	3.61508
neg_532	ADP-ribose	558.064	0.822233	neg	M-H, M+Na-2H	C15H23N5O14P2	84.5	-	-0.0858505	C00301	HMDB0001178	-	5.13295	6.69184	3.65797	3.41094	3.90767	6.50928	4.5367	4.93135	4.23313	3.76312	4.2816	3.70464	3.61681	4.67073	3.44593	5.62806	5.37525	4.79186	4.88584	5.17688	5.55397	6.65314	3.92967	4.38702	3.37394	6.32663	4.11042	4.54529	4.53651	4.03283	5.5017	6.3477	6.80726	4.75295	4.19865	4.06051	4.15909
pos_6660	1,8-Diazacyclotetradecane-2,9-dione	227.175	2.55822	pos	M+H	C12H22N2O2	84.8	-	-1.42114	C04277	HMDB0033567	-	4.57643	4.42235	4.31164	4.19438	3.64708	4.07338	3.73711	3.95084	3.56149	3.5068	4.77713	4.28819	4.70528	4.18512	4.61683	4.17012	4.04251	4.13947	4.73486	4.29079	4.1086	5.35665	4.07449	4.3532	2.67062	3.46544	4.95656	4.01338	3.06593	4.93263	4.01974	4.37004	3.6543	4.24914	4.39288	4.22698	5.19341
pos_16254	Alpha-Hydroxymidazolam	342.08	5.32707	pos	M+H	C18H13ClFN3O	92.8	-	-1.20783	-	HMDB0061089	-	3.89983	3.82216	4.18659	4.20082	3.81698	4.00233	3.77472	5.25389	4.70953	4.8895	4.1909	4.74372	5.48236	5.0582	4.97773	5.01574	4.89241	4.85633	4.7765	4.607	5.04933	4.93617	4.06318	4.17794	4.73039	5.00728	4.01972	4.42475	3.7825	3.94213	3.73406	4.80665	3.79119	4.12574	4.10795	3.96981	4.06839
pos_761	3-Amino-4,7-dihydroxycoumarin	194.045	1.47903	pos	M+H, M+NH4	C9H7NO4	73.6	-	-1.06892	C12468	-	-	4.15421	3.54112	4.2174	4.41832	4.49712	3.29262	4.34967	4.41561	4.59349	4.11801	3.46947	4.71505	4.58739	4.4095	4.25166	4.6245	3.10459	4.79915	4.17429	4.01352	4.75918	4.17533	4.85721	4.43227	4.92624	4.67559	3.31171	5.12666	5.00428	4.07136	3.01285	4.68923	4.72315	3.40433	3.38655	3.62431	3.6338
pos_14802	Soraphen O	309.205	5.81405	pos	M+H	C18H28O4	69.0	-	-1.75072	C15818	-	-	4.05494	4.27289	5.47653	4.82263	5.9433	3.72511	4.85815	4.72152	5.05693	4.83121	3.91367	5.1294	5.2756	4.44326	4.75723	5.00062	3.54867	5.16368	4.60178	4.77185	5.00158	3.81697	5.20848	4.61778	5.20527	5.28196	4.54235	5.41368	5.2137	4.98739	3.45688	5.25601	4.86534	3.84852	3.83073	5.17577	3.79118
neg_139	5-L-Glutamyl-L-alanine	217.083	0.737717	neg	M-H, M+Na-2H, M-H2O-H	C8H14N2O5	55.8	-	-2.15903	C03740	HMDB0006248	-	3.73816	6.02143	4.0334	3.13797	5.80597	4.99461	4.76348	4.75225	4.06565	4.66489	3.95661	3.37972	3.97203	4.98167	3.70291	5.25807	4.7322	5.32138	3.75429	4.40659	3.83287	4.86672	4.25709	3.99973	4.15089	4.31364	3.78544	5.05792	5.51771	5.29653	4.35641	5.27853	5.8719	3.89145	3.87366	3.73553	3.8341
neg_10052	13,14-dihydro-PGE1	355.249	6.10285	neg	M-H	C20H36O5	55.2	-	0.0709058	-	LMFA03010144;HMDB0002689	-	4.09629	4.36896	5.83258	4.86932	4.73349	3.31637	3.56083	4.18169	4.83662	5.28299	3.50489	5.22986	5.41508	3.95653	4.87924	3.67359	4.56405	5.17523	5.46144	4.87377	4.85129	3.00549	4.59731	4.48065	5.16004	4.96384	4.55203	5.22548	4.94952	4.50606	5.16431	5.08619	4.66456	3.58905	3.42196	5.33297	4.6341
pos_19294	3-Methylindole	132.081	3.62278	pos	M+H	C9H9N	78.9	-	-0.65669	C08313	HMDB0000466	83-34-1	4.14803	4.34093	4.36888	4.06245	4.57134	4.3212	4.38682	4.04163	3.98786	4.274	4.62428	4.4816	4.20792	4.19808	3.82812	4.35936	4.36114	4.49015	4.35098	4.34772	3.94938	3.92623	4.59229	4.0763	3.9048	4.11757	4.43998	4.58925	5.04064	4.70181	4.19812	4.62843	4.79549	4.53715	4.59637	4.5814	4.46811
neg_6858	LysoPC(18:3(6Z,9Z,12Z))	562.315	6.22742	neg	M+FA-H	C26H48NO7P	-	97.9	-0.131713	C04230	HMDB0010387	-	4.1469	3.96012	4.55879	5.28244	3.95494	4.18735	3.91268	5.60099	4.92523	5.18834	4.32887	4.3865	4.67505	5.34194	4.79625	4.4199	5.52523	4.31246	4.12654	4.77839	4.60575	4.87675	4.6195	4.95394	4.56104	4.77883	4.15769	4.46634	4.40653	4.96515	4.30715	4.4005	4.91323	4.26371	4.24592	4.10778	4.20636
neg_9952	Tetradecanedioic acid	257.176	6.14492	neg	M-H	C14H26O4	86.5	-	-0.498889	C11002	LMFA01170018;HMDB0000872;MJDBOTE0000681	821-38-5	4.83467	4.8079	4.81905	4.48712	5.42073	4.79953	4.85848	4.37095	4.7424	5.088	5.17254	5.16106	5.03311	4.46572	4.52262	4.90254	5.20087	4.7591	5.08165	4.80847	4.35083	4.42414	4.50184	4.73175	4.49748	4.92223	4.99407	4.6314	4.81416	4.95912	5.45871	4.65482	4.73079	4.88348	4.91435	5.24544	4.88676
neg_9963	Tridecanoic acid	259.191	6.13792	neg	M+FA-H	C13H26O2	50.1	-	-0.457107	C17076	LMFA01010013;HMDB0000910;MJDBOTE0000603	638-53-9	4.00345	4.21946	4.48883	4.11553	5.31143	3.24745	4.28807	3.96389	4.65208	4.41135	4.34624	4.7302	4.69532	3.75729	4.23072	4.39238	3.78256	4.73969	4.4639	3.72714	4.33069	3.46569	4.68464	4.39493	4.57777	4.82661	4.29704	4.95421	4.31778	4.52561	4.18486	4.21544	3.82454	3.48004	3.35304	5.14012	3.60279
neg_1048	Hydroxyphenyllactic acid	181.05	2.7363	neg	M-H2O-H, M-H	C9H10O4	53.4	-	-5.25556	C03672	HMDB0000755	306-23-0	4.71274	5.28963	4.74799	4.51854	5.59517	4.32863	5.02926	4.64839	4.8706	4.83961	3.76592	4.79585	5.10337	4.36257	4.42611	4.67803	5.34994	4.78851	4.93694	4.48677	4.97642	4.44524	4.96993	4.4294	5.25724	5.56201	4.8022	5.19727	5.36799	5.92289	5.4513	4.75513	5.0641	4.16262	3.68298	4.85098	4.24022
pos_9861	Isopentenyl adenosine	336.166	4.64768	pos	M+H	C15H21N5O4	74.8	-	-1.24444	C16427	-	-	3.61113	4.02311	5.0268	4.27957	4.7496	3.71362	3.52893	3.98898	4.96026	4.82848	3.90218	4.82459	4.6629	4.44215	3.90276	4.62696	3.53717	4.66626	3.80835	3.52725	4.44649	3.24251	4.65824	4.17925	4.72821	4.14865	4.1606	5.07982	4.15062	4.56011	3.44539	4.66255	4.70322	3.83702	3.81924	3.90277	3.77968
neg_6367	3-hydroxyanthranilic acid	152.034	5.9609	neg	M-H	C7H7NO3	92.4	-	-6.60123	C00632	HMDB0001476;MJDBSJD0000090	548-93-6	5.05181	4.64314	4.4776	4.31522	4.82446	4.76176	4.72964	4.42965	4.21971	4.77517	5.15908	4.48481	4.4531	4.40019	4.2808	4.82632	4.78429	4.57718	5.18679	4.88177	4.36135	4.61508	4.3335	4.66077	3.93964	4.58972	5.07414	3.91298	4.3328	4.97305	4.69063	4.61273	4.44905	5.04313	5.11074	5.06896	5.04064
neg_4262	(2S)-2-amino-3-(1H-indol-3-yl)propanoic acidL-Tryptophan	203.082	2.59928	neg	M-H	C11H12N2O2	93.0	-	-3.13094	-	-	-	4.70232	5.78543	5.47893	4.97996	5.88196	4.27761	5.11645	4.99209	5.11921	5.06762	4.06234	5.14595	5.36302	5.1029	5.0227	5.27965	5.57641	5.25358	4.72615	4.64832	5.229	5.0365	5.10981	5.04622	5.53298	5.13737	4.63289	5.73543	6.0668	5.36607	5.68931	5.19803	5.36369	3.99718	3.9794	5.16938	4.22862
neg_3243	Adenosine monophosphate	346.056	1.15265	neg	M-H	C10H14N5O7P	75.0	-	-0.124274	C00946;C00020;C01367	HMDB0000045;HMDB0011617;HMDB0003540	61-19-8	3.90612	6.24481	3.12097	4.27567	3.37057	6.42151	4.86441	4.09508	4.59565	4.2979	5.13423	3.16762	3.92666	4.46813	4.52553	4.13746	5.99149	4.50529	5.29492	4.77563	4.53656	4.88551	5.0338	4.13681	4.65425	5.5997	5.21348	5.02267	5.05993	4.1813	6.0227	5.2408	5.3324	6.08491	3.66148	5.27782	3.62193
neg_4814	P-Acetaminobenzoic acid	178.05	3.36668	neg	M-H	C9H9NO3	69.7	-	-4.57081	-	-	-	4.11006	3.84937	2.80099	3.7477	4.36589	3.04243	4.41515	2.44006	4.60158	3.33689	3.23088	2.65457	2.56693	2.42212	2.93447	2.86943	3.12602	2.6748	3.77099	2.85623	2.47024	2.99808	4.71355	2.58536	3.45864	2.70381	3.49288	4.24336	4.54103	2.98229	4.08207	2.71951	2.6021	3.16576	3.14798	3.00995	3.10845
pos_3990	3-aminopyrazinic acid methyl ester	171.087	0.708617	pos	M+NH4	C6H7N3O2	83.6	-	-2.29683	-	-	-	4.08042	4.00274	5.55939	3.50081	3.99757	4.18292	3.95531	3.57944	3.61611	3.853	4.3715	3.79453	3.70669	3.56145	3.44174	4.00973	4.00645	3.8148	4.16917	3.99652	3.60973	3.7117	3.59869	3.72516	3.33983	3.84386	4.20032	3.473	3.73557	4.12272	3.91464	3.85959	3.74195	4.30633	4.28855	4.15041	4.24899
pos_2902	Lumichrome	243.087	4.88855	pos	M+H, M+Na	C12H10N4O2	60.0	-	-1.16308	C01727	-	-	4.5359	4.76513	5.39749	5.05418	5.24944	3.98409	4.7833	4.64435	5.26217	4.88349	3.83733	4.95812	5.27896	4.88723	5.07083	5.0561	3.47234	5.31674	4.03848	4.46465	4.96688	4.20375	5.12362	4.6263	5.29294	5.10399	4.29355	5.94664	6.07879	4.61532	3.38056	5.32228	5.23734	3.77218	3.75439	4.82488	3.80573
pos_9610	(S)-(-)-Perillyl alcohol	135.117	4.42468	pos	M+H-H2O	C10H16O	75.7	-	-0.69822	C02452	HMDB0003634	-	4.42939	3.54922	4.01707	3.77505	4.18404	4.43289	4.46745	3.72224	3.83828	4.23545	4.67546	4.02853	3.80025	3.71435	3.30046	3.87303	3.91298	3.96607	4.41647	4.24667	3.82623	4.02018	3.96402	3.98514	3.70754	4.24547	4.58973	4.54724	3.82619	4.32111	4.05124	3.98747	3.65583	4.53519	4.38217	4.5273	4.33472
pos_5725	N2,N2-Dimethylguanosine	312.13	2.1625	pos	M+H	C12H17N5O5	76.6	-	-1.53354	-	HMDB0004824	2140-67-2	4.42995	5.02897	5.8789	5.41555	5.73296	4.57855	5.337	5.22186	5.77876	5.4888	4.22884	5.80043	5.63103	5.42466	5.33936	5.66724	3.86379	5.78752	4.9154	4.72212	5.545	4.80848	5.72648	5.23467	5.65962	5.58529	5.4609	5.70951	5.76936	5.38228	3.77199	5.73518	5.65319	4.16367	4.14589	5.5631	4.3692
pos_11139	16-Hydroxy hexadecanoic acid	290.269	5.4126	pos	M+NH4	C16H32O3	-	94.9	-1.61674	C18218	HMDB0006294	-	5.13089	4.89325	4.94462	4.62033	3.4447	5.20481	5.08346	4.63968	4.78728	4.25432	5.35296	3.58716	4.86902	4.51859	4.64598	5.07089	4.79907	3.85463	5.06925	4.95119	4.76813	4.67602	4.65124	4.87253	4.43552	5.20506	5.03722	3.79832	3.1828	3.56983	4.7913	3.88729	3.54218	4.1964	4.18732	5.18023	3.69607
pos_3727	Phenylacetaldehyde	121.065	0.347917	pos	M+H	C8H8O	50.6	-	0.223299	C00601	HMDB0041610;HMDB0006236	122-78-1	5.1625	5.04579	4.72092	4.60447	5.01107	5.28472	5.04029	4.64607	4.72694	4.92825	5.43276	4.76813	4.69779	4.53335	4.47996	4.98619	4.97947	4.80279	5.17433	4.97871	4.61865	4.67255	4.54287	4.72861	4.34317	4.83259	5.19367	4.32926	4.69932	5.07174	4.91076	4.82401	4.67416	5.28581	5.33071	5.14198	5.26567
pos_17484	L-Tyrosine, 3-methoxy-a-methyl-, hydrogen sulfate	306.063	4.6913	pos	M+H	C11H15NO7S	64.4	-	-2.32156	-	-	-	3.5108	3.43314	3.17835	2.985	4.68774	5.86459	3.38571	3.79502	3.04667	3.28345	5.81613	5.24664	3.1372	5.2657	3.86215	3.44013	4.60823	3.24526	4.6851	5.37738	3.0403	4.2345	5.7035	3.15566	2.77065	3.27431	3.63067	2.90368	3.16607	5.54534	4.86891	4.67577	3.17244	6.16906	4.54932	5.41315	3.98435
pos_14111	Phosphoric acid	98.9845	6.23435	pos	M+H	H3O4P	53.3	-	3.13271	C00009	HMDB0001429	14265-44-2	4.73546	4.52943	4.36552	4.16337	4.59702	4.64416	4.61313	4.02439	4.22026	4.38527	5.03502	4.52937	4.37713	4.28889	4.28004	4.64385	4.62069	4.3276	4.76569	4.69478	4.17263	4.33272	4.17372	4.43366	3.88925	4.4662	4.73451	3.83379	4.2227	4.63198	4.63194	4.52111	4.30397	5.00189	4.94067	4.55765	4.90628
pos_19820	L-cis-Cyclo(aspartylphenylalanyl)	263.102	3.35405	pos	M+H	C13H14N2O4	51.0	-	-1.3791	-	HMDB0031360	5262-10-2	3.37014	3.29249	3.90188	2.79095	5.20108	3.47261	3.24508	2.86949	5.81396	3.14283	3.66115	5.91715	5.54193	4.87452	4.59552	5.33002	3.29619	3.10465	3.45886	3.28627	2.89974	3.00162	2.88872	3.01507	2.63022	3.88487	3.49	2.76318	3.02547	3.41243	3.20443	5.51997	3.03184	3.596	3.57821	3.44011	3.53866
pos_176	(2R,2'R)-3,3'-disulfanediylbis(2-acetamidopropanoic acid)	325.052	2.24798	pos	M+H, M+Na, M+H-H2O	C10H16N2O6S2	88.3	-	-1.24436	-	-	-	2.91869	6.04541	3.87727	3.42766	5.03156	3.02109	2.79374	2.41877	2.45531	2.69161	3.20953	2.63326	2.54563	2.40084	5.35467	2.84809	4.70124	3.30416	3.00735	2.8349	2.44896	2.55063	2.43796	2.56405	2.1803	3.11205	3.03847	2.31276	2.57444	4.9266	2.75314	2.69819	6.80201	3.14441	3.12664	2.98861	3.0871
pos_25002	Glutaminyl-Proline	244.129	0.873717	pos	M+H	C10H17N3O4	73.4	-	-0.0852828	-	HMDB0028805	-	4.21353	5.379	4.74644	3.4431	5.30299	4.96863	4.63794	4.2058	3.56723	4.30516	3.91635	4.26831	3.77673	4.63667	3.27568	4.86011	4.54715	5.08368	4.60263	4.39996	3.76705	4.55164	4.13766	4.11373	4.20846	4.02577	4.30443	3.68972	4.64113	5.11104	3.74973	5.05568	5.42427	4.139	3.5123	4.41546	3.47275
pos_24695	5-Methylcytidine	258.108	1.33463	pos	M+H	C10H15N3O5	77.8	-	-1.40529	-	HMDB0000982	2140-61-6	3.28377	4.66177	4.89271	4.33755	4.54434	3.38623	4.49887	4.09891	4.6385	4.39072	3.57476	4.59901	4.91904	4.2619	4.39809	4.03835	3.20983	4.60002	3.37248	3.19991	4.46475	3.35363	4.65266	4.11074	4.82772	4.3349	3.40362	5.0294	5.21685	3.49864	3.11808	4.5565	4.67759	3.50961	3.49183	4.42242	3.45228
neg_10138	DIHYDRO-beta-TUBAIC ACID	235.097	6.07415	neg	M-H	C13H16O4	55.0	-	-1.21427	-	-	-	5.26855	4.79399	4.66258	4.27944	4.96417	5.13058	5.01222	4.58273	4.46383	4.90378	5.2983	4.67564	4.61943	4.54536	4.44647	5.09547	5.04532	4.6691	5.15987	5.02792	4.59709	4.8059	4.43945	4.76161	4.15716	4.74752	5.34373	4.09529	4.53113	5.18768	4.93355	4.77854	4.58822	5.31132	5.37748	5.31474	5.31975
pos_1882	Valclavam	330.166	2.79727	pos	M+H, M+Na	C14H23N3O6	59.9	-	-1.40008	C06668	-	-	4.22654	4.8689	4.73583	4.40386	6.26299	4.44215	5.5453	4.58899	4.77364	4.89446	4.63972	4.20657	4.52297	4.10674	5.40086	4.54287	3.6325	4.49858	4.56205	4.63816	4.76744	4.303	5.18405	4.30721	5.50703	5.00217	5.54091	5.50564	5.35544	5.09355	3.5407	4.66121	5.76116	3.95621	3.91457	5.28065	4.25166
pos_711	Cytarabine	244.092	1.03867	pos	M+H, M+Na	C9H13N3O5	70.3	-	-1.24619	C02961	HMDB0015122;MJDBOTE0001406	147-94-4	4.63504	4.03414	5.01837	4.92788	3.76038	3.45957	4.26536	4.56063	4.94116	5.73642	3.64811	4.61439	4.46769	5.21258	3.7202	4.50255	3.28316	5.88427	5.15196	5.13877	5.14114	3.29526	4.75302	5.34947	4.76301	4.37945	3.55664	3.72221	3.74636	3.3994	3.1914	5.85929	4.14217	3.58296	3.56517	4.79543	5.15448
pos_5880	3-Deoxyarabinohexonic acid	181.072	2.2225	pos	M+H	C6H12O6	60.2	-	5.76042	-	HMDB0000346	29625-79-4	3.21468	3.13705	3.07851	3.65851	3.13188	3.31713	3.08965	2.7142	2.93144	3.14218	3.50565	2.92901	3.26075	3.46565	3.71555	3.14404	3.14075	3.33199	3.34599	3.77244	3.66423	2.84627	2.73342	2.87087	2.94724	2.97829	3.33452	2.60796	5.87755	3.98291	3.04901	2.99401	2.87648	5.86332	3.42273	5.40537	4.13458
neg_5166	DIPROTIN A	340.224	3.94673	neg	M-H	C17H31N3O4	62.1	-	-0.322929	-	-	-	3.36532	5.5321	3.49802	2.78613	5.20438	4.39652	4.38208	3.97013	4.19981	5.71313	3.65632	3.07957	2.9918	5.3934	2.72714	4.7202	4.6636	5.15216	4.07308	4.30369	3.99724	4.88518	2.8839	4.45882	3.28509	4.33148	3.48518	4.16607	4.85329	4.70171	3.83722	5.01296	3.90809	3.59117	3.57339	3.43528	3.53384
pos_4129	N-Formyl-4-amino-5-aminomethyl-2-methylpyrimidine	167.092	0.853083	pos	M+H	C7H10N4O	60.7	-	-3.57357	C19872	-	-	3.50549	4.04166	3.94246	3.41081	4.00053	3.75765	3.93035	3.63083	4.49663	3.84349	3.47339	3.81546	4.06014	3.59323	3.70502	3.71465	3.22375	3.85219	3.76483	3.40049	3.83441	3.36908	3.71854	3.53134	3.66506	3.90393	3.82524	4.43515	4.78241	5.43206	2.90336	3.88165	3.73421	3.49104	3.9081	3.93686	3.41477
neg_14722	Maltopentaose	827.268	0.8649	neg	M-H	C30H52O26	53.7	-	0.574821	-	HMDB0012254	34620-76-3	4.26225	6.48069	5.58692	5.03816	6.14516	6.10905	5.74964	5.45414	5.17073	5.34822	4.55333	5.25633	5.65885	5.14459	5.34096	5.81078	4.9929	5.15612	4.351	4.92389	5.22231	5.57269	5.35956	4.96354	5.64781	5.56325	5.02449	5.96712	6.31626	6.08096	4.39221	5.21587	6.16486	4.48817	4.47038	4.33223	4.43082
pos_18360	Cyclo(L-Phe-L-Pro)	245.128	4.14115	pos	M+H	C14H16N2O2	57.3	-	-1.2996	C11847	-	-	4.36116	3.72864	6.18528	3.51787	4.32292	4.56341	4.24674	3.74275	3.93097	4.16036	4.34259	3.80379	3.67647	3.7673	3.79346	4.60208	4.70959	4.16906	4.34577	4.32726	4.129	3.55449	3.79869	4.45982	3.5099	4.14764	4.24684	3.19899	3.57862	4.53082	4.27939	4.23947	3.90884	4.67244	4.78104	4.25048	5.00021
neg_440	L-Arginine	173.103	0.605333	neg	M-H, M+Cl	C6H14N4O2	81.3	-	-5.21661	C00062	HMDB0062762;HMDB0000517;MJDBOTE0000532	74-79-3	3.9578	5.1222	4.85962	4.56443	5.11373	4.0603	4.1656	4.28314	4.84566	4.47264	4.24887	4.47845	4.81948	4.31846	4.63551	4.27829	4.34385	4.62758	4.04654	3.8739	4.60365	3.5891	4.46419	3.92274	4.84052	4.82274	4.07769	5.18284	5.37703	4.87118	4.45758	3.73698	4.53164	4.18371	4.16592	4.02778	4.12636
pos_22007	P-Acetamidophenol (Acetaminophen, Tylenol)	152.07	2.37657	pos	M+H	C8H9NO2	83.1	-	-1.26127	-	-	-	4.62023	4.16149	4.05061	4.0533	4.32625	4.60399	4.33005	4.08507	4.16314	5.32562	4.81956	4.09457	4.23377	3.94088	3.84424	4.34745	4.3359	4.12952	4.52659	4.4591	4.13189	4.38441	4.07794	4.13234	3.73334	4.29415	4.72183	3.7009	4.07496	4.61988	4.27743	4.18631	4.67804	4.63441	4.71117	4.47777	4.65655
pos_470	PE(16:0/0:0)	454.292	6.35482	pos	M+H, M+Na, M+2Na-H	C21H44NO7P	95.2	-	-1.26486	-	LMGP02050002;HMDB0011503	-	6.06222	6.29387	6.36493	6.24663	6.31401	5.99242	6.15268	6.64934	6.22396	6.38277	4.89557	6.68221	6.3645	6.81125	6.3857	6.32208	6.19696	6.31094	5.76942	6.4957	6.44281	6.64931	6.09742	6.64126	6.28244	5.91939	4.64864	6.62971	6.21348	6.29981	4.24811	6.29779	6.50355	5.07089	4.62203	5.27276	5.95687
pos_20224	Cotinine N-oxide	193.097	3.16258	pos	M+H	C10H12N2O2	62.8	-	-1.07139	-	HMDB0001411	36508-80-2	2.21657	2.1394	4.87211	1.64418	2.13426	2.31852	2.40928	1.7212	1.7572	1.99094	2.50637	3.4789	1.84637	1.70355	1.58652	2.31513	2.17639	1.95314	2.37081	3.35926	1.75094	1.85132	1.7401	1.86459	1.48754	1.98189	2.33583	1.61701	1.87486	2.25863	2.05199	1.99746	1.88115	2.44142	3.08799	2.28617	2.44723
neg_10527	Aleuritic Acid	303.218	5.92935	neg	M-H	C16H32O5	93.0	-	-0.0288694	-	LMFA01050101;MJDBOTE0000482	-	2.97462	5.82604	2.64254	2.3962	4.18497	3.07703	2.84965	2.47456	2.51112	2.7475	3.26549	3.73462	2.60147	2.45662	2.33736	2.90401	4.66527	2.70936	4.23392	2.89081	2.50476	2.60647	3.55431	2.6199	2.35979	2.73837	3.09441	2.36849	2.63029	3.01688	5.02431	2.75407	2.63665	3.20036	3.18259	3.04454	3.14305
pos_14571	2,3-dinor-PGE1	327.216	5.91048	pos	M+H	C18H30O5	66.8	-	-1.99487	-	LMFA03010169	-	3.81983	5.97175	5.7329	4.90944	6.0568	3.92801	4.9372	4.8708	5.26804	4.98747	4.11089	5.36607	5.43922	4.51623	5.01968	5.22634	3.74586	5.22839	4.35194	4.81418	5.25406	3.52826	5.45879	4.74934	5.40938	5.5058	4.33312	5.68575	5.41228	5.04823	3.65406	5.44602	5.10366	4.04573	4.14156	5.20495	3.98839
pos_171	Pantothenic Acid	220.118	2.23527	pos	M+H-2H2O, M+H-H2O, M+H	C9H17NO5	71.7	-	-0.897962	C00864	HMDB0000210	79-83-4	4.89327	5.31217	5.36413	5.40299	5.82647	4.83843	5.35834	4.98763	5.97134	5.27614	4.9784	5.73165	5.99717	5.05978	5.46011	5.50185	4.39625	5.70667	5.19768	4.89	5.40024	4.86475	5.82166	5.0569	5.73885	5.62717	5.49715	6.06642	6.30433	5.38932	4.02806	5.55601	5.38317	4.74326	4.47778	5.73837	4.8185
neg_1857	1,11-Undecanedicarboxylic acid	243.16	6.10285	neg	M-H, M+Na-2H	C13H24O4	96.7	-	-0.825962	-	HMDB0002327;MJDBOTE0000581	505-52-2	5.86808	5.64631	5.44504	5.14364	5.78046	5.93171	5.83883	5.29147	5.30477	5.62784	6.05457	5.47702	5.51823	5.38426	5.13502	5.75168	5.8709	5.48046	6.09814	5.74454	5.26718	5.46626	5.22452	5.4869	4.96391	5.49493	6.00283	5.0234	5.25538	5.9142	5.89765	5.46782	5.34618	5.97937	6.15282	6.11498	6.06097
neg_10261	2,3-dinor Prostaglandin E1	325.202	6.03562	neg	M-H	C18H30O5	69.6	-	-0.390338	-	-	-	5.53169	5.30872	5.57426	5.05576	6.31415	5.41151	5.88455	5.64125	5.25856	5.33597	5.14855	5.04316	5.26144	5.53556	4.79404	6.01366	6.17819	5.17896	5.44899	5.98639	5.3369	5.33637	5.36507	5.48733	5.03491	5.36817	4.97767	5.29989	5.27991	5.54167	6.4057	5.76004	5.79036	5.66708	5.34863	5.84449	5.38125
pos_21268	3-Buten-1-amine	72.0813	2.72153	pos	M+H	C4H9N	75.9	-	7.61339	C12244	-	-	4.90577	5.09188	4.22052	4.25843	4.77926	5.16634	4.81459	4.36341	4.2851	4.58992	5.16559	4.31986	4.3616	4.18487	3.91413	4.61325	4.70372	4.94204	4.76317	4.78289	4.24384	4.57712	4.19055	4.4092	3.9735	4.5048	4.87421	4.01193	4.37548	4.82692	4.48463	4.94081	5.12941	4.8184	4.8022	4.66567	4.76121
pos_22525	Ethyl-2-amino-4-methyl-Thiazole-5-Carboxylate	187.053	2.22842	pos	M+H	C7H10N2O2S	74.9	-	-1.18978	-	-	-	2.48232	3.85048	5.08256	4.93416	3.98157	2.58452	4.77388	4.67966	4.62868	4.68284	2.77271	4.84894	4.84252	4.84951	4.39484	4.88914	2.4086	5.12705	2.57081	3.3387	4.36057	4.38778	4.72644	3.99992	4.19537	3.65168	2.60188	4.85655	5.69306	4.28983	2.31718	5.10671	4.50122	2.70766	2.68991	3.93698	2.65043
pos_7223	(S)-Piperidine-2-carboxamide	129.102	2.943	pos	M+H	C6H12N2O	54.6	-	-0.423398	C19809	-	-	4.3945	4.31949	4.46895	4.15063	3.82926	5.08688	5.23552	4.55989	4.46438	4.01476	5.65534	4.63365	4.51409	4.57386	4.27898	5.37844	5.36189	4.89692	5.11801	4.72699	3.69785	4.39685	4.94052	5.33162	3.89923	4.70638	4.40313	4.13708	4.7494	5.83479	5.14472	4.97946	4.704	5.37403	5.45082	5.40922	5.8436
pos_14008	Nerolidol	223.205	6.35482	pos	M+H	C15H26O	54.6	-	-1.71668	C09704	HMDB0035663;HMDB0035662;LMPR0103010005;MJDBOTE0001747	7212-44-4	5.12838	5.07195	4.41513	4.04562	4.98467	5.08575	4.78893	3.98096	4.53172	4.68766	5.42039	4.75488	4.62712	3.80036	3.71745	4.81425	5.05968	4.59598	5.3642	5.10183	4.4454	4.5076	4.3699	4.75094	3.75619	4.70287	5.11754	4.01776	4.69901	5.16822	4.72841	4.87919	4.45407	5.25007	5.3367	5.18601	5.21929
pos_8648	METHIONAL	105.037	3.78388	pos	M+H	C4H8OS	54.7	-	2.14083	-	HMDB0031857	3268-49-3	4.87557	3.00561	3.94979	3.75118	3.00043	4.46745	4.91071	4.03341	4.31965	3.40638	4.31195	3.8741	4.52745	4.70842	4.62235	5.18713	5.71166	5.40349	5.59468	4.14458	3.52275	4.15331	4.15145	4.72675	4.05065	4.64471	4.02843	3.99896	5.05241	4.70508	5.23427	4.97419	5.05602	4.22116	5.54664	5.26485	5.91675
neg_4237	(2S)-2-amino-3-(4-hydroxyphenyl)propanoic acid	180.066	2.5643	neg	M-H	C9H11NO3	64.6	-	-4.18736	C00082	HMDB0000158;MJDBWX000002107	60-18-4	3.58641	4.47636	4.4821	3.51217	4.61629	4.45237	3.13927	3.45963	3.26391	3.87257	3.5553	4.49477	4.10313	4.28581	3.52638	4.31394	3.8682	3.88836	3.48406	4.06455	3.13499	4.03072	4.74988	2.90932	3.67012	3.48006	3.38417	4.58313	4.80575	5.05653	3.97449	4.4433	3.83013	3.49015	3.47237	4.44628	3.43282
pos_2130	Phenylacetylglutamine	265.118	3.17678	pos	M+H, M+Na	C13H16N2O4	80.4	-	-1.07014	C04148	HMDB0006344;HMDB0062645;MJDBOTE0000584	28047-15-6	3.82931	5.29398	5.04771	4.73808	6.09556	2.23128	5.05934	4.58595	5.72725	4.63625	4.17712	4.92858	5.16718	3.49096	4.44065	5.20984	2.52455	4.8698	4.45188	5.12952	4.926	4.52018	5.63079	4.94446	4.97552	5.49665	5.51205	5.38218	5.59657	5.56353	3.24617	4.72712	5.19069	2.73483	2.65952	6.3219	2.51942
neg_15165	L-Aspartic Acid	132.029	0.612317	neg	M-H	C4H7NO4	82.1	-	-8.61057	C00049	HMDB0000191	56-84-8	4.29214	5.07747	4.78067	4.6394	5.19391	4.12689	5.07157	4.77451	4.82479	4.41496	4.31547	5.01778	4.98273	4.78269	4.61357	4.81172	4.27461	5.24292	4.11314	3.94049	5.04534	4.74367	5.12119	4.79475	5.26362	5.07044	4.14429	5.08823	5.03417	4.31763	4.3115	4.83759	4.89099	4.2503	4.23252	4.09438	4.19296
pos_14337	2,4,6-undecatrienal	165.127	6.09257	pos	M+H	C11H16O	76.4	-	-1.77713	-	LMFA06000069	-	3.69812	3.62416	5.12669	4.31925	4.67061	3.8006	4.4446	3.94728	4.47048	4.26791	4.04749	4.42495	4.63954	3.55647	4.27323	4.39302	3.62415	4.37704	3.83068	4.35922	4.21982	3.55106	4.51328	3.51136	4.33876	4.50123	3.818	4.52505	4.53427	4.34382	3.53236	4.81984	3.96973	3.92401	4.03369	4.65167	3.86667
pos_2	N-Acetyl-DL-tryptophan	247.107	4.50667	pos	M+H, 2M+K, 2M+H, 2M+Na, M+Na, M+2Na-H, M+H-H2O	C13H14N2O3	95.6	-	-1.35581	-	-	-	3.38183	3.30418	3.04943	3.30299	6.74999	3.4877	3.67998	2.88116	7.62758	3.28154	3.67283	7.38117	7.44418	6.65395	6.54843	6.97602	3.30788	3.44328	3.47055	3.29796	2.91142	3.0133	3.81247	3.02675	3.91681	3.14537	3.50169	4.33121	4.40558	3.42412	3.21611	7.14237	3.14913	3.60768	3.5899	3.45179	3.55035
pos_3327	Alanyl-Glutamine	218.113	0.701733	pos	M+H, M+2Na-H	C8H15N3O4	74.7	-	-1.84815	-	HMDB0028685	-	3.41256	5.17746	3.08015	2.83333	4.39522	4.41371	3.28749	4.37344	2.9485	4.19563	3.70358	3.1268	3.03901	4.38883	2.77432	4.94731	3.33861	4.5878	3.50128	3.32869	2.94213	4.31819	2.9311	3.59339	2.67257	3.1761	3.53243	2.80555	3.06787	3.65888	3.24684	4.6537	5.01398	3.63842	3.62064	3.48253	3.58109
pos_21149	2-Methylbutyroylcarnitine	246.17	2.77668	pos	M+H	C12H23NO4	55.4	-	-1.38443	-	LMFA07070034;HMDB0000378	31023-25-3	5.51761	5.57748	5.59047	5.41564	5.57807	5.00841	5.8621	5.13292	5.57026	4.79439	5.16606	5.56717	6.12638	5.08149	5.34951	5.47171	4.04043	5.30489	5.05579	5.34535	5.67147	4.94178	5.77489	5.29288	5.93562	6.1631	5.41053	5.72753	5.86893	5.49849	4.34414	5.71504	5.71758	4.35566	3.80624	5.39876	4.94173
neg_13009	N-Formylmethionine	176.038	2.5573	neg	M-H	C6H11NO3S	68.5	-	-4.55068	C03145	HMDB0001015	4289-98-9	4.05053	3.87429	4.85257	4.07311	3.05805	3.28264	3.92604	4.02368	4.09268	4.30245	2.86799	4.21584	4.3399	4.06514	3.82115	4.85624	3.12684	4.45266	2.86344	3.4864	3.85957	4.23104	3.92074	3.31548	4.05916	4.01339	2.69708	4.55936	5.23173	3.87199	2.41219	4.51279	4.0847	2.80292	3.16905	2.64727	2.74566
pos_22909	2-piperidone	199.144	2.10782	pos	2M+H	C5H9NO	50.1	-	-1.37532	-	HMDB0011749	-	4.01766	3.14039	3.47752	2.63905	5.35759	3.32047	3.09298	4.00361	4.33525	2.99076	3.81972	2.93234	4.23401	2.69957	2.5801	3.14737	3.24068	3.94933	3.46285	5.28849	5.10149	4.07688	4.76108	3.87183	2.47845	5.14913	4.7552	4.115	5.65089	3.88339	4.2459	4.13248	4.7818	4.69416	3.43801	3.28797	3.41638
neg_1826	CMPF	239.092	6.06407	neg	M-H, M+Na-2H	C12H16O5	78.3	-	-1.09898	-	HMDB0061112	-	3.72259	5.12155	3.71255	3.45595	4.51404	4.02687	4.46518	4.98811	5.44872	4.92835	4.15651	5.71218	3.84603	4.26424	4.00698	4.54079	4.37946	5.25245	4.48136	4.03768	5.34059	4.11428	3.78526	5.59427	4.36956	5.05371	4.43095	5.20538	4.96383	4.38961	4.52744	5.15165	4.9384	3.92964	3.73302	5.17988	4.01798
pos_5772	3-Chlorotyrosine	216.042	2.18368	pos	M+H	C9H10ClNO3	88.4	-	-1.43998	-	HMDB0001885	7423-93-0	4.42115	4.31722	4.23978	3.99751	4.30103	4.82872	4.65882	4.07728	3.99863	4.30864	5.58506	4.43808	4.14643	4.14991	4.03221	4.54303	4.59974	4.25498	4.84739	4.53985	4.36503	4.1228	4.18032	4.27998	3.87358	4.27541	4.76963	3.59195	3.97772	4.6889	4.63566	4.31755	4.09486	5.27935	4.86698	4.72862	4.83819
pos_3973	N1-Acetylspermine	245.233	0.681267	pos	M+H	C12H28N4O	55.6	-	-1.74851	C02567	HMDB0001186	25593-72-0	3.55609	6.06195	2.04645	2.55127	5.80123	3.73333	3.33169	2.88373	3.65335	3.15297	4.03331	2.5126	4.4059	2.57933	2.21062	2.30659	3.16115	2.37366	2.88714	3.13487	3.55461	3.10851	3.07527	2.73799	1.64434	5.0256	3.525	5.53226	5.97723	3.13752	3.06214	2.33966	5.84283	3.52309	3.35852	3.00433	2.85937
neg_9774	LysoPC(22:6(4Z,7Z,10Z,13Z,16Z,19Z))	612.331	6.2344	neg	M+FA-H	C30H50NO7P	-	95.2	-0.307891	C04230	HMDB0010404	-	4.12575	3.91648	5.00319	5.40624	3.91131	4.26933	4.36976	5.52977	5.30736	5.50186	4.28523	5.41575	5.11182	5.22057	5.34697	4.90418	5.08184	5.23827	4.0829	4.9068	5.13118	5.18589	4.90201	5.28091	4.73138	4.96189	4.11405	4.71428	5.04364	4.86434	4.5547	5.23607	5.13142	4.22007	4.20228	4.06414	4.16272
neg_10330	3-Chlorobenzoic acid	154.99	6.0184	neg	M-H	C7H5ClO2	74.7	-	-6.50424	-	HMDB0001544	535-80-8	5.38351	4.54635	4.51475	4.12752	4.79094	4.83035	4.66471	4.29374	4.2324	4.641	5.04836	4.42275	4.22264	4.30916	4.14959	4.78251	4.67875	4.45723	5.02035	5.29471	4.59886	4.81979	4.22629	4.51946	3.83109	4.52611	5.37639	3.72791	4.2068	4.90963	4.50178	4.46945	4.31666	5.05532	5.136	4.98148	5.0118
pos_12173	2-Indanone	133.065	5.85105	pos	M+H	C9H8O	71.9	-	-0.879055	C07727	-	-	0.0656657	0.0555676	0.0317686	0.0182689	0.0549489	3.22229	0.0501359	0.0218063	0.0236762	0.040082	0.12027	0.0352311	0.028989	0.0209419	0.015987	0.0564132	0.0560139	0.0368454	0.0792686	0.0548249	0.0233401	0.0293144	2.71536	0.0302059	0.0126903	2.93467	0.0846234	0.0171573	0.0309133	0.0718569	0.0458823	0.0406668	0.0313544	1.8856	0.101609	0.482778	0.0936479
pos_1502	Paeonolide	461.162	2.46535	pos	M+H, M+Na	C20H28O12	72.0	-	-6.82508	C10715	-	-	3.79462	3.71695	3.46209	4.31826	3.71177	3.89711	4.16362	4.8044	3.47539	4.71367	4.08568	3.50876	5.07751	4.22188	4.33936	4.55749	3.72065	3.71984	3.88336	3.71073	3.38857	3.60561	3.31296	3.4394	3.48089	3.55809	3.91451	3.24543	3.71382	4.89292	3.62885	3.57381	3.45618	4.02052	4.00273	5.33482	3.96317
pos_20180	Hippuric acid	180.065	3.17678	pos	M+H	C9H9NO3	93.1	-	-1.24558	C01586	HMDB0000714	495-69-2	3.97471	4.10431	4.14495	3.97558	5.15441	3.98061	3.78303	3.51758	4.68441	3.80972	4.07504	4.35518	4.20234	3.55449	3.66287	3.88218	3.84984	3.90029	3.46089	4.31066	4.08178	3.48792	4.21127	3.4544	3.65077	4.91415	4.45064	4.89988	4.58852	4.66067	3.45252	3.70922	4.03338	3.74188	3.85776	5.48685	3.74257
pos_36	Fortimicin AO	367.197	2.07343	pos	M+H-2H2O, M+H, 2M+3H2O+2H, M+Na	C13H27N3O8	70.4	-	-0.519763	C17972	-	-	3.50961	6.18699	5.75153	3.97744	5.82593	5.88966	5.08442	4.60353	4.44942	4.51806	3.80064	4.38855	4.69427	5.04714	4.17555	5.35016	5.0573	5.36381	3.66004	3.66032	3.8	5.1788	4.34311	4.27835	4.34795	4.96729	3.62948	5.33106	5.6222	5.44321	3.77885	5.53709	5.91508	3.73548	3.7177	3.65397	3.67815
neg_12698	(+/-)9-HpODE	311.223	2.7853	neg	M-H	C18H32O4	86.2	-	0.12984	-	-	-	3.2717	3.19407	2.93936	2.69265	3.18889	3.48379	3.14665	2.77115	2.80777	3.04442	3.56269	2.986	2.89824	2.75318	2.63368	3.20105	3.19777	3.00625	3.36041	3.18785	2.8014	2.90325	2.79038	2.91669	2.532	3.03529	3.39155	2.66488	2.92709	3.31399	3.10601	3.051	2.93346	3.49754	3.47976	3.34166	3.44021
pos_1757	D-erythro-Sphingosine C-17	268.263	6.05215	pos	M+H-H2O, M+H	C17H35NO2	62.3	-	-1.40418	-	-	-	5.07636	4.64614	5.57015	5.91442	5.08183	5.23553	5.00446	5.98219	5.15614	5.21921	5.23328	5.81124	5.38627	5.88466	5.39337	5.01728	5.1768	5.09914	5.15845	5.35185	5.54246	5.78327	5.14099	6.15027	5.28649	5.02202	5.12725	5.7586	4.73946	5.01734	4.99567	5.49119	5.74892	5.25091	5.2543	5.20121	5.17635
pos_541	Alpha-Methylene-gamma-butyrolactone	116.071	0.0084	pos	M+NH4, M+ACN+Na, M+H	C5H6O2	65.7	-	0.760499	-	-	-	6.32269	6.17473	5.76117	5.72834	6.07445	6.35983	6.13685	5.7362	5.80774	6.01774	6.51996	5.82626	5.86611	5.63557	5.52527	6.04509	6.06172	5.86552	6.21118	6.15611	5.77548	5.84908	5.72789	5.88273	5.48961	5.99452	6.35178	5.52648	5.86223	6.23163	5.9817	5.88515	5.75119	6.34927	6.3782	6.1974	6.30442
pos_17268	3,4,5-Trimethoxycinnamic acid	239.091	4.82293	pos	M+H	C12H14O5	56.2	-	-1.57471	-	HMDB0002511	90-50-6	3.3756	4.025	3.21835	2.7964	4.31193	3.47806	3.25053	4.63946	4.8642	4.01171	3.6666	5.38356	3.00207	2.85696	2.73741	3.30493	3.30165	4.8663	3.98158	3.29173	4.80103	3.00707	3.29453	5.17041	4.68581	4.94716	3.49545	4.9336	4.29951	3.48008	3.20988	4.62783	4.48487	3.60145	3.58367	3.44556	3.54411
neg_1486	UDP-glucose	565.048	0.681867	neg	M-H, M+Na-2H	C15H24N2O17P2	74.3	-	-0.0520511	C00029	HMDB0000286	-	4.87309	6.15706	4.36932	4.12223	4.61906	6.09601	4.57679	5.32214	4.23755	4.47448	4.99301	4.416	4.32815	4.94657	4.06314	5.77359	5.42868	5.25663	4.79067	4.77766	6.00798	6.13334	4.22013	4.64859	3.9612	6.18265	4.82182	4.09441	4.35703	4.74422	5.36145	6.19445	6.60819	4.92784	4.91005	4.7719	4.87049
pos_704	N2-Succinyl-L-ornithine	233.113	0.93535	pos	M+H, M+Na	C9H16N2O5	62.1	-	-1.46257	C03415	HMDB0001199	899816-95-6	5.07342	4.63785	5.55627	4.75786	4.70941	6.28723	5.31163	4.58199	4.72664	4.53443	5.23216	4.78627	5.1389	4.6171	4.47047	5.67661	3.90449	5.38049	5.05801	4.95786	4.9965	4.10105	5.50827	4.78393	5.71067	4.83967	4.66805	4.53442	5.25227	5.6769	4.08586	5.39782	5.17395	4.94831	4.18247	4.61416	6.06874
neg_9596	PAz-PC	664.42	6.34008	neg	M-H	C33H64NO10P	62.2	-	0.557799	-	-	-	5.48344	4.36342	6.1038	6.06079	4.97599	5.26692	5.22772	6.03185	4.69371	5.76428	5.25949	4.65393	5.51721	5.35803	4.60706	5.71701	5.60486	6.14743	5.02277	5.71979	5.21939	5.61682	5.37273	5.65757	5.05597	5.43626	4.3411	5.56629	5.43026	5.0965	5.8766	6.34277	5.63944	5.07378	4.01733	4.96144	5.55836
pos_3656	9(R)-HODE	297.242	6.17338	pos	M+H-H2O, M+H	C18H32O3	54.9	-	-1.48549	-	-	-	4.56739	5.11235	5.58898	4.9353	5.46647	4.96791	5.23237	5.18883	5.13856	5.09043	4.95915	5.24707	5.42568	4.47278	4.96391	5.36209	4.00899	5.21289	4.87064	4.98769	5.01073	4.5435	5.29537	4.592	5.06291	5.22274	4.89506	5.19816	5.28441	5.00394	4.43292	5.26295	5.15549	4.77624	4.85419	5.38842	5.13926
neg_6915	Squamocin B	631.404	6.27008	neg	M+K-2H	C35H62O7	-	95.4	9.4422	-	HMDB0031393	159934-23-3	4.62426	4.54657	4.29166	4.04458	4.5414	4.72676	4.49913	4.12322	4.15989	4.39682	4.91535	4.33834	4.25049	4.10522	3.98549	4.55356	4.55028	4.35861	4.71301	4.54035	4.15351	4.2555	4.14248	4.26897	3.88355	4.38768	4.74416	4.01676	4.27938	4.66656	4.45846	4.40341	4.28575	4.85018	4.83239	4.69425	4.79283
neg_3278	Cis-Aconitic acid	173.008	1.26532	neg	M-H	C6H6O6	69.6	-	-4.84342	C00417	HMDB0000072;MJDBNL00000140	585-84-2	4.18092	4.26825	4.21921	4.28731	4.45888	3.42501	4.38196	3.96893	5.16825	4.77711	3.22548	4.63954	4.65859	3.96356	4.27105	4.35009	4.75177	4.629	3.25587	4.16951	4.61455	3.66019	4.51065	4.48435	4.4472	4.88492	3.694	4.6013	4.79198	4.36241	4.8289	4.54293	4.60554	3.16035	3.14258	4.4831	3.10304
pos_12598	Phosphocholine	184.073	6.34182	pos	M+H	C5H14NO4P	90.6	-	-1.52961	C00588	HMDB0001565	-	4.00227	3.77672	5.42478	5.78801	4.4517	4.92424	3.84265	5.53483	5.23322	5.62137	4.14546	5.10135	5.10239	5.7067	5.83225	4.46839	4.85828	4.86191	3.94313	4.80415	5.22903	5.44713	5.40425	5.4663	5.65509	4.84797	3.97428	5.33557	4.42683	3.94856	5.44921	4.86893	5.22535	4.56874	4.06251	3.92437	4.02295
neg_10183	Dodecanedioic acid	229.144	6.06407	neg	M-H	C12H22O4	95.3	-	-1.44059	C02678	LMFA01170009;HMDB0000933;HMDB0000623;MJDBOTE0000650	693-23-2	5.28575	5.02151	5.23769	4.73788	5.57725	5.22184	5.26559	4.83357	5.09759	5.37448	5.49966	5.30517	5.32991	4.86579	4.81847	5.37928	6.45909	5.11489	5.23453	5.20429	4.76506	4.92127	4.82864	4.98429	4.6558	5.03093	5.38955	4.82977	4.9456	5.36857	6.69634	5.1401	5.08391	5.38935	5.44367	5.64999	5.47076
neg_12823	3-amino-2-naphthoic acid	186.055	2.68723	neg	M-H	C11H9NO2	78.1	-	-4.29947	-	-	-	3.71423	5.13554	4.75715	4.69877	3.49358	4.22754	4.9839	3.7502	2.82104	3.05771	3.57598	2.99928	3.2676	2.76646	2.64695	3.34121	5.11393	4.91264	3.37371	3.37237	3.96149	4.57961	5.06507	2.92998	4.85498	5.48523	3.40484	4.79413	4.9891	4.20074	5.19731	3.52418	4.38198	3.51083	3.49305	3.72995	3.87039
neg_4652	Gamma-Glutamylphenylalanine	293.114	3.08647	neg	M-H	C14H18N2O5	-	91.2	0.25673	-	HMDB0000594	7432-24-8	3.17532	4.42322	3.58546	2.17955	4.67991	2.85948	2.63226	2.25773	3.84519	2.53022	3.04786	3.35861	3.91545	2.23982	3.60372	2.68658	4.92017	3.71363	2.84575	2.67339	3.4379	3.06292	3.93549	2.40279	4.24079	4.40206	2.87686	4.70291	4.40924	4.96419	5.03414	3.50741	4.00089	2.98276	2.96499	3.73008	2.92547
neg_10291	REBAUDIOSIDE C	949.429	6.02392	neg	M-H	C44H70O22	76.4	-	0.445475	-	LMPR01040132;HMDB0034947	63550-99-2	5.01494	4.93726	4.68234	4.43525	4.93208	5.11745	4.88982	4.5139	4.55057	4.7875	5.30603	4.72902	4.64117	4.49589	4.37615	4.94425	4.94096	4.7493	5.10369	4.93104	4.54419	4.64618	4.53315	4.65964	4.27421	4.77836	5.13484	4.40742	4.67005	5.05725	4.84915	4.79409	4.67643	5.24087	5.22308	5.08493	5.18352
neg_3536	DTMP	321.049	1.87852	neg	M-H	C10H15N2O8P	76.0	-	-0.126339	C00364	HMDB0001227	-	4.60541	4.41882	4.61083	0.354764	3.95188	4.76153	4.34694	4.50833	4.40586	4.92891	1.01633	0.542205	0.55594	5.37723	1.52703	5.41933	5.25417	5.64878	4.68317	3.52475	3.96848	4.6783	0.412108	4.53123	0.272299	4.54749	0.864891	0.339455	0.500992	0.798739	4.32237	5.62369	5.41944	0.957882	0.942091	4.09587	0.907235
pos_25261	Dimethyl (R)-pyrrolidine-1,2-dicarboxylate	188.092	0.77735	pos	M+H	C8H13NO4	66.5	-	-1.15207	-	-	-	3.96549	4.84326	3.96793	3.76632	4.69311	4.353	3.97305	3.63676	3.98394	3.88548	4.6609	3.48585	4.27644	3.48302	3.90163	3.96872	3.88375	4.03009	4.18538	3.89359	3.85135	3.93058	3.65444	3.91117	3.97693	4.09256	4.20038	3.63005	4.26145	4.79322	3.6489	3.75461	3.7928	3.68608	4.27347	4.14237	3.93859
pos_20181	P-Hydroxybenzaldehyde	105.034	3.17678	pos	M+H-H2O	C7H6O2	88.5	-	1.89232	C00633	HMDB0011718;MJDBOTE0000554	123-08-0	2.7966	3.98237	3.94933	3.64597	4.91178	2.89896	3.00234	3.26787	4.47198	3.523	3.16701	4.14088	3.85191	2.942	3.03365	3.49297	2.72275	3.53091	2.88522	3.86961	3.56378	2.42876	3.88032	2.44217	3.4953	4.70207	3.95279	4.72402	4.31781	4.43357	2.90753	3.60902	3.71881	3.02225	3.00448	5.27134	2.96495
pos_7224	Gamma-Glu-Leu	261.144	2.943	pos	M+H	C11H20N2O5	81.9	-	-1.27068	-	HMDB0011171	-	3.46662	5.15772	4.33588	4.16789	5.49616	3.56909	4.59608	3.94658	4.81691	3.99205	3.75764	4.48486	4.71332	3.41958	4.1742	4.1364	3.39266	4.41143	3.99459	3.58121	4.36843	3.76941	4.6256	4.03796	4.90229	5.20325	3.97223	5.37753	4.85529	5.14952	3.30089	4.59109	4.67745	3.69248	3.6747	4.74702	4.06848
pos_25081	L-(+)-Lysine	147.113	0.859967	pos	M+H	C6H14N2O2	70.7	-	-0.431482	C00047	HMDB0000182;MJDBAA00000197	-	3.67324	5.2234	3.55318	3.15756	4.72337	4.73568	4.25963	3.94412	3.69671	3.92082	0.00454848	0.00120926	3.21845	4.20554	3.05892	4.74319	3.81698	4.81621	3.89842	3.38697	2.91861	4.40268	3.19167	3.42394	3.14728	3.48907	2.85991	4.00855	4.236	1.69559	1.60806	4.81166	5.21561	0.00391756	0.00376103	4.02137	0.00343484
pos_20648	Caffeine	195.087	3.01102	pos	M+H	C8H10N4O2	91.6	-	-5.23728	C07481	HMDB0001847	58-08-2	3.39902	0.171117	3.94765	4.13863	5.2199	3.81894	3.19832	2.6784	3.6031	3.72929	4.07112	0.1136	4.58242	4.67478	3.75484	3.16638	3.32261	3.0949	0.232603	3.23737	3.00457	2.94788	3.25061	0.0985856	3.02556	0.125464	0.245792	2.94029	4.26822	0.213942	3.08162	3.06369	0.102048	5.77837	3.5778	3.45039	0.267501
pos_22727	28-Glucosyl-30-methyl-3b,23-dihydroxy-12-oleanene-28,30-dioate 3-[arabinosyl-(1->3)-glucuronide]	505.233	2.16933	pos	M+H+Na	C48H74O21	-	96.1	-2.5559	-	HMDB0039113	329327-64-2	3.5351	4.80426	3.20264	2.95575	4.75102	3.63758	3.41002	3.03432	3.07096	3.30775	3.82614	3.2493	3.1615	3.01634	2.89673	3.63877	3.46114	3.26956	3.62383	3.45122	3.52501	3.16651	3.05356	3.17996	5.19342	3.29861	3.65498	3.69982	3.19036	3.5774	3.36936	3.31433	3.19674	3.76098	3.7432	3.60507	3.70364
pos_9689	Fusaric acid	180.102	4.48625	pos	M+H	C10H13NO2	81.4	-	-1.50698	C10146	-	-	4.07432	3.35279	3.66647	3.74927	3.72004	4.30471	4.27027	3.73389	3.1289	4.18605	4.28282	3.42019	3.74654	3.52713	2.77218	3.9181	3.62386	3.73885	4.19706	4.17056	3.37033	3.98226	3.4025	3.91667	3.17692	3.74799	3.92614	2.8034	3.06572	4.1524	3.65764	3.49172	3.69532	3.82076	4.23351	4.00164	3.80612
pos_751	3-oxoglutaric acid	111.008	1.32088	pos	M+H-2H2O, M+H	C5H6O5	60.3	-	1.01125	-	HMDB0013701	542-05-2	2.74901	3.77155	2.61201	3.87198	4.06981	2.85135	4.06396	3.23766	4.55787	4.23215	3.03973	4.16205	4.23964	3.24134	3.64927	4.06087	2.67517	4.27953	2.83762	2.80849	4.00996	2.82594	3.79755	3.66644	3.58946	4.2684	2.94247	3.76434	4.12526	3.39572	2.58357	4.30654	4.01568	2.97463	2.95686	3.64544	2.91734
neg_6940	7a,12a-Dihydroxy-5a-cholestan-3-one	463.343	6.28407	neg	M+FA-H	C27H46O3	-	92.3	0.103292	C05458	HMDB0006886	-	3.88133	5.08387	4.97804	4.46602	4.76152	3.98382	5.21872	4.45336	5.43479	5.45738	4.17239	5.30577	5.00497	4.37851	4.72171	3.81064	3.80735	5.22192	3.97007	3.79743	4.61502	4.14663	4.62815	4.50024	4.74008	5.6455	4.00122	5.33873	5.35477	3.92363	3.71555	4.75611	4.69566	4.10723	4.08945	5.02948	4.04988
neg_14805	3'-N-Acetylneuraminyl-N-acetyllactosamine	673.231	0.829233	neg	M-H	C25H42N2O19	53.3	-	0.670479	-	-	-	4.2666	4.74824	4.37718	4.29039	5.31002	4.48847	5.24115	4.91696	4.88847	5.24056	4.55769	4.10867	4.70883	4.66332	5.16959	4.19592	4.59695	4.69966	4.46911	4.91302	4.61647	4.43734	5.28907	4.58122	5.18786	5.16993	5.91702	5.14974	5.54726	5.42013	4.10082	4.78593	5.07039	4.49252	4.47474	4.8518	4.43517
pos_8414	Nicotyrine	159.091	3.62278	pos	M+H	C10H10N2	64.4	-	-1.17716	C10161	-	-	3.11557	4.36475	4.24757	3.71221	4.10862	3.21801	3.7901	3.48028	3.34985	3.72838	3.4065	4.33273	3.825	3.90508	3.01068	3.54464	3.04165	4.07397	3.20426	3.03173	2.64546	2.81506	4.52453	2.76069	3.68825	2.87923	3.23539	4.55401	5.0413	4.54202	2.94993	4.42089	4.1009	3.34136	3.32358	3.6764	3.28404
pos_19097	(+)-Galeon	327.159	3.72657	pos	M+H	C20H22O4	-	92.7	-1.45739	-	HMDB0031534	191999-64-1	4.31608	3.52116	4.61937	4.80546	4.25447	3.70131	3.56786	4.9127	4.86497	4.91529	3.88987	4.62453	5.02622	4.52379	4.78771	4.62334	4.11513	4.49101	4.37047	4.58161	5.19228	4.92335	4.58154	3.90291	4.43937	4.47997	3.7187	4.70451	4.41039	3.72556	3.52657	4.71972	4.10745	3.82471	3.80692	3.6688	4.30531
neg_11988	R-(-)-Mandelic acid	151.039	3.82105	neg	M-H	C8H8O3	82.0	-	-7.01082	-	-	-	4.79874	4.43666	4.22408	3.92717	4.63893	4.53298	4.20089	3.77949	4.21206	4.09006	4.46481	4.31532	4.44616	3.81036	3.95093	4.31418	4.5206	4.13541	4.56101	4.49246	3.96359	4.109	4.07472	3.97909	4.13229	4.53924	4.54712	4.61172	4.89961	4.5778	4.5859	4.07317	4.09469	4.33588	4.60942	4.6237	4.42661
pos_4008	2-Acetylpyrazine	140.082	0.729233	pos	M+NH4	C6H6N2O	95.3	-	-1.43699	-	HMDB0031861	22047-25-2	3.67431	2.81764	5.00549	2.73491	3.14234	4.3414	3.03194	3.13953	2.96964	2.96141	4.20609	3.61666	2.80442	3.17003	3.10176	3.17622	3.20651	2.63003	3.62259	3.56759	2.42553	3.01835	3.24583	3.29127	2.15694	2.77961	3.958	2.54269	3.25734	4.10995	2.72967	3.04268	2.55735	3.47503	3.10314	3.99595	3.21826
pos_19019	Inodxyl glucuronide	310.095	3.77022	pos	M+H	C14H15NO7	81.6	-	8.80669	-	HMDB0010319	35804-66-1	5.33768	3.50752	4.19399	3.35523	4.86756	5.26904	4.86561	4.54879	4.11046	5.11377	5.45179	5.02836	5.02021	5.12565	4.93566	4.19843	4.42862	4.73113	5.02682	5.2496	3.11464	4.14151	5.57858	3.23002	2.84493	4.71867	5.9675	4.3974	4.99939	5.74647	4.99252	5.15186	3.2468	6.20754	5.44046	6.2156	4.90525
pos_25153	3-methyl pyruvic acid	103.039	0.832417	pos	M+H	C4H6O3	68.7	-	2.01385	C00109	HMDB0000005;LMFA01060002	-	4.92712	4.7242	4.31095	4.3239	4.72937	4.94065	4.71303	4.36555	4.51599	4.65906	5.14117	4.42517	4.56238	4.2246	4.12895	4.61747	4.6419	4.46378	4.79732	4.74934	4.3725	4.44493	4.30087	4.49819	4.13001	4.66015	4.96751	4.18137	4.54228	4.88636	4.5561	4.46434	4.33745	4.93942	4.93536	4.80051	4.89939
pos_13937	LysoPC(0:0/18:0)	524.371	6.5668	pos	M+H	C26H54NO7P	65.3	-	-1.00352	-	HMDB0011128	4421-58-3	5.20798	5.48761	6.41614	7.01684	5.45731	5.40731	5.29947	6.78033	6.57797	6.32012	5.37746	6.71916	6.03224	7.19182	7.47113	5.57047	4.93643	5.54835	5.61307	5.90283	6.43711	6.78532	6.60701	6.88902	6.79069	5.98416	5.60197	7.08002	5.87767	5.52221	5.08445	5.78152	6.55423	5.24925	5.82567	5.69177	5.67846
pos_15155	UMBELLIFERONE	163.039	5.67682	pos	M+H	C9H6O3	58.8	-	-1.26396	C09315	HMDB0029865	93-35-6	4.3462	4.22413	4.20695	4.04981	4.37223	4.67218	4.47162	4.01689	4.04248	4.12978	4.75779	3.98652	4.05977	3.88271	3.80991	4.37925	4.55044	4.23441	4.50189	4.37016	3.95407	4.16955	3.86345	3.9881	3.75088	4.20637	4.60576	3.57376	4.00188	4.62905	4.38838	4.35561	4.08238	4.67632	4.6219	4.5119	4.85741
neg_6665	Royal jelly acid	185.118	6.10988	neg	M-H	C10H18O3	51.4	-	-4.00168	-	;MJDBOTE0001147	-	4.20538	4.20923	4.12602	3.75813	4.23862	4.1871	4.27005	3.79817	4.40143	4.45701	4.2661	4.50586	4.499	3.9156	3.81569	4.30446	4.48163	4.27162	4.5924	4.18013	3.89552	3.80498	4.00691	4.18163	3.79179	4.37285	4.34447	4.18684	4.27063	4.31835	4.72737	4.25391	3.99236	4.20219	4.41717	4.75046	4.42048
neg_13557	(2S)-2-amino-3-(4-hydroxyphenyl)propanoic acidL-Tyrosine	180.066	2.07977	neg	M-H	C9H11NO3	73.5	-	-3.9943	-	-	-	3.85698	4.45817	4.03736	2.63012	4.16623	4.14615	3.94991	3.15717	3.54249	2.98182	3.9283	3.56666	3.42361	3.6189	3.16145	3.86963	4.27434	3.92848	4.03077	3.80031	3.37811	3.6916	3.47279	3.29219	3.25213	3.65639	3.86595	3.77797	3.78705	4.19245	4.37438	4.11064	4.22378	4.04396	3.49174	3.58781	3.47832
pos_25942	5-(hydroxymethyl)-2-Furancarboxylic acid	143.034	0.341517	pos	M+H	C6H6O4	60.4	-	-1.30655	C20448	HMDB0002432	-	6.34314	6.18713	5.74031	5.73498	6.05289	6.37096	6.14232	5.74394	5.81931	6.02165	6.53169	5.78488	5.8909	5.61015	5.5031	6.00727	6.03951	5.83087	6.18519	6.17333	5.79182	5.86475	5.74001	5.89515	5.49169	5.98973	6.36615	5.52355	5.85066	6.24081	5.95585	5.86308	5.70871	6.31203	6.34855	6.17098	6.27885
pos_9352	3,4,5-trihydroxy-6-{[(16S)-5,7,10-trihydroxy-8,8,10,12,16-pentamethyl-3-[1-(2-methyl-1,3-thiazol-4-yl)prop-1-en-2-yl]-9-oxo-17-oxa-4-azabicyclo[14.1.0]heptadec-4-en-11-yl]oxy}oxane-2-carboxylic acid	681.308	4.25632	pos	M+H-H2O	C33H50N2O12S	-	92.7	4.1007	-	HMDB0127556	-	2.89311	6.80466	4.42984	2.31496	6.21741	5.82237	4.12841	2.39326	2.42979	2.66605	3.18394	2.60771	3.40935	3.604	2.25617	2.82252	2.81923	2.62793	2.98176	2.80932	2.42344	3.6983	2.41244	2.53851	2.15486	2.65693	4.29684	5.56988	5.70829	5.07578	2.72757	3.8633	2.55525	3.11882	3.10104	2.96302	3.06151
pos_24675	Uridine monophosphate (UMP)	325.043	1.4102	pos	M+H	C9H13N2O9P	76.7	-	-1.75681	-	-	-	3.47927	4.3512	3.14683	2.89997	3.39644	3.58175	3.4075	4.15142	3.01516	4.32945	3.77029	3.19348	3.10569	4.54388	2.84095	4.83408	3.40532	4.84394	3.57774	3.42458	4.31142	4.46065	2.99776	4.45225	2.73917	4.90911	3.59914	2.87218	3.13455	3.52156	3.31354	5.01796	4.73025	3.70514	3.68736	4.311	3.6478
neg_5472	Indolelactic acid	204.066	4.52295	neg	M-H	C11H11NO3	94.5	-	-2.60492	C02043	HMDB0000671	7417-65-4	3.48062	4.99695	4.01838	3.56715	4.78343	3.14827	3.85932	3.81184	3.85028	4.17845	3.33675	4.36974	4.20786	2.70437	4.09792	3.21194	5.00667	4.32281	3.4885	3.13997	4.17839	3.19781	4.10699	3.59667	4.80673	4.89825	3.5282	4.71044	4.68505	4.83139	5.19451	3.78538	4.54516	3.27161	3.25383	4.49046	3.21429
neg_9586	PE(18:1(9Z)/0:0)	478.294	6.3531	neg	M-H	C23H46NO7P	97.8	-	0.122769	-	LMGP02050004	-	6.22432	6.23726	6.13279	6.80266	6.37366	6.47458	6.22801	7.02617	6.36972	6.33162	5.88483	6.34867	6.14976	6.33907	6.58983	6.27184	5.8503	6.28839	5.75926	6.52234	6.32416	6.46686	6.04903	6.55479	6.73742	6.22712	5.8616	5.96932	5.9761	6.43518	5.8709	6.20542	6.26433	5.69579	4.78225	5.6381	6.18326
pos_8050	Psoralidin oxide	353.101	3.39867	pos	M+H	C20H16O6	64.9	-	-3.8375	-	LMPK12090008	-	3.75744	3.67977	5.24456	4.67659	3.67459	5.01069	4.0729	3.25655	3.2932	5.06636	4.33607	5.77778	4.37206	3.94658	3.11889	5.13141	3.68347	4.91479	4.92913	4.58544	3.28682	3.77384	4.50535	3.40223	3.01703	3.52091	4.63798	3.40478	5.1097	5.81043	3.59167	5.13539	3.41901	3.98333	3.96555	4.34283	4.25101
pos_25357	Acetyl-DL-Valine	160.097	0.72235	pos	M+H	C7H13NO3	61.0	-	-1.18323	-	-	-	4.72127	4.44172	4.35413	3.95562	4.66132	4.93835	4.41758	4.17394	4.21795	4.42365	4.95806	4.39148	4.44415	4.19765	4.27158	4.57495	4.5064	4.09021	5.17793	4.59237	3.92816	4.16016	4.03979	4.29248	3.33351	4.23482	4.72155	3.7084	4.26889	4.5998	4.4637	4.43268	3.99946	5.01137	5.17473	4.7079	4.72982
pos_20384	M-Cresol	109.065	3.1095	pos	M+H	C7H8O	67.8	-	1.65026	C01467	HMDB0001858;HMDB0002048	108-39-4	4.08863	3.11257	3.80874	3.63808	3.62752	4.18236	3.92315	3.62524	3.71641	3.91756	4.46025	3.49459	3.66617	3.5186	3.54146	3.99924	3.94137	3.85169	4.09906	4.01202	3.62848	3.72038	3.36231	3.75772	3.13312	3.79062	4.2864	2.97616	2.84564	4.05476	3.8337	3.6732	3.13537	4.33987	4.33683	4.21538	4.27062
neg_2851	Dulcitol	217.048	0.61915	neg	M+Cl	C6H14O6	83.0	-	-3.04583	C01697	HMDB0011632;HMDB0000107;MJDBOTE0001092	-	4.13403	4.78461	4.94409	5.50465	5.93928	4.23653	4.51099	4.47343	6.71646	5.74603	4.42511	5.56055	6.09587	4.60048	4.91245	5.27615	6.33938	5.38663	4.22278	4.05013	4.74514	3.76531	4.94759	3.77877	5.05609	5.32134	4.25393	5.49086	5.61801	4.17634	6.34849	5.525	4.39138	4.35995	4.34216	4.49722	6.05103
neg_9538	8,11-eicosadiynoic acid	303.233	6.39782	neg	M-H	C20H32O2	67.0	-	-0.107237	-	LMFA01030688	-	3.67564	4.12165	4.79181	5.3367	4.49063	3.77812	4.04628	4.91776	4.90202	5.03346	3.96669	4.86918	5.30926	4.37408	4.7914	4.4311	4.1217	4.80125	3.76437	4.32245	4.70477	4.31565	4.89254	4.66751	5.31484	4.64355	3.79552	4.79913	4.88174	4.16078	3.50988	4.34183	4.5908	3.90153	3.88374	4.18453	3.84419
pos_18827	2,4-DPD	224.091	3.8812	pos	M+H	C11H13NO4	71.4	-	-1.35431	-	-	-	3.36459	3.28694	3.0322	2.78541	3.28177	3.46706	3.23953	2.86394	2.90057	3.13728	3.65559	3.07884	2.99107	2.84597	2.72642	3.29393	3.29064	3.0991	3.45331	3.28072	2.8942	2.99608	2.88317	3.00953	2.62468	3.12814	3.48445	2.75763	3.01993	3.40688	3.19888	3.14386	3.0263	3.59044	3.57266	3.43455	3.53311
pos_18759	2-Octenedioic acid	173.081	3.92555	pos	M+H	C8H12O4	69.2	-	-0.830513	-	LMFA01170085;HMDB0000341	5698-50-0	5.96229	4.92346	4.96034	4.74813	5.27189	5.38228	5.22623	4.84597	4.72428	5.08916	5.79932	5.23242	4.86388	4.91719	4.79183	5.38002	5.40412	5.03663	5.52037	5.26292	5.03813	4.99984	4.77106	5.10422	4.55683	5.13111	5.52388	4.33959	4.80892	5.46476	5.33603	5.13812	4.84095	5.77284	5.80403	5.45131	5.67598
pos_7465	2-amino-5-[(1-carboxy-2-phenylethyl)amino]-5-oxopentanoic acid	295.129	3.0814	pos	M+H	C14H18N2O5	57.7	-	-1.0678	-	-	-	3.49544	4.85309	4.15216	3.90223	5.18837	3.59791	4.08368	3.71837	4.79577	3.85083	3.78646	4.10535	4.37338	3.58573	3.72915	3.42477	3.42148	4.17789	3.58416	3.491	3.9671	3.25966	4.41834	3.58585	4.57611	4.8494	3.61531	5.13602	4.61023	5.10471	3.3297	4.06645	4.38026	3.72131	3.70353	4.34308	3.66397
neg_12175	Rivenprost	449.204	3.52085	neg	M-H	C24H34O6S	62.7	-	8.63227	-	-	-	3.50808	4.20323	3.17563	2.92875	3.42524	3.61055	3.38299	3.00731	3.04395	3.28073	3.79911	3.22228	3.13448	2.98933	2.86973	3.43741	3.43412	3.24254	3.5968	3.4242	3.03758	3.13949	3.02655	3.15294	2.76793	3.27159	3.62795	2.90096	5.35119	3.55037	3.34234	3.28731	3.28933	3.73395	3.71617	3.57805	3.67661
pos_17728	Tryptophol	144.081	4.50667	pos	M+H-H2O	C10H11NO	68.7	-	-1.1411	C00955	HMDB0003447;MJDBOTE0000453	526-55-6	3.81059	3.09486	3.47583	3.2056	4.66981	3.88401	3.34476	3.4372	5.47665	3.27309	3.46344	5.242	5.24368	4.53157	4.46378	4.851	3.62442	3.73201	3.42243	3.40394	3.372	3.39843	3.14149	3.07992	3.10264	3.20511	3.74776	2.56585	2.82795	3.8385	3.51938	4.9833	3.24794	3.9663	3.38052	3.49195	3.86082
pos_5945	DL-Panthenol	206.138	2.24798	pos	M+H	C9H19NO4	74.4	-	-0.915687	-	;MJDBOTE0000346	-	5.11292	2.1729	4.13449	2.82039	4.19191	3.64687	3.49152	3.41499	3.9446	3.57791	4.51766	3.41891	3.60295	3.69823	1.61942	3.19763	2.17658	1.98651	3.40805	4.33705	4.25827	5.35487	3.46163	2.98105	3.00043	4.4676	2.84499	3.56155	1.90816	5.30688	2.54879	2.03087	1.91446	2.90586	2.97967	2.31973	2.4179
pos_24144	5-Hydroxymethyl-2-furancarboxylic acid	143.034	1.85012	pos	M+H	C6H6O4	62.2	-	-1.12967	C20448	HMDB0002432;MJDBOTE0000585	-	5.47487	5.21051	4.82927	4.88301	5.18049	5.51693	5.27961	4.88503	4.9554	5.17161	5.73166	4.95473	5.00495	4.71819	4.63503	5.15294	5.21018	4.93899	5.35258	5.32437	4.93173	5.00396	4.90662	5.04023	4.62043	5.13021	5.52857	4.61375	4.92873	5.41101	5.11983	4.97006	4.76261	5.58954	5.59949	5.38397	5.50424
pos_7265	Kynurenic acid	190.05	2.96948	pos	M+H	C10H7NO3	64.2	-	-1.77777	C01717	HMDB0000715	492-27-3	3.2571	3.90309	3.86148	3.28299	4.08189	3.35955	3.16181	3.0558	4.0163	4.02374	3.54807	4.07	4.31313	4.03302	3.29885	3.46363	5.84554	3.76475	3.34581	3.46239	2.78681	2.89167	3.75009	4.32072	3.66805	4.47264	3.37694	4.1238	3.92892	4.21147	3.09141	3.03731	3.94415	3.48293	3.46515	3.89961	3.4256
pos_7848	Levoamine (Chloramphenicol D base)	213.087	3.26122	pos	M+H	C9H12N2O4	62.5	-	-1.36376	-	-	-	3.64886	3.28142	3.02668	3.55831	4.93287	3.46153	4.09284	3.17543	4.03226	3.21752	3.65007	3.07332	3.86497	3.14516	4.96781	3.28841	3.28512	3.43238	3.44778	3.2752	3.6358	4.09854	3.98958	3.004	3.45638	3.21908	3.47892	3.93802	3.90987	3.40135	3.19336	3.13834	3.02077	3.58492	3.56713	3.42903	3.52758
pos_7633	Hydroxypentobarbital	243.134	3.13758	pos	M+H	C11H18N2O4	63.4	-	-1.34085	-	-	-	3.51203	3.43438	5.23231	2.9327	3.4292	3.61451	3.38695	3.01127	3.04791	3.28469	3.80306	3.22624	3.13844	2.99329	2.87368	3.44137	3.43808	3.72013	3.60076	3.42816	3.04153	3.14345	4.10612	3.1569	2.77188	3.27555	3.63191	4.15217	4.60366	3.55433	3.3463	3.29127	3.17368	3.73791	3.72013	3.58201	3.68057
pos_6078	(3-Arylcarbonyl)-alanine	194.081	2.2986	pos	M+H	C10H11NO3	70.3	-	-0.868169	C03450	-	-	3.93593	3.82785	4.11871	3.8079	3.79221	4.11593	3.97934	3.63789	3.71885	3.67041	3.27125	4.22827	3.92382	3.95092	3.34128	3.72706	3.55406	3.93205	3.30845	3.70962	3.30836	3.38729	4.42738	3.5768	3.60167	3.25143	3.42885	4.37829	4.87666	4.67229	3.49198	4.13877	3.17875	3.38802	3.96404	3.68111	3.4107
neg_11923	Carmamycin A	514.3	3.91162	neg	M-H	C25H45N3O6S	61.8	-	7.6917	-	-	-	2.20307	4.87454	4.69885	4.17778	4.80398	2.305	2.07885	1.70788	4.44436	4.17415	2.49283	5.07028	5.36306	3.1792	5.11571	2.13285	3.93357	4.0592	2.29132	3.6219	3.79572	1.83793	4.42053	4.11863	4.70636	4.99519	2.32231	5.08909	4.65168	2.24512	4.13473	4.07556	1.86775	2.42789	2.41017	4.87802	2.37077
pos_12022	5-Methoxytryptophol	192.102	5.7855	pos	M+H	C11H13NO2	83.2	-	-1.4456	-	HMDB0001896	712-09-4	3.31339	3.23575	2.98102	2.73427	3.23057	3.41585	3.18833	2.81279	2.84941	3.08609	3.60438	3.02766	2.9399	2.79482	2.67529	3.24273	3.23945	3.04792	3.4021	3.22953	2.84304	2.9449	2.83202	2.9765	2.57359	3.07696	3.43324	2.7065	2.96875	3.35568	3.14769	3.09267	2.97512	3.53923	3.52145	3.38335	3.4819
pos_4331	N-Acetylcadaverine	145.133	1.1626	pos	M+H	C7H16N2O	70.2	-	-1.62893	-	HMDB0002284	32343-73-0	3.01057	4.27997	2.58609	2.33985	4.06463	3.02049	3.3813	3.16998	2.45471	2.69101	3.21912	3.02602	3.74825	2.40024	2.45041	2.84749	2.84421	2.65288	3.00675	2.8343	2.44836	2.61383	4.15225	2.64808	4.07307	2.68189	3.03787	4.32222	2.57384	4.95843	2.75254	2.69759	2.5802	3.14381	3.12603	2.988	3.0865
neg_6329	13,14-Dihydro-15-keto-PGE2	351.218	5.93493	neg	M-H	C20H32O5	69.8	-	0.109794	C04671	LMFA03010031;HMDB0002776	363-23-5	3.07368	5.58511	3.85337	3.58703	6.12171	3.17611	2.94868	2.88519	2.61	2.84649	4.47091	2.7881	4.48924	2.77657	3.89396	3.00305	4.9274	3.09052	3.16237	2.98985	3.84852	3.51489	4.35156	2.71884	4.89087	3.5925	3.1935	5.54555	4.54065	5.72476	5.22166	2.85307	4.6534	3.29946	3.28168	3.14362	3.24214
pos_12304	Cinnamic acid	149.059	5.94437	pos	M+H	C9H8O2	63.3	-	-1.49309	C10438	HMDB0000930;HMDB0000567;MJDBOTE0000400	140-10-3;102-94-3	3.41698	3.33933	3.08457	2.83774	3.33415	3.51945	3.29191	2.91629	2.95292	3.18965	3.70799	3.13121	3.04343	2.89831	2.77874	3.34632	3.34303	3.15147	3.5057	3.33311	2.94654	3.04844	2.95259	3.06189	2.67698	3.18052	3.53684	2.80996	3.07229	3.45927	3.25126	3.19624	3.07866	3.64284	3.62506	3.48695	3.58551
neg_6382	4-hydroxy-1-(4-methoxyphenyl)pentan-3-one	253.108	5.9676	neg	M+FA-H	C12H16O3	-	91.7	-0.121412	-	HMDB0132980	-	4.70053	4.08965	4.03804	3.90238	4.4939	4.42507	4.30808	4.13034	4.21473	4.52298	4.82093	4.29993	4.11583	3.85518	3.87621	4.37018	4.60537	4.35256	4.71179	4.44831	4.36775	4.31525	4.07364	4.35295	3.84281	4.40011	4.82867	3.74682	4.28485	4.69117	4.57007	4.19063	4.08451	4.6997	4.65145	4.69177	4.70029
pos_21018	ANISODAMINE	306.17	2.83808	pos	M+H	C17H23NO4	50.7	-	-1.36194	C10842	-	-	1.73972	1.66358	1.96745	1.1816	1.65852	1.84056	1.61722	1.25549	1.29021	1.51769	2.95458	1.4611	2.15426	1.23851	1.12666	1.67042	1.6672	1.48069	1.82701	1.65749	1.28416	1.3814	1.2737	6.09308	1.0332	1.50882	1.85771	1.15567	3.46732	1.78129	1.57758	1.52408	3.85603	1.96243	1.94484	1.80853	1.90574
pos_18930	DL-2-Aminooctanoic acid	160.133	3.82532	pos	M+H	C8H17NO2	58.1	-	-1.06302	-	HMDB0000991	644-90-6	3.80011	3.0877	3.71355	3.48483	3.4921	3.60581	3.6471	3.38968	4.53978	3.95177	3.85221	4.25584	4.19352	3.53378	3.7516	3.58422	3.0914	4.34431	3.25402	3.45858	3.63913	2.79695	3.31276	3.44432	3.53253	2.92895	3.64611	3.91334	2.82079	3.69625	2.99966	4.01506	2.82716	3.67807	3.37335	3.58862	3.63564
neg_6938	11(R)-HEDE	323.259	6.28407	neg	M-H	C20H36O3	69.8	-	-0.361962	-	-	-	3.5365	4.05038	5.86386	4.88795	4.26338	3.63898	3.41141	4.62083	4.5543	5.24702	3.82753	5.30513	5.10666	3.84395	4.72243	4.12689	3.46254	5.34599	4.67601	4.68868	4.80988	3.35937	4.77015	5.12673	4.71721	5.16463	3.65637	4.82219	4.66029	3.8347	3.7046	5.17727	4.65112	3.76238	3.74459	5.01859	4.23787
pos_6610	Theophylline	181.072	2.52325	pos	M+H	C7H8N4O2	65.4	-	-1.99893	C07130	HMDB0001889	58-55-9	3.21041	3.13278	3.49845	3.95493	3.12761	3.31286	3.08538	2.70994	3.29278	2.98316	3.50138	2.92474	3.87579	2.69197	2.9988	3.13977	3.13648	2.94499	3.29912	3.12656	2.74018	2.84201	2.72916	2.85545	2.47086	2.97402	3.33025	2.6037	4.28778	3.2527	3.04474	2.98974	2.87221	5.36839	3.41845	3.47079	3.37891
neg_4696	2-hydroxy-2-propan-2-ylbutanedioic acid	175.06	3.1495	neg	M-H	C7H12O5	58.6	-	-4.77173	-	-	-	3.16586	3.57405	2.8336	2.58699	4.30776	3.26831	3.04084	2.66545	2.70205	2.93863	3.45681	2.88022	4.04906	2.64749	2.52806	3.09522	4.16376	2.90046	3.25456	3.08202	2.69568	2.79749	3.97327	2.81094	4.46226	2.9295	3.2857	4.48316	3.41523	4.81802	4.30673	2.94521	2.8277	3.39167	3.37389	3.23581	3.33435
pos_852	5-(2'-Formylethyl)-4,6-dihydroxypicolinate	194.045	1.78183	pos	M+H-H2O, M+H	C9H9NO5	71.0	-	-0.927926	C05654	HMDB0031727	-	4.61922	3.04772	4.58669	4.68557	4.39994	3.7841	4.96425	4.61596	4.79384	4.51686	3.41628	5.03701	4.82757	4.64411	4.47934	5.01424	3.05142	5.02943	4.52623	4.35637	4.95788	4.30261	5.00359	4.65083	5.12172	4.80503	4.55081	4.76698	5.02874	4.43131	3.46912	4.91921	4.80524	3.51652	3.33336	4.5484	4.25762
pos_20441	Isoleucyl-Glutamine	242.15	3.09578	pos	M+H-H2O	C11H21N3O4	-	91.7	-1.50389	-	HMDB0028905	-	3.80535	3.72768	5.71195	3.22583	3.7225	3.90784	3.68024	3.30444	3.3411	3.57795	4.09641	3.51949	3.43166	3.28645	3.16677	3.73467	3.73138	3.53976	3.89409	3.72146	3.33472	3.43667	3.32369	3.45013	3.0649	3.56881	3.92524	3.19803	3.46054	3.84765	3.63958	3.58454	3.46691	4.03125	4.01346	3.87533	3.9739
pos_7275	3-Methyldioxyindole	164.07	2.97635	pos	M+H	C9H9NO2	75.6	-	-1.35653	C05834	HMDB0004186	3040-34-4	4.86293	3.52151	4.41463	4.30841	4.1299	4.84098	4.67582	4.26329	4.42046	4.61624	5.08657	4.49501	4.47268	4.43975	4.01997	4.52185	4.37096	4.34286	4.56299	4.75444	4.71957	4.3844	4.28679	4.41585	4.03589	4.47474	4.95451	3.54166	3.78481	4.61557	4.44732	4.44844	3.11815	4.84126	4.79561	4.72168	4.74355
neg_1979	15(S)-HpEDE	339.254	6.29808	neg	M-H, M+Na-2H	C20H36O4	67.5	-	-0.622399	-	-	-	3.54931	4.85397	4.10297	3.67129	4.30823	3.65179	4.19286	3.04852	4.37491	4.37794	3.84034	4.59929	4.25665	3.53809	3.70763	3.47863	3.47535	4.27975	3.63804	3.88191	3.57518	3.1807	4.08921	3.19416	3.99579	4.91675	3.66918	4.65032	4.7138	3.5916	3.38357	3.32853	4.62061	3.77518	3.7574	4.1839	3.71784
pos_14066	LysoPE(16:1(9Z)/0:0)	452.277	6.27417	pos	M+H	C21H42NO7P	83.9	-	-0.88518	-	HMDB0011504	-	4.38933	4.31165	4.78157	5.27641	4.30647	4.49183	4.26421	5.27468	4.02678	4.96606	4.68042	4.8296	4.59084	5.58495	5.07411	4.41655	4.46801	4.18773	4.47808	4.30543	4.49487	4.9383	4.42239	4.46159	5.33607	4.15276	4.50923	4.97542	4.04446	4.93928	4.22354	4.17856	4.2097	4.61525	4.59746	4.45932	4.5579
pos_4974	2-Imino-4-methylpiperidine	113.107	1.92567	pos	M+H	C6H12N2	68.2	-	0.910164	-	-	-	2.66627	2.58877	5.33104	2.08917	2.5836	3.21818	2.54145	2.16724	2.20367	2.43947	2.95691	3.05224	2.29377	2.14936	2.19637	2.73583	2.81493	2.40141	2.75485	2.58256	2.19734	2.29875	2.18637	2.31215	1.92971	2.43036	2.89634	2.5374	2.32251	3.1144	2.50091	2.44604	2.32886	3.80433	2.95989	2.73612	3.45792
neg_9925	Leontogenin	445.296	6.15893	neg	M-H	C27H42O5	-	95.1	-0.120385	-	HMDB0033583	-	2.85783	2.78026	4.5766	4.45429	4.10181	2.96021	3.7344	4.12225	4.2398	4.41658	3.14863	4.38184	4.34343	3.95588	3.9597	2.78724	3.6466	4.0272	2.94647	2.77405	4.35563	4.08804	4.63969	3.31361	4.3007	4.73296	2.97759	4.59723	4.93153	3.63373	2.69231	4.3314	5.17709	3.08351	3.06574	3.97923	3.02621
pos_7055	Tragopogonsaponin C	490.24	2.84497	pos	M+H+Na	C51H72O17	-	90.4	6.24789	-	HMDB0037912	13436-66-3	1.19268	4.74303	3.59309	0.684718	3.87829	2.57085	1.07676	0.748241	0.77859	0.984008	1.46995	0.931972	2.06603	0.733509	0.638514	1.12689	1.12384	5.0102	4.23885	1.11467	0.773279	0.859676	0.764121	0.871303	0.562206	0.975824	1.30581	4.07687	4.64651	1.23239	1.03965	5.69691	3.37489	1.40716	1.39008	1.2585	1.3522
neg_6443	Valproic acid glucuronide	319.14	5.99977	neg	M-H	C14H24O8	-	91.9	-0.341715	-	HMDB0000901	60113-83-9	4.04584	1.72279	1.47439	1.23831	1.71771	1.90018	5.0073	1.31279	4.39955	4.74922	2.08684	4.79037	4.379	4.41755	4.03146	4.02879	1.72643	1.53926	3.48206	2.34516	1.34165	3.42658	4.15486	1.45247	1.08839	3.70112	2.192	4.07698	5.48184	1.84079	1.63653	4.2751	3.16249	2.02225	2.00464	4.4548	1.96548
neg_5473	N-formylanthranilic acid	164.034	4.52897	neg	M-H	C8H7NO3	68.2	-	-5.74864	C05653	HMDB0004089	-	4.21284	4.50029	3.85149	3.02798	4.17023	4.22057	3.18884	2.62091	2.78893	3.29995	3.90582	4.13502	3.70201	3.78031	2.6449	4.02157	4.79869	3.34819	4.06848	3.67653	2.65113	3.71062	3.65895	2.76636	3.23203	4.75168	3.24108	4.17046	4.67156	4.7061	4.90363	4.0124	3.61172	3.35678	3.44049	4.00195	3.89102
neg_1971	11'-Carboxy-alpha-chromanol	417.301	6.3191	neg	M-H, M+Na-2H	C26H42O4	-	92.1	0.290388	-	HMDB0012515	-	3.78875	4.38708	3.99976	3.79881	3.80013	3.89124	4.42827	3.7564	4.87748	4.1738	4.07981	4.65197	4.58863	3.45623	3.88318	3.71807	3.71478	4.6409	3.87749	3.70486	3.35632	3.42008	3.79836	3.43354	4.17723	5.19543	3.90864	4.7562	5.09575	3.83105	3.62299	3.56795	3.52229	4.01465	3.99687	4.6863	3.95731
neg_4444	Acetyl-L-tyrosine	222.077	2.75732	neg	M-H	C11H13NO4	65.5	-	-2.10594	C01657	HMDB0000866	537-55-3	3.11821	3.36604	3.71825	2.53943	5.16091	3.22065	2.9932	2.61787	2.65446	2.891	3.40915	3.73585	3.78135	3.06773	2.89823	3.04758	4.64653	3.56337	3.2069	3.03438	2.6481	2.74989	3.77091	2.76333	3.60793	3.58303	3.23804	4.15491	4.45918	4.49018	4.77432	3.67834	3.26889	3.34401	3.32623	3.18815	3.28668
[truncated: 5 more columns]

## Sheet: DIFF_INFO
Table S10 Metabolite Difference Analysis (Showed 3 metabolites between C-NPAH and C-PAH)
ID	Metabolite	m/z	Retention time	Mode	Adducts	Formula	Fragmentation Score	Theoretical Fragmentation Score	Mass Error (ppm)	KEGG Compound ID	Library ID	CAS ID	T010	T026	T028	T029	T056	T063	T064	T068	T081	T090	T099	T102	T107	T113	T116	T119	T125	T136	T156	T007	T012	T023	T035	T043	T046	T058	T066	T071	T105	T110	T122	T130	T133	T139	T142	T145	T153
pos_25441	N1-Methylnicotinamide	137.071	0.646933	pos	M+H	C7H8N2O	67.0	-	-1.05439	C02918	HMDB0000699	-	4.50812	4.92129	3.89881	3.77945	5.96579	4.75619	4.53948	3.59936	4.73752	4.57359	4.48474	4.6985	4.82083	4.49172	4.7055	4.58958	4.34999	4.52188	4.69983	4.25265	3.14921	4.19183	3.75702	4.43804	3.35198	4.15097	4.62439	3.66208	4.35235	4.65871	3.85836	4.13255	4.01883	3.89867	3.61761	4.81538	3.59763
pos_22909	2-piperidone	199.144	2.10782	pos	2M+H	C5H9NO	50.1	-	-1.37532	-	HMDB0011749	-	4.01766	3.14039	3.47752	2.63905	5.35759	3.32047	3.09298	4.00361	4.33525	2.99076	3.81972	2.93234	4.23401	2.69957	2.5801	3.14737	3.24068	3.94933	3.46285	5.28849	5.10149	4.07688	4.76108	3.87183	2.47845	5.14913	4.7552	4.115	5.65089	3.88339	4.2459	4.13248	4.7818	4.69416	3.43801	3.28797	3.41638
pos_18930	DL-2-Aminooctanoic acid	160.133	3.82532	pos	M+H	C8H17NO2	58.1	-	-1.06302	-	HMDB0000991	644-90-6	3.80011	3.0877	3.71355	3.48483	3.4921	3.60581	3.6471	3.38968	4.53978	3.95177	3.85221	4.25584	4.19352	3.53378	3.7516	3.58422	3.0914	4.34431	3.25402	3.45858	3.63913	2.79695	3.31276	3.44432	3.53253	2.92895	3.64611	3.91334	2.82079	3.69625	2.99966	4.01506	2.82716	3.67807	3.37335	3.58862	3.63564
[truncated: 5 more columns]
