# Supplementary material for: Microbiome–Metabolome Axis in BALF Reveals Novel Diagnostic Biomarkers for Congenital Heart Disease-Associated Pulmonary Arterial Hypertension
Source: J Cardiovasc Dev Dis. 2026 Jan 6;13(1):32. doi: 10.3390/jcdd13010032 (PMC12842009; doi:10.3390/jcdd13010032)
Supplement: Supplementary file 1 [file jcdd-13-00032-s001.zip › Table S11 Venn C-NPAH vs C-PAH+C-PAH vs CG.xlsx]

## Sheet: Sheet1
Table S11 Venn C-NPAH vs C-PAH and C-PAH vs CG
Metabolics	C-NPAH_vs_C-PAH	C-PAH_vs_CG
(+)-Camphor	0	1
(+)-Galeon	0	1
(+/-)-Hexanoylcarnitine	0	1
(+/-)-Octanoylcarnitine	0	1
(+/-)8-HEPE	0	1
(+/-)9-HpODE	0	1
(S)-Piperidine-2-carboxamide	0	1
1,11-Undecanedicarboxylic acid	0	1
1-Linoleoylglycerophosphocholine	0	1
1-[(2R,3R,4S,5R)-3,4-dihydroxy-5-(hydroxymethyl)oxolan-2-yl]pyrimidine-2,4-dione	0	1
16-Hydroxy hexadecanoic acid	0	1
2,3-dinor-8-iso-PGF2a	0	1
2,3-dinor-PGE1	0	1
2,4-DPD	0	1
2-(1-Aziridinyl)ethanol	0	1
2-Amino-2-methyl-1-propanol	0	1
2-Cyclopentene-1,4-dione	0	1
2-Indanone	0	1
2-Methylindoline	0	1
2-Pyrrolidinone	0	1
2-piperidone	1	1
3-Amino-4,7-dihydroxycoumarin	0	1
3-Deoxyarabinohexonic acid	0	1
3-Methylglutarylcarnitine	0	1
3-hydroxyanthranilic acid	0	1
4-hydroxy-1-(4-methoxyphenyl)pentan-3-one	0	1
5-Methoxytryptophol	0	1
5-Methylcytidine	0	1
5E,7Z-Dodecadienal	0	1
8,11-eicosadiynoic acid	0	1
ADP-ribose	0	1
ANISODAMINE	0	1
Adenine	0	1
Adenosine 3'-monophosphate	0	1
Adenosine monophosphate	0	1
Betaine aldehyde	0	1
Caffeine	0	1
Cinnamic acid	0	1
Cytarabine	0	1
DIHYDRO-beta-TUBAIC ACID	0	1
DL-2-Aminooctanoic acid	1	0
Dimethylethanolamine	0	1
Dulcitol	0	1
Ethyl-2-amino-4-methyl-Thiazole-5-Carboxylate	0	1
Fusaric acid	0	1
Gamma-Decalactone	0	1
Gluconolactone	0	1
Glycerophosphocholine	0	1
Glycoursodeoxycholic acid	0	1
Guanidylic acid (guanosine monophosphate)	0	1
Inosine	0	1
Isopentenyl adenosine	0	1
Isorebaudioside A	0	1
L-cis-Cyclo(aspartylphenylalanyl)	0	1
Laudanosine	0	1
Lumichrome	0	1
LysoPC(15:0)	0	1
LysoPC(18:0)	0	1
LysoPC(18:1(11Z))	0	1
LysoPC(20:4(5Z,8Z,11Z,14Z))	0	1
LysoPC(22:6(4Z,7Z,10Z,13Z,16Z,19Z))	0	1
METHIONAL	0	1
Maltotetraose	0	1
Methenamine	0	1
N-Acetyl-DL-tryptophan	0	1
N2,N2-Dimethylguanosine	0	1
Nerolidol	0	1
P-CHLOROPHENYLALANINE	0	1
PAz-PC	0	1
PC(14:0/0:0)	0	1
PC(16:0/0:0)[U]	0	1
PE(16:0/0:0)	0	1
PE(18:1(9Z)/0:0)	0	1
PG(18:3(6Z,9Z,12Z)/0:0)	0	1
PSOROMIC ACID	0	1
Paeonolide	0	1
Phosphocholine	0	1
REBAUDIOSIDE C	0	1
Ribothymidine	0	1
Rivenprost	0	1
Samaderin A	0	1
Soraphen O	0	1
Squamocin B	0	1
Terephthalic acid	0	1
Trigofoenoside G	0	1
Trigonellinamide	1	0
UDP-glucose	0	1
Uridine	0	1
Uridine diphosphate-N-acetylglucosamine	0	1
Uridine monophosphate (UMP)	0	1
