# Supplementary material for: Microbiome–Metabolome Axis in BALF Reveals Novel Diagnostic Biomarkers for Congenital Heart Disease-Associated Pulmonary Arterial Hypertension
Source: J Cardiovasc Dev Dis. 2026 Jan 6;13(1):32. doi: 10.3390/jcdd13010032 (PMC12842009; doi:10.3390/jcdd13010032)
Supplement: Supplementary file 1 [file jcdd-13-00032-s001.zip › Table S12 Metabolites_Origin.xlsx]

## Sheet: Metabolites_Origin
Table S12 Metabolite traceability analysis
HMDBID	KEGGID	Name	Origin	Links	Diff
HMDB0001252	C00576	Betaine aldehyde	Host; Microbiota; Food related; Drug related	Microbiota(BIGG:betald ChEBI:15710 KEGG:C00576); Food related(FooDB:FDB022513 HMDB:HMDB0001252); Drug related(DrugBank:DB04401)	1
HMDB0038616	NA	Trigofoenoside G	Food related	Food related(FooDB:FDB018010 HMDB:HMDB0038616)	1
NA	NA	5E,7Z-Dodecadienal	Unknown	NA	1
HMDB0010379	C04230	PC(14:0/0:0)	Host; Microbiota; Food related	Microbiota(KEGG:C04230); Food related(FooDB:FDB027530 HMDB:HMDB0010379)	1
HMDB0059838	C00808	(+)-Camphor	Microbiota; Food related; Drug related	Microbiota(KEGG:C00808,D06392); Food related(FooDB:FDB009067 HMDB:HMDB0059838); Drug related(DrugBank:DB01744 KEGG:C00808,D06392)	1
HMDB0010386	C04100	1-Linoleoylglycerophosphocholine	Food related	Food related(FooDB:FDB030316 HMDB:HMDB0010386)	1
HMDB0002428	C06337	Terephthalic acid	Microbiota; Food related	Microbiota(KEGG:C06337); Food related(FooDB:FDB023000)	1
HMDB0037217	NA	Gamma-Decalactone	Food related	Food related(FooDB:FDB016224 HMDB:HMDB0037217)	1
HMDB0032244	NA	2-Cyclopentene-1,4-dione	Food related	Food related(HMDB:HMDB0032244)	1
HMDB0000708	NA	Glycoursodeoxycholic acid	Microbiota; Food related	Microbiota(HMDB:HMDB0000708); Food related(FooDB:FDB022194 HMDB:HMDB0000708)	1
HMDB0061699	NA	LysoPC(20:4(5Z,8Z,11Z,14Z))	Food related	Food related(HMDB:HMDB0061699)	0
HMDB0001397	C00144	Guanidylic acid (guanosine monophosphate)	Host; Microbiota; Food related; Drug related	Microbiota(BIGG:gmp ChEBI:17345 KEGG:C00144); Food related(FooDB:FDB030896); Drug related(DrugBank:DB01972)	1
HMDB0000296	C00299	Uridine	Host; Microbiota; Food related; Drug related	Microbiota(BIGG:uri ChEBI:16704 KEGG:C00299); Food related(FooDB:FDB007411 HMDB:HMDB0000296); Drug related(DrugBank:DB02745)	1
NA	NA	1-[(2R,3R,4S,5R)-3,4-dihydroxy-5-(hydroxymethyl)oxolan-2-ylpyrimidine-2,4-dione	Unknown	NA	1
HMDB0029598	D00393	Methenamine	Food related; Drug related	Food related(HMDB:HMDB0029598 T3DB:T3D4834); Drug related(DrugBank:DB06799 KEGG:D00393)	1
NA	NA	PG(18:3(6Z,9Z,12Z)/0:0)	Unknown	NA	1
HMDB0012611	C18177	(+/-)8-HEPE	Food related	Food related(FooDB:FDB029149 HMDB:HMDB0012611)	1
HMDB0011134	C04805	PSOROMIC ACID	Host; Food related	Food related(FooDB:FDB001434 HMDB:HMDB0011134)	1
HMDB0033261	NA	P-CHLOROPHENYLALANINE	Food related	Food related(FooDB:FDB011284 HMDB:HMDB0033261)	1
HMDB0032231	C04308	Dimethylethanolamine	Host; Microbiota; Food related; Drug related; Environment	Microbiota(BIGG:ptd2meeta_SC KEGG:C04308); Food related(HMDB:HMDB0032231 T3DB:T3D4841); Drug related(DrugBank:DB13352); Environment(HMDB:HMDB0032231 T3DB:T3D4841)	1
HMDB0000622	C19332	2-(1-Aziridinyl)ethanol	Food related	Food related(FooDB:FDB022147 HMDB:HMDB0000622 T3DB:T3D4461)	1
HMDB0244974	NA	2-Amino-2-methyl-1-propanol	Unknown	NA	1
NA	NA	PC(16:0/0:0)[U	Unknown	NA	1
HMDB0001296	C02052	Maltotetraose	Microbiota; Food related; Drug related	Microbiota(BIGG:maltttr ChEBI:143180,28460); Food related(FooDB:FDB001195 HMDB:HMDB0001296); Drug related(DrugBank:DB02237)	1
HMDB0002039	C11118	2-Pyrrolidinone	Food related	Food related(FooDB:FDB000741 HMDB:HMDB0002039)	1
HMDB0000884	NA	Ribothymidine	Microbiota; Food related	Microbiota(ChEBI:45996); Food related(FooDB:FDB022298)	1
HMDB0000756	NA	(+/-)-Hexanoylcarnitine	Food related	Food related(FooDB:FDB022226 HMDB:HMDB0000756)	1
HMDB0030213	C09558	Laudanosine	Food related	Food related(FooDB:FDB002032 HMDB:HMDB0030213)	1
HMDB0003540	C01367	Adenosine 3-monophosphate	Microbiota; Food related	Microbiota(BIGG:3amp ChEBI:28931 KEGG:C01367); Food related(FooDB:FDB023193)	1
HMDB0010381	C04230	LysoPC(15:0)	Host; Microbiota; Food related	Microbiota(KEGG:C04230); Food related(FooDB:FDB027532 HMDB:HMDB0010381)	1
HMDB0253472	NA	2-Methylindoline	Unknown	NA	0
HMDB0000290	C00043	Uridine diphosphate-N-acetylglucosamine	Host; Microbiota; Food related; Drug related	Microbiota(BIGG:uacgam ChEBI:16264 KEGG:C00043,G10610); Food related(FooDB:FDB021930); Drug related(DrugBank:DB03397)	1
NA	C08781	Samaderin A	Unknown	NA	1
HMDB0000552	NA	3-Methylglutarylcarnitine	Food related	Food related(FooDB:FDB022112 HMDB:HMDB0000552)	0
HMDB0006625	NA	(+/-)-Octanoylcarnitine	Food related	Food related(FooDB:FDB024012)	0
HMDB0000034	C00147	Adenine	Host; Microbiota; Food related; Drug related	Microbiota(BIGG:ade ChEBI:16708 KEGG:C00147,D00034); Food related(FooDB:FDB012266 HMDB:HMDB0000034 T3DB:T3D4279); Drug related(DrugBank:DB00173 KEGG:C00147,D00034 T3DB:T3D4279)	1
HMDB0000195	C00294	Inosine	Host; Microbiota; Food related; Drug related	Microbiota(BIGG:ins ChEBI:17596 KEGG:C00294,D00054); Food related(FooDB:FDB011802 HMDB:HMDB0000195); Drug related(DrugBank:DB04335 KEGG:C00294,D00054)	1
HMDB0000738	C00463	2,3-dinor-8-iso-PGF2a	Microbiota; Food related; Drug related	Microbiota(BIGG:indole ChEBI:16881 HMDB:HMDB0000738 KEGG:C00463); Food related(FooDB:FDB012008 HMDB:HMDB0000738); Drug related(DrugBank:DB04532)	1
HMDB0011225	C00670	Glycerophosphocholine	Host; Food related	Food related(FooDB:FDB027980 HMDB:HMDB0011225)	1
HMDB0010385	C04230	LysoPC(18:1(11Z))	Host; Microbiota; Food related	Microbiota(KEGG:C04230); Food related(FooDB:FDB027536 HMDB:HMDB0010385)	1
HMDB0011149	C04317	LysoPC(18:0)	Host; Microbiota; Food related	Microbiota(KEGG:C04317); Food related(FooDB:FDB027924 HMDB:HMDB0011149)	1
HMDB0002104	C01165	Isorebaudioside A	Host; Microbiota; Food related; Drug related	Microbiota(BIGG:glu5sa ChEBI:17232 KEGG:C01165); Food related(FooDB:FDB030963); Drug related(DrugBank:DB04388)	1
HMDB0000150	C00198	Gluconolactone	Host; Microbiota; Food related; Drug related	Microbiota(BIGG:g15lac KEGG:C00198,D04332); Food related(FooDB:FDB001245); Drug related(DrugBank:DB04564 KEGG:C00198,D04332)	1
HMDB0001178	C00301	ADP-ribose	Host; Microbiota; Food related	Microbiota(BIGG:adprib ChEBI:16960 KEGG:C00301); Food related(FooDB:FDB022468)	1
HMDB0002114	C17743	3-Amino-4,7-dihydroxycoumarin	Food related	Food related(FooDB:FDB011961 HMDB:HMDB0002114)	1
HMDB0002115	C15818	Soraphen O	Food related	Food related(FooDB:FDB022851 HMDB:HMDB0002115)	1
HMDB0304396	C16427	Isopentenyl adenosine	Microbiota; Food related; Drug related	Microbiota(ChEBI:62881); Food related(FooDB:FDB030945); Drug related(DrugBank:DB11933 KEGG:C16427,D05726)	1
HMDB0001476	C00632	3-hydroxyanthranilic acid	Host; Microbiota; Food related; Drug related	Microbiota(BIGG:3hanthrn ChEBI:15793,36559 KEGG:C00632); Food related(FooDB:FDB010582 HMDB:HMDB0001476); Drug related(DrugBank:DB03644)	1
HMDB0000045	C00020	Adenosine monophosphate	Host; Microbiota; Food related; Drug related	Microbiota(BIGG:amp ChEBI:16027 KEGG:C00020,D02769); Food related(FooDB:FDB030677); Drug related(DrugBank:DB00131 KEGG:C00020,D02769)	1
HMDB0254199	C01727	Lumichrome	Drug related	Drug related(DrugBank:DB04345)	1
HMDB0004824	NA	N2,N2-Dimethylguanosine	Food related	Food related(FooDB:FDB023432)	1
HMDB0006294	C18218	16-Hydroxy hexadecanoic acid	Microbiota; Food related	Microbiota(KEGG:C18218); Food related(FooDB:FDB001611 HMDB:HMDB0006294)	1
HMDB0031360	NA	L-cis-Cyclo(aspartylphenylalanyl)	Food related	Food related(HMDB:HMDB0031360)	0
HMDB0000982	NA	5-Methylcytidine	Food related	Food related(FooDB:FDB022351)	1
HMDB0000360	NA	DIHYDRO-beta-TUBAIC ACID	Microbiota; Food related	Microbiota(ChEBI:86348); Food related(FooDB:FDB021980)	1
HMDB0015122	C02961	Cytarabine	Food related; Drug related; Environment	Food related(FooDB:FDB001216 HMDB:HMDB0015122); Drug related(DrugBank:DB00987 KEGG:C02961,D00168 T3DB:T3D4978); Environment(HMDB:HMDB0015122 T3DB:T3D4978)	1
HMDB0000346	NA	3-Deoxyarabinohexonic acid	Food related; Drug related	Food related(FooDB:FDB021969); Drug related(DrugBank:DB03303)	0
HMDB0011503	NA	PE(16:0/0:0)	Microbiota; Food related	Microbiota(BIGG:1agpe160); Food related(FooDB:FDB028219 HMDB:HMDB0011503)	1
NA	NA	2,3-dinor-PGE1	Unknown	NA	1
HMDB0002327	NA	1,11-Undecanedicarboxylic acid	Food related	Food related(FooDB:FDB022963 HMDB:HMDB0002327)	1
NA	NA	Ethyl-2-amino-4-methyl-Thiazole-5-Carboxylate	Unknown	NA	0
HMDB0000360	C19809	(S)-Piperidine-2-carboxamide	Microbiota; Food related	Microbiota(ChEBI:86348); Food related(FooDB:FDB021980)	1
HMDB0035663	C09704	Nerolidol	Food related	Food related(FooDB:FDB006275 HMDB:HMDB0035663)	1
HMDB0031857	NA	METHIONAL	Food related	Food related(FooDB:FDB008541 HMDB:HMDB0031857)	1
HMDB0013713	NA	N-Acetyl-DL-tryptophan	Unknown	NA	0
HMDB0011749	NA	2-piperidone	Food related	Food related(FooDB:FDB028421)	0
HMDB0010404	C04230	LysoPC(22:6(4Z,7Z,10Z,13Z,16Z,19Z))	Host; Microbiota; Food related	Microbiota(KEGG:C04230); Food related(FooDB:FDB027555 HMDB:HMDB0010404)	1
HMDB0059602	C01504	2-Indanone	Unknown	NA	1
HMDB0000360	C10715	Paeonolide	Microbiota; Food related	Microbiota(ChEBI:86348); Food related(FooDB:FDB021980)	1
HMDB0242602	NA	(+/-)9-HpODE	Unknown	NA	1
HMDB0000286	C00029	UDP-glucose	Host; Microbiota; Food related; Drug related	Microbiota(BIGG:udpg ChEBI:167608,18066,46229 KEGG:C00029,G10608); Food related(FooDB:FDB005660 HMDB:HMDB0000286); Drug related(DrugBank:DB01861)	1
HMDB0007872	C00157	PAz-PC	Host; Microbiota; Food related	Microbiota(KEGG:C00157); Food related(FooDB:FDB025064 HMDB:HMDB0007872)	1
HMDB0031393	NA	Squamocin B	Food related	Food related(FooDB:FDB003462 HMDB:HMDB0031393)	1
HMDB0001565	C00588	Phosphocholine	Host; Microbiota; Food related; Drug related	Microbiota(BIGG:cholp KEGG:C00588); Food related(FooDB:FDB031111 HMDB:HMDB0001565); Drug related(DrugBank:DB03945)	1
HMDB0034947	NA	REBAUDIOSIDE C	Food related	Food related(FooDB:FDB013540 HMDB:HMDB0034947)	1
HMDB0001847	C07481	Caffeine	Host; Microbiota; Food related; Drug related; Environment	Microbiota(ChEBI:27732 KEGG:C07481,D00528); Food related(FooDB:FDB002100 HMDB:HMDB0001847 T3DB:T3D2712); Drug related(DrugBank:DB00201 KEGG:C07481,D00528 T3DB:T3D2712); Environment(HMDB:HMDB0001847 T3DB:T3D2712)	0
HMDB0252556	C10146	Fusaric acid	Food related	Food related(T3DB:T3D3741)	1
HMDB0031534	NA	(+)-Galeon	Food related	Food related(HMDB:HMDB0031534)	1
HMDB0000288	C00105	Uridine monophosphate (UMP)	Host; Microbiota; Food related; Drug related	Microbiota(BIGG:ump ChEBI:16695 KEGG:C00105); Food related(FooDB:FDB031248 HMDB:HMDB0000288); Drug related(DrugBank:DB03685)	1
NA	NA	PE(18:1(9Z)/0:0)	Unknown	NA	1
HMDB0011632	C01507	Dulcitol	Food related	Food related(FooDB:FDB028331 HMDB:HMDB0011632)	1
NA	NA	8,11-eicosadiynoic acid	Unknown	NA	1
HMDB0032244	NA	2,4-DPD	Food related	Food related(HMDB:HMDB0032244)	1
HMDB0257249	NA	Rivenprost	Drug related	Drug related(DrugBank:DB16315)	1
HMDB0001896	NA	5-Methoxytryptophol	Food related	Food related(FooDB:FDB022726)	1
HMDB0000930	C10438	Cinnamic acid	Microbiota; Food related; Drug related	Microbiota(BIGG:cinnm ChEBI:35697 HMDB:HMDB0000930); Food related(FooDB:FDB012052 HMDB:HMDB0000930); Drug related(DrugBank:DB18313)	1
NA	NA	4-hydroxy-1-(4-methoxyphenyl)pentan-3-one	Unknown	NA	1
NA	C10842	ANISODAMINE	Drug related	Drug related(DrugBank:DB11785)	1
