# Supplementary material for: Microbiome–Metabolome Axis in BALF Reveals Novel Diagnostic Biomarkers for Congenital Heart Disease-Associated Pulmonary Arterial Hypertension
Source: J Cardiovasc Dev Dis. 2026 Jan 6;13(1):32. doi: 10.3390/jcdd13010032 (PMC12842009; doi:10.3390/jcdd13010032)
Supplement: Supplementary file 1 [file jcdd-13-00032-s001.zip › Table S13 MPEA_Results_Host.xlsx]

## Sheet: MPEA_Results_Host
Table S13 Metabolic Pathway Enrichment Analysis (Host)
No.	ID	Name	Match status	Pvalue	Metabolite ID	Metabolites	Sig. Metabolite ID	Sig. Metabolites
1	hsa00565	Ether lipid metabolism	1 in 20	0.025	C00670	Glycerophosphocholine	C00670	Glycerophosphocholine
2	hsa00564	Glycerophospholipid metabolism	1 in 36	0.044	C00670	Glycerophosphocholine	C00670	Glycerophosphocholine
3	hsa00590	Arachidonic acid metabolism	1 in 44	0.054	C04805	PSOROMIC ACID	C04805	PSOROMIC ACID
