# Supplementary material for: Microbiome–Metabolome Axis in BALF Reveals Novel Diagnostic Biomarkers for Congenital Heart Disease-Associated Pulmonary Arterial Hypertension
Source: J Cardiovasc Dev Dis. 2026 Jan 6;13(1):32. doi: 10.3390/jcdd13010032 (PMC12842009; doi:10.3390/jcdd13010032)
Supplement: Supplementary file 1 [file jcdd-13-00032-s001.zip › Table S14 MPEA_Results_Microbiota.xlsx]

## Sheet: MPEA_Results_Microbiota
Table S14 Metabolic Pathway Enrichment Analysis (Microbiota)
No.	ID	Name	Match status	Pvalue	Metabolite ID	Metabolites	Sig. Metabolite ID	Sig. Metabolites
1	ko00073	Cutin, suberine and wax biosynthesis	1 in 10	0.015	C18218	16-Hydroxy hexadecanoic acid	C18218	16-Hydroxy hexadecanoic acid
2	ko00907	Pinene, camphor and geraniol degradation	1 in 31	0.045	C00808	(+)-Camphor	C00808	(+)-Camphor
3	ko00400	Phenylalanine, tyrosine and tryptophan biosynthesis	1 in 34	0.049	C00463	2,3-dinor-8-iso-PGF2a	C00463	2,3-dinor-8-iso-PGF2a
4	ko00624	Polycyclic aromatic hydrocarbon degradation	1 in 40	0.057	C06337	Terephthalic acid	C06337	Terephthalic acid
5	ko00380	Tryptophan metabolism	1 in 49	0.07	C00463	2,3-dinor-8-iso-PGF2a	C00463	2,3-dinor-8-iso-PGF2a
6	ko00230	Purine metabolism	1 in 86	0.12	C01367	Adenosine 3-monophosphate	C01367	Adenosine 3-monophosphate
