# Supplementary material for: Microbiome–Metabolome Axis in BALF Reveals Novel Diagnostic Biomarkers for Congenital Heart Disease-Associated Pulmonary Arterial Hypertension
Source: J Cardiovasc Dev Dis. 2026 Jan 6;13(1):32. doi: 10.3390/jcdd13010032 (PMC12842009; doi:10.3390/jcdd13010032)
Supplement: Supplementary file 1 [file jcdd-13-00032-s001.zip › Table S15 C-PAH vs C-NPAH Metabolites_Origin.xlsx]

## Sheet: Metabolites_Origin
Table S15 C-PAH vs C-NPAH Metabolites Origin (3 differential metabolites)
HMDBID	KEGGID	Name	Origin	Links	Diff
HMDB0000699	C02918	N1-Methylnicotinamide	Host; Microbiota; Food related; Drug related	Microbiota(BIGG:1mncam ChEBI:16797 KEGG:C02918); Food related(FooDB:FDB022188); Drug related(DrugBank:DB11710)	1
HMDB0011749	NA	2-piperidone	Food related	Food related(FooDB:FDB028421)	1
HMDB0000991	NA	DL-2-Aminooctanoic acid	Food related	Food related(FooDB:FDB022354)	1
