# Supplementary material for: Microbiome–Metabolome Axis in BALF Reveals Novel Diagnostic Biomarkers for Congenital Heart Disease-Associated Pulmonary Arterial Hypertension
Source: J Cardiovasc Dev Dis. 2026 Jan 6;13(1):32. doi: 10.3390/jcdd13010032 (PMC12842009; doi:10.3390/jcdd13010032)
Supplement: Supplementary file 1 [file jcdd-13-00032-s001.zip › Table S16 C-PAH vs C-NPAH MPEA_Results_Co-Metabolism.xlsx]

## Sheet: MPEA_Results_Co-Metabolism
Table S16 Results of MPEA and Co-Metabolism (C-PAH vs C-NPAH)
No.	ID	Name	Match status	Pvalue	Metabolite ID	Metabolites	Sig. Metabolite ID	Sig. Metabolites
1	ko00760	Nicotinate and nicotinamide metabolism	1 in 51	0.013	C02918	N1-Methylnicotinamide	C02918	N1-Methylnicotinamide
