# Supplementary material for: Microbiome–Metabolome Axis in BALF Reveals Novel Diagnostic Biomarkers for Congenital Heart Disease-Associated Pulmonary Arterial Hypertension
Source: J Cardiovasc Dev Dis. 2026 Jan 6;13(1):32. doi: 10.3390/jcdd13010032 (PMC12842009; doi:10.3390/jcdd13010032)
Supplement: Supplementary file 1 [file jcdd-13-00032-s001.zip › Table S17 Corr_CG vs C-PAH_P_R.xlsx]

## Sheet: Corr_Table_P
Table S17 Interactions Between the Genus-level Microorganisms and Differential Metabolites Between CG and C-PAH (P Values)
	Ruminococcus gnavus group	Butyricicoccus	Lachnospira	Eisenbergiella	Roseburia	Lachnoclostridium	Marvinbryantia	Prevotella 2	Escherichia-Shigella	Peptoclostridium	Tropheryma	Eubacterium rectale group	Ruminococcus torques group	Tyzzerella 3	Ruminococcaceae UCG-002	Achromobacter	Catonella	Fusicatenibacter	Eubacterium ruminantium group	Enterorhabdus	Clostridium sensu stricto 1	Providencia	Eubacterium hallii group	Prevotella 9	Dorea	Truepera	Faecalibacterium	Family XIII UCG-001	Ruminococcaceae UCG-014	Diaphorobacter	Lachnospiraceae ND3007 group	Lachnospiraceae FCS020 group	Eubacterium	Eubacterium ventriosum group	Faecalibaculum	Fusobacterium	Ruminococcaceae UCG-004	Ureibacillus	Klebsiella	Sutterella	Coprococcus 3	Ruminiclostridium 5	Vibrio	Erysipelatoclostridium	Ruminococcus 1	Family XIII AD3011 group	Acinetobacter	Eubacterium eligens group	Ruminiclostridium 6
2,4-DPD	6.06412308021831e-05	0.000427230329103967	0.00033189549766699	0.00320105099066059	0.00078691246075735	0.00280294067242881	0.00108331314765198	0.000446950428693693	0.0359066066512308	0.00100897818740675	0.0123550999129607	0.00834447890766521	0.00400711144756905	0.00263230554867477	0.00692907521459851	0.0164700546590675	0.0293929494599889	0.00502295653379647	0.016583144047176	0.0425500344435892	0.0142392653748262	0.0068209523772198	0.017630301804207	0.0145415721208355	0.00737626078777964	0.000278204614870159	0.0316399429299636	0.0308759542040655	0.0246523979836355	0.0575190081456602	0.026768769868337	0.0276213167889279	0.0243393339118869	0.0304996216809195	0.0865439388614822	0.101066167276846	0.0427955586980593	0.00111661034313504	0.0541750121225282	0.0295750887600852	0.0811228994238749	0.0181130072501694	0.203012484576251	0.0450566828035011	0.0541750121225282	0.0527067190545814	0.00112790663207418	0.0518409760119998	0.262300877192893
Laudanosine	0.00703865185057628	0.0350599726311804	0.0423056393959274	0.013942225537692	0.0198895772050451	0.0493111750347095	0.0283192055220018	0.00809286852279589	0.0159141829506577	0.0744322865661795	0.017630301804207	0.102031308800558	0.0827623321675541	0.0587745202516312	0.0603740972939222	0.0945019292499456	0.000998732302543548	0.116283235020439	0.0509865367680484	0.00439735282760001	0.127907332687478	0.0262676528445791	0.226190536353154	0.151080095302305	0.11258888553296	0.000812086426034586	0.207026208264439	0.0707010437761539	0.0182353804770561	0.0819394666468414	0.185241397968898	0.300952493306611	0.310357050059662	0.197483942705391	0.0681768043163862	0.00755015752199473	0.118976755843625	0.00523344553868732	0.493180479434007	0.307202003291451	0.42564970223454	0.19984039600013	0.0926872381275858	0.305109855939743	0.0616781955874492	0.246519212117261	0.159663030126826	0.244704918765253	0.156985774189471
Adenosine monophosphate	3.89547269197266e-06	0.000882705434051001	0.000494285624400126	0.00277799386090116	0.00201751339975109	0.00300958136283924	0.000265255913280971	0.00514836215618297	0.00371032699554763	0.000910543960502608	0.00984986627547735	0.00425183431451148	0.00466230120013256	0.00154634121319486	0.00242617524454802	0.00749180942243433	0.0137470900479246	0.0211059323159637	0.000929527918897666	0.0107633659916351	0.00873429794514413	0.0783140966407387	0.0114943832942944	0.0374278854028667	0.00337344024350372	0.0166968782603851	0.020557965972714	0.0106846130604097	0.0127141991490762	0.0361208236888222	0.0219504257947576	0.0308759542040655	0.00992340567410355	0.00873429794514413	0.0026086783061865	0.0600514789735842	0.00428782077627243	0.0518409760119998	0.0235709236308552	0.00105088816467069	0.0248101640660288	0.0322229489299002	0.0290314115195085	0.0352701029524645	0.0154808104612301	0.00625157847532343	0.0432900091466204	0.0118324204800224	0.245610952754173
16-Hydroxy hexadecanoic acid	0.000864563797892348	0.00367854964735681	0.0015314591592821	0.00572321233676698	0.000715454214655686	0.000812086426034586	0.00650515267855822	0.000309408067591832	0.000394563349587873	0.0254495294359338	0.00400711144756905	0.000685570851768347	0.0630042706436824	0.0135542430828206	0.0243393339118869	0.00477997039807532	0.00545143146374594	0.0163576073136631	0.0175113080073455	0.0102980851688801	0.0136503817978846	0.0310655308775929	0.0106846130604097	0.00549594704976109	0.0476798459832553	0.127907332687478	0.0177499657734588	0.0152678389830827	0.0228225565995479	0.0895754374260691	0.0367696708812124	0.0699725418654018	0.0376493881778717	0.0312560523096286	0.0725480723549596	0.0122666662468682	0.0861173520278224	0.147233109984384	0.0173929815394782	0.0484900555720622	0.0763541429019718	0.0374278854028667	0.00223417481717969	0.0869721396785159	0.1951468183079	0.0667662183317534	0.180790580304772	0.179323829820062	0.0895754374260691
Methenamine	0.0122666662468682	0.0149529642083208	0.0751964865208961	0.00927792833592411	0.0606980744334322	0.0696104854369317	0.0369880302525376	0.0425500344435892	0.0852690060453423	0.0320276530746098	0.00280294067242881	0.210276208194099	0.0490362502769945	0.0110832805375893	0.0759667383926004	0.333006728119981	0.00272867546787703	0.0718048242479239	0.119520971747014	0.0310655308775929	0.12171631382606	0.0623384712915604	0.0751964865208961	0.0803126016721247	0.0590917401107636	0.0827623321675541	0.148507472863405	0.0147460712385969	0.0378719457565371	0.00605482948105562	0.146598906117079	0.220235379093566	0.193599449144411	0.263249324626813	0.311413217767769	0.00156134913442285	0.0293929494599889	0.12171631382606	0.300952493306611	0.321019566069444	0.395737850820357	0.167890708529337	0.0228225565995479	0.345263668865214	0.0972743596820806	0.145336439815241	0.230510246561138	0.162372831812876	0.290716267627638
Guanidylic acid (guanosine monophosphate)	0.000635908641650307	0.00595845131768469	0.0017185494390517	0.00102974648892706	0.00549594704976109	0.0136503817978846	0.000707878002197626	0.00549594704976109	0.00840840631228446	0.00970416576082367	0.00256197376513567	0.0154808104612301	0.0328146403551557	0.0204228253855638	0.0288520062459885	0.00163830809723797	0.0527067190545814	0.024184029597472	0.00698368083746503	0.026433831823057	0.0411004772064247	0.0692498871369858	0.0458312335611177	0.032419209829333	0.0476798459832553	0.0111644967251276	0.0501433026287481	0.104968425302528	0.052416875965335	0.633561024210657	0.0926872381275858	0.0493111750347095	0.0107633659916351	0.0154808104612301	0.00119780717800966	0.346391272949603	0.0256114619669536	0.0344356459684714	0.0169262923258067	0.0135542430828206	0.0696104854369317	0.0718048242479239	0.0383202393590081	0.0425500344435892	0.0541750121225282	0.0124440675378283	0.194372063592116	0.101547873423566	0.19206063349311
(+)-Galeon	0.00156134913442285	0.0279684846488926	0.00519075476222675	0.00221367798380889	0.0109223379728927	0.0328146403551557	0.00263230554867477	0.000364124133322097	0.0293929494599889	0.0354812497530332	0.00352315172289352	0.0725480723549596	0.0787106990455659	0.0356934164966487	0.0852690060453423	0.00545143146374594	0.00595845131768469	0.0603740972939222	0.0458312335611177	0.0181130072501694	0.158990671288592	0.0584586408054601	0.112068358489146	0.236650602223158	0.156985774189471	0.000891900822594272	0.195923715163348	0.0411004772064247	0.0344356459684714	0.444961049326329	0.144708171863949	0.0803126016721247	0.00586338466961456	0.020557965972714	0.00123415615893241	0.0463534744939351	0.126196348642352	0.0161346276555727	0.0581440980921002	0.0996313900610752	0.195923715163348	0.126764790374933	0.0972743596820806	0.0276213167889279	0.179323829820062	0.0115781224170992	0.308251442453238	0.155659300099687	0.207026208264439
PE(16:0/0:0)	0.0322229489299002	0.0109223379728927	0.00687483303961622	0.00268011592089801	0.129635339086894	0.153684723329524	0.0759667383926004	0.017630301804207	0.306154807681112	0.010222210636901	0.147233109984384	0.145966683645049	0.00907081028893275	0.0144402135988546	0.0316399429299636	0.0562847071791857	0.066069512538022	0.026433831823057	0.0117471385760584	0.0606980744334322	0.00880074213820903	0.0667662183317534	0.0581440980921002	0.0249687570725152	0.0425500344435892	0.00217317307988218	0.155659300099687	0.0767430713119053	0.117355144393255	0.00650515267855822	0.0714354221925786	0.0310655308775929	0.0474121835777916	0.161013852691066	0.246519212117261	0.121164700211533	0.024184029597472	0.00880074213820903	0.508424374303558	0.098212052719967	0.1951468183079	0.187495353775753	0.364733853709207	0.0940457489856099	0.0692498871369858	0.154340901138045	0.00540722430702201	0.182265747211754	0.227911806435787
Dulcitol	0.0173929815394782	0.149147637327415	0.0940457489856099	0.066069512538022	0.0316399429299636	0.106460602843052	0.0493111750347095	0.0252884365717663	0.0455718788351671	0.12171631382606	0.162372831812876	0.299918764965527	0.290716267627638	0.423110379568095	0.405572028073605	0.129635339086894	0.0342295470110159	0.147869297989304	0.237536649961257	0.00893491359969367	0.446265062141424	0.000929527918897666	0.777778892651059	0.744896584140021	0.647503135891119	1.24049055516551e-06	0.635104187468889	0.274805456788387	0.0246523979836355	0.0597302157906134	0.19984039600013	0.528158311845456	0.144081877016881	0.321019566069444	0.0643525581094737	0.114689054099824	0.706016047463779	7.0670186579358e-05	0.275783044080737	0.515429907351036	0.505635467500221	0.183749347515518	0.426922516003239	0.0606980744334322	0.269951171219221	0.364733853709207	0.426922516003239	0.420579479852195	0.163055386302819
PG(18:3(6Z,9Z,12Z)/0:0)	0.00778742219501316	0.0148492171569479	0.0017350017706923	0.00110541315519574	0.0320276530746098	0.105961451764565	0.0107633659916351	0.00194338197077193	0.361251585145848	0.009776787059248	0.142214803200548	0.098212052719967	0.0408627824113275	0.020557965972714	0.0413392797987928	0.00809286852279589	0.0427955586980593	0.0455718788351671	0.0122666662468682	0.0202884191998662	0.0116623733675825	0.0664171528982422	0.0507042185799922	0.104474543193144	0.080716968667593	0.00120981811126031	0.159663030126826	0.0228225565995479	0.0356934164966487	0.143457552489214	0.106460602843052	0.0132692183094418	0.00268011592089801	0.0392296387929569	0.0759667383926004	0.24380110926194	0.0437890194095647	0.0114111535760397	0.09001503564332	0.0692498871369858	0.167890708529337	0.0913436986315015	0.736741881170088	0.0725480723549596	0.309303124828675	0.0277944582315632	0.0550713820360758	0.196702756015218	0.246519212117261
ADP-ribose	0.000359949762503309	0.00349276006400023	0.00328627123095404	0.00268011592089801	0.00563136175433687	0.0194972376458906	0.000302218097675944	0.0732972701748342	0.00217317307988218	0.00253889410648678	0.0578308884318806	0.0257742373648258	0.00999740752693201	0.0231195232029213	0.0105285615610518	0.0104512583122596	0.0425500344435892	0.00531972838095029	0.00275323920054293	0.0161346276555727	0.0403907019878633	0.0688907432969543	0.0587745202516312	0.0350599726311804	0.0271071696170617	0.0145415721208355	0.0229706452724487	0.15043394585351	0.0359066066512308	0.270917542689642	0.0173929815394782	0.0501433026287481	0.0254495294359338	0.00927792833592411	0.000488816460992636	0.474120201440508	0.00784771658749106	0.0427955586980593	0.0623384712915604	0.00346259446386643	0.0378719457565371	0.0293929494599889	0.0787106990455659	0.0124440675378283	0.00605482948105562	0.0145415721208355	0.350923862424817	0.00834447890766521	0.0887011539593316
PC(16:0/0:0)[U	0.0815303975486867	0.0372074339277355	0.0322229489299002	0.0161346276555727	0.169993893942878	0.405572028073605	0.0380955616464589	0.00853750566022793	0.796030218256786	0.0154808104612301	0.19984039600013	0.306154807681112	0.0671167125150554	0.0183584381937829	0.0471457188514353	0.28970499833184	0.0471457188514353	0.0613501198980395	0.0128053276287603	0.178593605371366	0.0124440675378283	0.24020809771001	0.0878333975060088	0.0211059323159637	0.113635351214135	0.0458312335611177	0.24020809771001	0.0460917642424956	0.0630042706436824	0.10010792901689	0.107968647693037	0.0521282961711258	0.0699725418654018	0.1706990937458	0.414289207716038	0.136719216956904	0.0213844000481347	0.0991565666504943	0.392085526904747	0.151080095302305	0.419317194690382	0.262300877192893	0.552607042334582	0.304067148364629	0.195923715163348	0.225333204602702	0.0240295395570762	0.226190536353154	0.494556633431794
Isorebaudioside A	0.142214803200548	0.116283235020439	0.0594103040634373	0.0378719457565371	0.360095232433413	0.269951171219221	0.169290764702281	0.230510246561138	0.491806270947611	0.15043394585351	0.0815303975486867	0.586497523794138	0.177139447212511	0.0623384712915604	0.333006728119981	0.226190536353154	0.0376493881778717	0.151080095302305	0.511220900152445	0.153030556479147	0.28468234437227	0.183006492136769	0.270917542689642	0.238424914438012	0.192828973078431	0.00671426788425844	0.511220900152445	0.434603373448913	0.504243880748896	0.00314530238023392	0.519655883139739	0.149789794091161	0.175693662082032	0.468745775341838	0.442359209287887	0.0399230101113837	0.484964535686981	0.00698368083746503	0.951932320031578	0.786061185705449	0.609079218213372	0.652176961052019	0.519655883139739	0.232253577341873	0.656863760897371	0.375299219626746	0.00907081028893275	0.55989651257189	0.367066360891261
2-Indanone	0.167890708529337	0.12905744050544	0.0748136318758819	0.0372074339277355	0.384839256693696	0.305109855939743	0.203012484576251	0.219393423273013	0.498696732395544	0.184494315435164	0.0823501103201876	0.655300062105075	0.201422127147887	0.0763541429019718	0.389661442409893	0.246519212117261	0.03261643917038	0.174973903868385	0.583514638609745	0.143457552489214	0.322098133241914	0.161013852691066	0.322098133241914	0.28468234437227	0.238424914438012	0.00803098025767834	0.567229832679434	0.426922516003239	0.5000806322359	0.00421610740297163	0.606047234329095	0.185990597175881	0.224478073358146	0.555517532177106	0.483602074673813	0.0310655308775929	0.523898720774735	0.00749180942243433	0.960508469295418	0.90061882146729	0.6900215804573	0.704410920108013	0.516836685785299	0.273830113326666	0.714060156563759	0.452815940296306	0.0104512583122596	0.636648853652397	0.369407650562509
P-CHLOROPHENYLALANINE	0.0799097948269036	0.0779190362926259	0.103492024357339	0.0848472397549285	0.227050069879722	0.338544689049919	0.112068358489146	0.0991565666504943	0.615162266160458	0.0869721396785159	0.451501665737158	0.428197428061052	0.138533550163507	0.0584586408054601	0.201422127147887	0.562824610537001	0.0332139718873732	0.139752824770075	0.172115714340239	0.144708171863949	0.24380110926194	0.0487625450025164	0.244704918765253	0.117893845356578	0.198267277060808	0.0162457992354024	0.386041550613598	0.226190536353154	0.159663030126826	0.00141682865896486	0.241103018512668	0.211094141255619	0.297858044510062	0.523898720774735	0.587991472357651	0.0509865367680484	0.192828973078431	0.0159141829506577	0.856455928083627	0.455450617312125	0.570175310374515	0.415543026699573	0.796030218256786	0.278729271793474	0.230510246561138	0.616686972815505	0.00676743129916524	0.349787391297626	0.432034728580935
Squamocin B	0.115750020185617	0.0626706786705997	0.0763541429019718	0.0359066066512308	0.317797292274865	0.314595171664931	0.115750020185617	0.162372831812876	0.483602074673813	0.0597302157906134	0.0674686391238475	0.378860392311675	0.0630042706436824	0.0476798459832553	0.0767430713119053	0.295806306766535	0.294783806740391	0.102516476815101	0.169290764702281	0.493180479434007	0.102516476815101	0.348653135261351	0.158320344047543	0.0535838647133118	0.0740524469453434	0.0181130072501694	0.298887281974522	0.36241014050716	0.731862440879681	0.129635339086894	0.253865501195518	0.161692321435256	0.263249324626813	0.296831052728586	0.571650634134682	0.424378989261275	0.169290764702281	0.0276213167889279	0.682072753508744	0.361251585145848	0.551154459977301	0.388452645295469	0.27285701338158	0.341894177600395	0.147233109984384	0.347521095443302	0.00181933573752557	0.329710702028715	0.641291814813243
5-Methoxytryptophol	0.115750020185617	0.0626706786705997	0.0763541429019718	0.0359066066512308	0.317797292274865	0.314595171664931	0.115750020185617	0.162372831812876	0.483602074673813	0.0597302157906134	0.0674686391238475	0.378860392311675	0.0630042706436824	0.0476798459832553	0.0767430713119053	0.295806306766535	0.294783806740391	0.102516476815101	0.169290764702281	0.493180479434007	0.102516476815101	0.348653135261351	0.158320344047543	0.0535838647133118	0.0740524469453434	0.0181130072501694	0.298887281974522	0.36241014050716	0.731862440879681	0.129635339086894	0.253865501195518	0.161692321435256	0.263249324626813	0.296831052728586	0.571650634134682	0.424378989261275	0.169290764702281	0.0276213167889279	0.682072753508744	0.361251585145848	0.551154459977301	0.388452645295469	0.27285701338158	0.341894177600395	0.147233109984384	0.347521095443302	0.00181933573752557	0.329710702028715	0.641291814813243
LysoPC(18:1(11Z))	0.0861173520278224	0.042062369979039	0.0283192055220018	0.0168112600879169	0.172115714340239	0.28869597525346	0.0490362502769945	0.0100718741129824	0.68524833303424	0.020557965972714	0.548254642588818	0.221079527447855	0.0512700999666249	0.0259378588352277	0.0425500344435892	0.19905276089342	0.0425500344435892	0.0538787976102268	0.00907081028893275	0.049587322916848	0.0160240898123196	0.11416129637899	0.08740195804068	0.034850855329609	0.0759667383926004	0.00397315900315709	0.201422127147887	0.0587745202516312	0.0527067190545814	0.0314475218691512	0.0865439388614822	0.0487625450025164	0.0643525581094737	0.174256232244246	0.325347254027134	0.132553399554935	0.021244789951022	0.0153740174238997	0.666275668855815	0.164426637474232	0.315660305089583	0.262300877192893	0.710838843353777	0.249257351068553	0.120614940764532	0.19984039600013	0.013942225537692	0.271886156619989	0.28468234437227
DIHYDRO-beta-TUBAIC ACID	0.184494315435164	0.116283235020439	0.189008601425315	0.12171631382606	0.476819389635146	0.55989651257189	0.264200010868318	0.223625141332474	0.827800370549852	0.113111215352194	0.310357050059662	0.585005244249445	0.125629789099747	0.118434381442139	0.207026208264439	0.796030218256786	0.0538787976102268	0.187495353775753	0.172827139750223	0.204611482113113	0.161013852691066	0.0819394666468414	0.333006728119981	0.167890708529337	0.211094141255619	0.0173929815394782	0.472773596215237	0.306154807681112	0.190530356086958	0.00249327415564959	0.348653135261351	0.350923862424817	0.472773596215237	0.753078460760737	0.672578150794823	0.0535838647133118	0.159663030126826	0.015696251186577	0.912564374727599	0.535294560448918	0.656863760897371	0.791041654841507	0.678902498237392	0.420579479852195	0.234005748878925	0.69960303853429	0.00760889082505756	0.529581879544579	0.403100614002541
Ribothymidine	0.24020809771001	0.270917542689642	0.41679896574867	0.214387652755729	0.204611482113113	0.245610952754173	0.0972743596820806	0.483602074673813	0.149147637327415	0.189768414390938	0.455450617312125	0.5000806322359	0.28468234437227	0.338544689049919	0.185990597175881	0.484964535686981	0.12905744050544	0.234005748878925	0.125629789099747	0.0729219257227851	0.1951468183079	0.101066167276846	0.526736593422751	0.166498906341939	0.209460449952616	0.00157648381370601	0.420579479852195	0.69960303853429	0.149789794091161	0.0616781955874492	0.154340901138045	0.542476520171701	0.630479228325196	0.291729783143454	0.0945019292499456	0.390872403572257	0.263249324626813	0.00119780717800966	0.93650916127746	0.265152936439863	0.638195017275691	0.483602074673813	0.478171965977553	0.452815940296306	0.0714354221925786	0.478171965977553	0.604533645503325	0.251093919390174	0.395737850820357
Paeonolide	0.0320276530746098	0.0463534744939351	0.09001503564332	0.190530356086958	0.00970416576082367	0.0149529642083208	0.0908991627178142	0.0150573150714797	0.0211059323159637	0.123941372768172	0.0390006786019765	0.0177499657734588	0.0688907432969543	0.24742969772519	0.148507472863405	0.161692321435256	0.255724383963079	0.219393423273013	0.206219133340326	0.149147637327415	0.263249324626813	0.0160240898123196	0.535294560448918	0.167890708529337	0.223625141332474	0.0403907019878633	0.223625141332474	0.525316728373607	0.0423056393959274	0.718901175184145	0.340775457580171	0.494556633431794	0.568701708331018	0.519655883139739	0.105961451764565	0.234005748878925	0.538161888537139	0.0515549118294825	0.28869597525346	0.252015548653173	0.101066167276846	0.40681094309964	0.353203445336683	0.675737614867465	0.126764790374933	0.792703619100725	0.107464197463087	0.5000806322359	0.290716267627638
REBAUDIOSIDE C	0.146598906117079	0.117355144393255	0.064693128275028	0.0581440980921002	0.381245410049785	0.292745544862129	0.146598906117079	0.239315396683433	0.767871693542656	0.118434381442139	0.106460602843052	0.618213246853275	0.161013852691066	0.0466163679325189	0.250174520455487	0.315660305089583	0.0504231417503562	0.155659300099687	0.428197428061052	0.229641893565438	0.214387652755729	0.28970499833184	0.216880697064719	0.177139447212511	0.136719216956904	0.0114111535760397	0.497314763543374	0.353203445336683	0.487695354233777	0.00447170022926402	0.448879259209334	0.127907332687478	0.162372831812876	0.429474435879987	0.595486078119552	0.0692498871369858	0.401868119211223	0.0113284308463943	0.817736313313884	0.706016047463779	0.649059626553276	0.564291279155818	0.642842437670262	0.28970499833184	0.641291814813243	0.346391272949603	0.00671426788425844	0.501466459381189	0.466070589429987
4-hydroxy-1-(4-methoxyphenyl)pentan-3-one	0.0413392797987928	0.0338203433299851	0.0235709236308552	0.0740524469453434	0.257592202543815	0.132553399554935	0.098212052719967	0.270917542689642	0.490434011550842	0.0372074339277355	0.323178937378851	0.296831052728586	0.0423056393959274	0.0336172317345595	0.0908991627178142	0.292745544862129	0.311413217767769	0.0442926182012471	0.234005748878925	0.335215229090208	0.0869721396785159	0.0972743596820806	0.0815303975486867	0.0729219257227851	0.0359066066512308	0.00196168935424423	0.227911806435787	0.446265062141424	0.511220900152445	0.000316749132021288	0.12905744050544	0.11000421247814	0.0856923756121171	0.241103018512668	0.504243880748896	0.24020809771001	0.26706550756909	0.00098857767023186	0.712448892524861	0.163055386302819	0.386041550613598	0.26706550756909	0.625867942573436	0.0501433026287481	0.246519212117261	0.263249324626813	4.49622811391492e-05	0.180056154079149	0.694806536933848
Cinnamic acid	0.315660305089583	0.249257351068553	0.224478073358146	0.0699725418654018	0.600002552979472	0.59098435690189	0.384839256693696	0.253865501195518	0.801026690266722	0.328616489945896	0.0917898874933889	0.967372552180887	0.368235908647303	0.180056154079149	0.585005244249445	0.518245345699367	0.0538787976102268	0.376484094456679	0.718901175184145	0.205414225176218	0.400637768715729	0.172115714340239	0.549703658588794	0.483602074673813	0.441061387661392	0.0138443704273632	0.873398685413778	0.370581585146939	0.567229832679434	0.0208304623346778	0.907442408412394	0.414289207716038	0.490434011550842	0.881891211569539	0.880191646502595	0.0437890194095647	0.604533645503325	0.013942225537692	0.957077437256735	0.789380589953838	0.99141171865643	0.987976617245644	0.428197428061052	0.60302166559938	0.870005486611063	0.751439950794278	0.0219504257947576	0.939934774429983	0.604533645503325
(+)-Camphor	0.282689004721695	0.19206063349311	0.219393423273013	0.10898287066595	0.624333911086891	0.672578150794823	0.321019566069444	0.308251442453238	0.943361440633779	0.187495353775753	0.283684551652631	0.722134480065748	0.213561004927124	0.149789794091161	0.223625141332474	0.720517235920028	0.11416129637899	0.305109855939743	0.223625141332474	0.246519212117261	0.154340901138045	0.228775747257842	0.356639403483548	0.180056154079149	0.218553658599505	0.0134586713153868	0.580538468495149	0.393300810507919	0.375299219626746	0.0201547444277732	0.536727312359944	0.354346554760656	0.463403455701627	0.702807038719546	0.898913992181886	0.13611831529952	0.225333204602702	0.0171583192508007	0.878492604042953	0.652176961052019	0.858147513517809	0.809371211244069	0.691615273013531	0.653737793593506	0.355491874554109	0.671000465736952	0.00834447890766521	0.72699324955379	0.680486957357476
Glycoursodeoxycholic acid	0.0310655308775929	0.0435389425077197	0.09001503564332	0.12171631382606	0.127907332687478	0.157652045864753	0.237536649961257	0.216047497348081	0.0301270278859671	0.052416875965335	0.630479228325196	0.12905744050544	0.0977423553141832	0.309303124828675	0.172115714340239	0.310357050059662	0.327524510769326	0.0186066186373539	0.138533550163507	0.0986834553502169	0.0996313900610752	0.00625157847532343	0.241103018512668	0.21521648306787	0.236650602223158	1.40149311533833e-06	0.169290764702281	0.621270475963837	0.238424914438012	0.00188934754314785	0.0206938439555509	0.393300810507919	0.281695703439489	0.148507472863405	0.234885152755584	0.246519212117261	0.24380110926194	0.000210763148462245	0.907442408412394	0.118976755843625	0.176415509122184	0.404335250995341	0.401868119211223	0.0266008697530742	0.0578308884318806	0.27285701338158	0.167193776875702	0.139752824770075	0.327524510769326
(+/-)9-HpODE	0.401868119211223	0.318869145012938	0.257592202543815	0.140365386444193	0.902324085124966	0.885291880238459	0.546807416377218	0.483602074673813	0.772820909345734	0.349787391297626	0.174973903868385	0.972522143900547	0.340775457580171	0.292745544862129	0.479526526029906	0.717286304177962	0.105464060371005	0.378860392311675	0.408051993914067	0.333006728119981	0.310357050059662	0.221079527447855	0.638195017275691	0.316727678793232	0.454132258474668	0.00447170022926402	0.854764967033588	0.831161099300751	0.535294560448918	0.0148492171569479	0.812714831199821	0.55989651257189	0.542476520171701	0.893802184373003	0.718901175184145	0.0835915247642109	0.472773596215237	0.00666146021834679	0.613639132143963	0.756358636597739	0.981107108067643	0.767871693542656	0.579052913697608	0.53243454628152	0.538161888537139	0.821087921070589	0.0186066186373539	0.943361440633779	0.827800370549852
2-Pyrrolidinone	0.300952493306611	0.211914250701812	0.226190536353154	0.115750020185617	0.68524833303424	0.706016047463779	0.323178937378851	0.361251585145848	0.910856660190868	0.186741915101189	0.308251442453238	0.781088995659497	0.214387652755729	0.176415509122184	0.244704918765253	0.712448892524861	0.123382311099498	0.297858044510062	0.236650602223158	0.274805456788387	0.151728245114304	0.254793825945025	0.42184387561797	0.197483942705391	0.239315396683433	0.00934784928001031	0.630479228325196	0.491806270947611	0.432034728580935	0.0222380325739602	0.554061401221008	0.377671152565123	0.493180479434007	0.723752901287448	0.786061185705449	0.156985774189471	0.259468962231709	0.0115781224170992	0.802693906185127	0.636648853652397	0.883591291923629	0.878492604042953	0.706016047463779	0.607562426948085	0.363570897155892	0.717286304177962	0.00834447890766521	0.723752901287448	0.717286304177962
PE(18:1(9Z)/0:0)	0.147233109984384	0.0535838647133118	0.0279684846488926	0.0328146403551557	0.273830113326666	0.459417907855204	0.149789794091161	0.13314274616448	0.669424153161916	0.054472511918076	0.11000421247814	0.280704647646554	0.0218077754649919	0.0168112600879169	0.0235709236308552	0.242000160068723	0.066069512538022	0.111549630946453	0.0129892266316616	0.188250915216305	0.147233109984384	0.190530356086958	0.0945019292499456	0.0594103040634373	0.0553727596998304	0.0674686391238475	0.19905276089342	0.158990671288592	0.117893845356578	0.0541750121225282	0.252015548653173	0.0674686391238475	0.12226978475463	0.326434765227252	0.493180479434007	0.148507472863405	0.0208304623346778	0.130215138156514	0.589487085034891	0.24742969772519	0.328616489945896	0.28869597525346	0.456771013827042	0.27285701338158	0.0466163679325189	0.220235379093566	0.00290467410500317	0.216047497348081	0.179323829820062
Betaine aldehyde	0.338544689049919	0.235766770176234	0.258529464430015	0.121164700211533	0.720517235920028	0.759642976252439	0.344138284253946	0.360095232433413	0.970805482704083	0.208646864950674	0.291729783143454	0.82444262562009	0.268025154077764	0.190530356086958	0.269951171219221	0.733487790771275	0.165115339052297	0.350923862424817	0.257592202543815	0.308251442453238	0.167193776875702	0.274805456788387	0.41679896574867	0.211914250701812	0.268025154077764	0.0138443704273632	0.661563381816117	0.476819389635146	0.460744399297702	0.0310655308775929	0.621270475963837	0.389661442409893	0.48906370480087	0.733487790771275	0.912564374727599	0.180056154079149	0.252939409006887	0.0178703027652123	0.85983971611266	0.691615273013531	0.931372846923748	0.853074637583608	0.764577176816663	0.6900215804573	0.429474435879987	0.691615273013531	0.0103744336223031	0.801026690266722	0.771170187597992
PC(14:0/0:0)	0.263249324626813	0.0869721396785159	0.0958805488429304	0.0310655308775929	0.281695703439489	0.454132258474668	0.125629789099747	0.0234196592669937	0.921108536983828	0.0653784923277752	0.221079527447855	0.478171965977553	0.135519346829341	0.0432900091466204	0.0779190362926259	0.403100614002541	0.136719216956904	0.115750020185617	0.0600514789735842	0.13138044982603	0.0183584381937829	0.358941083709946	0.107464197463087	0.0714354221925786	0.12171631382606	0.0466163679325189	0.314595171664931	0.0463534744939351	0.119520971747014	0.198267277060808	0.186741915101189	0.0996313900610752	0.155659300099687	0.24742969772519	0.82444262562009	0.185990597175881	0.0529978291002524	0.0891374780442518	0.341894177600395	0.443659097438742	0.579052913697608	0.375299219626746	0.398183508881218	0.529581879544579	0.347521095443302	0.28970499833184	0.0367696708812124	0.430753536910388	0.508424374303558
Terephthalic acid	0.239315396683433	0.300952493306611	0.347521095443302	0.230510246561138	0.895505666258776	0.982824379813206	0.555517532177106	0.659995426483679	0.905735885994595	0.275783044080737	0.350923862424817	0.883591291923629	0.372936026256399	0.405572028073605	0.562824610537001	0.858147513517809	0.19984039600013	0.326434765227252	0.491806270947611	0.548254642588818	0.664703508782212	0.0650351051212259	0.717286304177962	0.450189437735816	0.633561024210657	0.00221367798380889	0.861532528637239	0.904029775765577	0.60151129972749	0.00352315172289352	0.552607042334582	0.715672629207279	0.606047234329095	0.917689783884538	0.702807038719546	0.185241397968898	0.525316728373607	0.00436057848981708	0.621270475963837	0.751439950794278	0.974238925683371	0.856455928083627	0.812714831199821	0.269951171219221	0.321019566069444	0.981107108067643	0.0181130072501694	0.802693906185127	0.746530811700046
2-Cyclopentene-1,4-dione	0.241103018512668	0.177865478563292	0.157652045864753	0.0427955586980593	0.656863760897371	0.589487085034891	0.192828973078431	0.396959603622537	0.478171965977553	0.143457552489214	0.0518409760119998	0.399409564588727	0.238424914438012	0.307202003291451	0.180056154079149	0.188250915216305	0.638195017275691	0.225333204602702	0.262300877192893	0.767871693542656	0.0908991627178142	0.735114273015843	0.363570897155892	0.104968425302528	0.273830113326666	0.0121787640518769	0.428197428061052	0.994846970870489	0.829480365488258	0.777778892651059	0.586497523794138	0.315660305089583	0.311413217767769	0.367066360891261	0.269951171219221	0.907442408412394	0.323178937378851	0.0350599726311804	0.730238229770924	0.389661442409893	0.678902498237392	0.927950128117397	0.490434011550842	0.565759688075581	0.393300810507919	0.398183508881218	0.0281433993181763	0.746530811700046	0.915980944000496
Gamma-Decalactone	0.408051993914067	0.295806306766535	0.318869145012938	0.148507472863405	0.839575602934745	0.851384946941963	0.392085526904747	0.382441184652806	0.8717018064568	0.250174520455487	0.328616489945896	0.873398685413778	0.336322822150576	0.218553658599505	0.313532278999791	0.79769483938843	0.167193776875702	0.400637768715729	0.297858044510062	0.380051812034392	0.19984039600013	0.354346554760656	0.450189437735816	0.221079527447855	0.311413217767769	0.0172753195639388	0.718901175184145	0.509821686759361	0.55989651257189	0.0363360710855549	0.659995426483679	0.429474435879987	0.538161888537139	0.786061185705449	0.950217692547473	0.183749347515518	0.286684667639932	0.0228225565995479	0.758000289258177	0.759642976252439	0.998282313569454	0.982824379813206	0.769520446756888	0.774472605268157	0.484964535686981	0.740000449367707	0.0143394455647705	0.893802184373003	0.832842564894972
Uridine	0.149789794091161	0.189008601425315	0.389661442409893	0.139142213632109	0.363570897155892	0.410540494162181	0.0887011539593316	0.60151129972749	0.460744399297702	0.216047497348081	0.149789794091161	0.974238925683371	0.207026208264439	0.124502304255515	0.197483942705391	0.864919954514978	0.0254495294359338	0.309303124828675	0.207026208264439	0.0895754374260691	0.400637768715729	0.205414225176218	0.387246014085179	0.358941083709946	0.179323829820062	0.0667662183317534	0.528158311845456	0.176415509122184	0.11416129637899	0.0423056393959274	0.467407177447667	0.59098435690189	0.470086379916378	0.456771013827042	0.334109864128865	0.0688907432969543	0.103492024357339	0.0584586408054601	0.709230015299354	0.448879259209334	0.888694551413986	0.40681094309964	0.203810902476468	0.495934729341686	0.167193776875702	0.354346554760656	0.346391272949603	0.275783044080737	0.644394535852695
1,11-Undecanedicarboxylic acid	0.218553658599505	0.190530356086958	0.192828973078431	0.0908991627178142	0.598495430428677	0.574606428007187	0.194372063592116	0.250174520455487	0.931372846923748	0.173540644959351	0.467407177447667	0.650617570153294	0.216880697064719	0.104968425302528	0.222774407221935	0.622801420435291	0.0653784923277752	0.307202003291451	0.244704918765253	0.234005748878925	0.281695703439489	0.275783044080737	0.291729783143454	0.197483942705391	0.197483942705391	0.0297581460440481	0.531007292402573	0.303026685232836	0.398183508881218	0.0108426068430125	0.516836685785299	0.233128557446651	0.326434765227252	0.576086888672292	0.647503135891119	0.0865439388614822	0.185241397968898	0.0392296387929569	0.723752901287448	0.598495430428677	0.682072753508744	0.733487790771275	0.910856660190868	0.551154459977301	0.357789140294189	0.518245345699367	0.00893491359969367	0.66313274450625	0.621270475963837
8,11-eicosadiynoic acid	0.0134586713153868	0.241103018512668	0.153684723329524	0.169290764702281	0.229641893565438	0.448879259209334	0.0771335272583005	0.0538787976102268	0.28568238300107	0.0819394666468414	0.378860392311675	0.415543026699573	0.318869145012938	0.268987041818376	0.249257351068553	0.389661442409893	0.0254495294359338	0.262300877192893	0.0710674965892975	0.102031308800558	0.490434011550842	0.0334151090619743	0.567229832679434	0.621270475963837	0.458093445016279	0.000305794364769296	0.639742672835982	0.140365386444193	0.080716968667593	0.0254495294359338	0.175693662082032	0.644394535852695	0.17140636643968	0.423110379568095	0.158990671288592	0.11051756123251	0.244704918765253	0.00462363382953868	0.585005244249445	0.249257351068553	0.897209604652816	0.218553658599505	0.414289207716038	0.11000421247814	0.145336439815241	0.28568238300107	0.252939409006887	0.305109855939743	0.514025014329449
5E,7Z-Dodecadienal	0.483602074673813	0.338544689049919	0.365899008762876	0.197483942705391	0.895505666258776	0.969088949622032	0.548254642588818	0.354346554760656	0.844632716352004	0.300952493306611	0.381245410049785	0.909149335614337	0.382441184652806	0.252939409006887	0.36241014050716	0.839575602934745	0.169993893942878	0.456771013827042	0.291729783143454	0.386041550613598	0.234005748878925	0.291729783143454	0.535294560448918	0.290716267627638	0.405572028073605	0.0118324204800224	0.809371211244069	0.555517532177106	0.523898720774735	0.0346427475924025	0.709230015299354	0.509821686759361	0.675737614867465	0.931372846923748	0.963940194318925	0.146598906117079	0.312471627554205	0.0213844000481347	0.586497523794138	0.905735885994595	0.927950128117397	0.892099166363193	0.863225943853219	0.817736313313884	0.474120201440508	0.886992969181459	0.0127141991490762	0.955362199893285	0.777778892651059
PSOROMIC ACID	0.401868119211223	0.326434765227252	0.364733853709207	0.257592202543815	0.848007510878061	0.753078460760737	0.380051812034392	0.324261977855678	0.730238229770924	0.306154807681112	0.463403455701627	0.972522143900547	0.378860392311675	0.219393423273013	0.399409564588727	0.979389919247951	0.11000421247814	0.430753536910388	0.420579479852195	0.387246014085179	0.324261977855678	0.303026685232836	0.577569052159681	0.252015548653173	0.3741165296942	0.0215247656394912	0.864919954514978	0.538161888537139	0.370581585146939	0.0194972376458906	0.722134480065748	0.542476520171701	0.600002552979472	0.994846970870489	0.924528671588712	0.0861173520278224	0.399409564588727	0.0194972376458906	0.592483283015849	0.854764967033588	0.897209604652816	0.989694145330982	0.977672820888619	0.749802501581709	0.574606428007187	0.998282313569454	0.00934784928001031	0.914272471805402	0.921108536983828
2-(1-Aziridinyl)ethanol	0.353203445336683	0.183749347515518	0.310357050059662	0.188250915216305	0.558435092361454	0.82444262562009	0.380051812034392	0.294783806740391	0.893802184373003	0.242000160068723	0.348653135261351	0.950217692547473	0.236650602223158	0.0958805488429304	0.326434765227252	0.984541726949143	0.0474121835777916	0.312471627554205	0.287689198370166	0.282689004721695	0.382441184652806	0.103492024357339	0.389661442409893	0.329710702028715	0.287689198370166	0.0512700999666249	0.656863760897371	0.216880697064719	0.226190536353154	0.0183584381937829	0.630479228325196	0.487695354233777	0.635104187468889	0.842946327602726	0.90061882146729	0.0541750121225282	0.159663030126826	0.0411004772064247	0.66313274450625	0.804361973186977	0.934796768300178	0.761286690944497	0.661563381816117	0.707622414596033	0.392085526904747	0.722134480065748	0.028673505690118	0.552607042334582	0.677319382096593
LysoPC(18:0)	0.0418202226199489	0.0610234140740993	0.0288520062459885	0.0283192055220018	0.246519212117261	0.411787939168692	0.0887011539593316	0.0108426068430125	0.706016047463779	0.0425500344435892	0.456771013827042	0.36241014050716	0.0527067190545814	0.0575190081456602	0.0803126016721247	0.278729271793474	0.0445461472809714	0.105961451764565	0.0152678389830827	0.0594103040634373	0.0699725418654018	0.0721757064157602	0.183749347515518	0.152378397955118	0.181527110639398	0.00549594704976109	0.381245410049785	0.044040243442889	0.0314475218691512	0.0249687570725152	0.180056154079149	0.139142213632109	0.054472511918076	0.372936026256399	0.443659097438742	0.0908991627178142	0.0490362502769945	0.0259378588352277	0.418057022530458	0.193599449144411	0.541036496712592	0.156985774189471	0.607562426948085	0.114689054099824	0.165806094535753	0.322098133241914	0.00913941104368554	0.313532278999791	0.467407177447667
Nerolidol	0.315660305089583	0.303026685232836	0.246519212117261	0.156985774189471	0.892099166363193	0.895505666258776	0.381245410049785	0.206219133340326	0.529581879544579	0.234005748878925	0.25665717593902	0.876794091504429	0.375299219626746	0.187495353775753	0.446265062141424	0.649059626553276	0.0958805488429304	0.443659097438742	0.454132258474668	0.551154459977301	0.293763552746705	0.360095232433413	0.583514638609745	0.456771013827042	0.456771013827042	0.0272776757454984	0.965656297905486	0.280704647646554	0.555517532177106	0.0748136318758819	0.924528671588712	0.497314763543374	0.384839256693696	0.975955820523029	0.994846970870489	0.116818275350844	0.404335250995341	0.0342295470110159	0.919398984024714	0.943361440633779	0.731862440879681	0.921108536983828	0.85983971611266	0.678902498237392	0.938221832480542	0.730238229770924	0.00927792833592411	0.981107108067643	0.909149335614337
1-[(2R,3R,4S,5R)-3,4-dihydroxy-5-(hydroxymethyl)oxolan-2-ylpyrimidine-2,4-dione	0.400637768715729	0.325347254027134	0.674157202466617	0.207026208264439	0.439765635325289	0.367066360891261	0.0926872381275858	0.827800370549852	0.429474435879987	0.28869597525346	0.381245410049785	0.822764889768557	0.370581585146939	0.201422127147887	0.169993893942878	0.718901175184145	0.0926872381275858	0.372936026256399	0.190530356086958	0.0917898874933889	0.339658961077224	0.444961049326329	0.419317194690382	0.24742969772519	0.172115714340239	0.0640133909443712	0.463403455701627	0.380051812034392	0.21521648306787	0.172827139750223	0.370581585146939	0.570175310374515	0.624333911086891	0.343015120158482	0.176415509122184	0.239315396683433	0.0963434599100248	0.0678220018329776	0.868309733157376	0.491806270947611	0.733487790771275	0.635104187468889	0.340775457580171	0.8717018064568	0.113111215352194	0.328616489945896	0.761286690944497	0.321019566069444	0.475468800348089
Dimethylethanolamine	0.270917542689642	0.298887281974522	0.370581585146939	0.348653135261351	0.377671152565123	0.664703508782212	0.604533645503325	0.144708171863949	0.989694145330982	0.50702896661434	0.204611482113113	0.969088949622032	0.352062547494413	0.0887011539593316	0.400637768715729	0.817736313313884	0.00760889082505756	0.582025711742245	0.308251442453238	0.0869721396785159	0.704410920108013	0.13611831529952	0.536727312359944	0.554061401221008	0.352062547494413	0.0861173520278224	0.910856660190868	0.0718048242479239	0.0572084535548747	0.028673505690118	0.641291814813243	0.650617570153294	0.922818435320391	0.982824379813206	0.561359686816446	0.0110025617468317	0.28568238300107	0.154340901138045	0.904029775765577	0.846319779833377	0.922818435320391	0.861532528637239	0.221079527447855	0.927950128117397	0.259468962231709	0.926239238338988	0.103003380868764	0.799360332361384	0.521068294132306
Samaderin A	0.00187162863548029	0.0568992209815875	0.0636756230990965	0.0493111750347095	0.00477997039807532	0.0132692183094418	0.032419209829333	0.0463534744939351	0.0114943832942944	0.0748136318758819	0.0623384712915604	0.15043394585351	0.155659300099687	0.130215138156514	0.348653135261351	0.108474870984596	0.127335117369016	0.106460602843052	0.396959603622537	0.0126236146503405	0.939934774429983	0.00102974648892706	0.400637768715729	0.561359686816446	0.241103018512668	0.0146435237814881	0.307202003291451	0.181527110639398	0.03261643917038	0.149789794091161	0.139752824770075	0.418057022530458	0.083176135784691	0.158990671288592	0.135519346829341	0.182265747211754	0.378860392311675	0.0613501198980395	0.186741915101189	0.345263668865214	0.230510246561138	0.00866827856613295	0.197483942705391	0.0403907019878633	0.0394596784187629	0.0771335272583005	0.486328963364532	0.139752824770075	0.131965968436195
2-Amino-2-methyl-1-propanol	0.36241014050716	0.299918764965527	0.384839256693696	0.322098133241914	0.538161888537139	0.650617570153294	0.649059626553276	0.101547873423566	0.987976617245644	0.509821686759361	0.153684723329524	0.764577176816663	0.339658961077224	0.0844270731648198	0.339658961077224	0.927950128117397	0.0124440675378283	0.5000806322359	0.349787391297626	0.198267277060808	0.702807038719546	0.259468962231709	0.388452645295469	0.327524510769326	0.28869597525346	0.0996313900610752	0.718901175184145	0.11051756123251	0.169290764702281	0.0274490570490813	0.592483283015849	0.60151129972749	0.895505666258776	0.975955820523029	0.60302166559938	0.00828096352903573	0.26610810184515	0.161692321435256	0.844632716352004	0.841260620746176	0.974238925683371	0.953647158315461	0.208646864950674	0.99312932968281	0.294783806740391	0.854764967033588	0.070336060089776	0.85983971611266	0.502854210127222
Rivenprost	0.242000160068723	0.164426637474232	0.147233109984384	0.0553727596998304	0.555517532177106	0.604533645503325	0.149147637327415	0.317797292274865	0.764577176816663	0.116283235020439	0.120614940764532	0.613639132143963	0.176415509122184	0.09001503564332	0.155659300099687	0.293763552746705	0.387246014085179	0.207026208264439	0.222774407221935	0.725372493237342	0.162372831812876	0.715672629207279	0.263249324626813	0.0986834553502169	0.165115339052297	0.0455718788351671	0.483602074673813	0.502854210127222	0.941647979643043	0.432034728580935	0.414289207716038	0.19984039600013	0.254793825945025	0.317797292274865	0.478171965977553	0.802693906185127	0.234885152755584	0.0748136318758819	0.822764889768557	0.430753536910388	0.715672629207279	0.675737614867465	0.371757710889193	0.50702896661434	0.269951171219221	0.337432642435594	0.0169262923258067	0.464736014463531	0.822764889768557
Isopentenyl adenosine	0.0068209523772198	0.03261643917038	0.0490362502769945	0.028673505690118	0.032419209829333	0.0751964865208961	0.0058163386620449	0.0304996216809195	0.0293929494599889	0.0269375354080843	0.0318333188706625	0.185241397968898	0.0187317471510686	0.0565913067485369	0.0474121835777916	0.066069512538022	0.143457552489214	0.0372074339277355	0.0390006786019765	0.11000421247814	0.571650634134682	0.0356934164966487	0.198267277060808	0.393300810507919	0.125629789099747	0.00207471182354535	0.169290764702281	0.142214803200548	0.0771335272583005	0.428197428061052	0.0623384712915604	0.218553658599505	0.0423056393959274	0.0538787976102268	0.00223417481717969	0.295806306766535	0.0509865367680484	0.0281433993181763	0.168589703682527	0.0972743596820806	0.205414225176218	0.0413392797987928	0.120067032330522	0.00984986627547735	0.00760889082505756	0.0290314115195085	0.308251442453238	0.017041977776892	0.172115714340239
3-hydroxyanthranilic acid	0.514025014329449	0.438471955023996	0.430753536910388	0.346391272949603	0.948503283366416	0.939934774429983	0.48906370480087	0.570175310374515	0.655300062105075	0.353203445336683	0.707622414596033	0.943361440633779	0.504243880748896	0.360095232433413	0.487695354233777	0.957077437256735	0.326434765227252	0.455450617312125	0.446265062141424	0.511220900152445	0.40681094309964	0.249257351068553	0.664703508782212	0.349787391297626	0.490434011550842	0.00660900639431383	0.948503283366416	0.861532528637239	0.542476520171701	0.0183584381937829	0.707622414596033	0.624333911086891	0.515429907351036	0.994846970870489	0.876794091504429	0.249257351068553	0.479526526029906	0.00760889082505756	0.519655883139739	0.794366475864913	0.888694551413986	0.878492604042953	0.82444262562009	0.570175310374515	0.571650634134682	0.939934774429983	0.00941821470581949	0.946789099989016	0.975955820523029
ANISODAMINE	0.396959603622537	0.138533550163507	0.0779190362926259	0.149789794091161	0.446265062141424	0.582025711742245	0.340775457580171	0.444961049326329	0.722134480065748	0.0819394666468414	0.0594103040634373	0.202216226707004	0.052416875965335	0.0620076448245546	0.0283192055220018	0.334109864128865	0.458093445016279	0.168589703682527	0.116283235020439	0.99312932968281	0.333006728119981	0.701204409474509	0.230510246561138	0.0775255143747782	0.0865439388614822	0.0678220018329776	0.24380110926194	0.756358636597739	0.892099166363193	0.46207291627619	0.386041550613598	0.103003380868764	0.607562426948085	0.644394535852695	0.984541726949143	0.672578150794823	0.205414225176218	0.165115339052297	0.772820909345734	0.78772043129351	0.395737850820357	0.568701708331018	0.607562426948085	0.769520446756888	0.098212052719967	0.723752901287448	0.000467469933867815	0.446265062141424	0.293763552746705
2,3-dinor-8-iso-PGF2a	0.120614940764532	0.0931384069218031	0.229641893565438	0.105961451764565	0.15043394585351	0.155659300099687	0.161692321435256	0.539598284741188	0.241103018512668	0.173540644959351	0.413037511109247	0.589487085034891	0.120614940764532	0.0587745202516312	0.424378989261275	0.460744399297702	0.0606980744334322	0.123382311099498	0.394518252460696	0.0344356459684714	0.832842564894972	0.0100718741129824	0.325347254027134	0.354346554760656	0.152378397955118	0.0114943832942944	0.371757710889193	0.384839256693696	0.177865478563292	0.0017350017706923	0.220235379093566	0.312471627554205	0.293763552746705	0.377671152565123	0.269951171219221	0.113635351214135	0.182265747211754	0.0159141829506577	0.639742672835982	0.568701708331018	0.269951171219221	0.439765635325289	0.404335250995341	0.210276208194099	0.048218778348438	0.223625141332474	0.28568238300107	0.19984039600013	0.145336439815241
(+/-)8-HEPE	0.730238229770924	0.410540494162181	0.234005748878925	0.345263668865214	0.834524755169736	0.970805482704083	0.698002932045465	0.549703658588794	0.495934729341686	0.300952493306611	0.133734011237784	0.764577176816663	0.316727678793232	0.159663030126826	0.297858044510062	0.766223934663729	0.152378397955118	0.531007292402573	0.46207291627619	0.851384946941963	0.528158311845456	0.619741082999963	0.576086888672292	0.356639403483548	0.36241014050716	0.0518409760119998	0.829480365488258	0.709230015299354	0.758000289258177	0.118434381442139	0.989694145330982	0.260410696564488	0.772820909345734	0.827800370549852	0.494556633431794	0.189008601425315	0.580538468495149	0.098212052719967	0.875096116194412	0.570175310374515	0.863225943853219	0.811042613080166	0.870005486611063	0.776125268621656	0.789380589953838	0.933084661024748	0.00477997039807532	0.837891281312503	0.518245345699367
UDP-glucose	0.00439735282760001	0.0284959065482606	0.00687483303961622	0.0202884191998662	0.0336172317345595	0.023269193497061	0.00203642545613114	0.327524510769326	0.00796949355915832	0.0493111750347095	0.125629789099747	0.0954193256953564	0.0231195232029213	0.128481439384488	0.0272776757454984	0.034850855329609	0.172115714340239	0.0159141829506577	0.0206938439555509	0.0231195232029213	0.118434381442139	0.364733853709207	0.180790580304772	0.0685330502470556	0.0572084535548747	0.0725480723549596	0.084008502695532	0.586497523794138	0.0626706786705997	0.938221832480542	0.100586186947462	0.120067032330522	0.0218077754649919	0.0134586713153868	0.00120981811126031	0.881891211569539	0.0732972701748342	0.169993893942878	0.0234196592669937	0.00920844965945022	0.0411004772064247	0.0501433026287481	0.0882664616287552	0.00510626603450093	0.0160240898123196	0.0306873189249215	0.202216226707004	0.0487625450025164	0.145336439815241
Trigofoenoside G	0.536727312359944	0.460744399297702	0.396959603622537	0.154999092525117	0.919398984024714	0.878492604042953	0.384839256693696	0.616686972815505	0.691615273013531	0.316727678793232	0.344138284253946	0.842946327602726	0.475468800348089	0.287689198370166	0.42184387561797	0.72699324955379	0.24380110926194	0.543918350818751	0.360095232433413	0.579052913697608	0.261354668025396	0.731862440879681	0.624333911086891	0.333006728119981	0.443659097438742	0.0314475218691512	0.957077437256735	0.647503135891119	0.878492604042953	0.190530356086958	0.861532528637239	0.451501665737158	0.459417907855204	0.746530811700046	0.764577176816663	0.46207291627619	0.3741165296942	0.0518409760119998	0.766223934663729	0.777778892651059	0.886992969181459	0.804361973186977	0.782745461071035	0.85983971611266	0.633561024210657	0.667849218922603	0.049587322916848	0.970805482704083	0.953647158315461
Soraphen O	0.119520971747014	0.10898287066595	0.257592202543815	0.168589703682527	0.179323829820062	0.145966683645049	0.0763541429019718	0.762931426686061	0.386041550613598	0.0865439388614822	0.165806094535753	0.60151129972749	0.115218627622501	0.0213844000481347	0.164426637474232	0.618213246853275	0.104474543193144	0.167890708529337	0.181527110639398	0.100586186947462	0.392085526904747	0.271886156619989	0.19984039600013	0.156985774189471	0.0515549118294825	0.111032699623623	0.331905821896066	0.217716083669911	0.188250915216305	0.0148492171569479	0.152378397955118	0.225333204602702	0.263249324626813	0.249257351068553	0.419317194690382	0.257592202543815	0.0799097948269036	0.148507472863405	0.655300062105075	0.376484094456679	0.306154807681112	0.27285701338158	0.192828973078431	0.471428987953795	0.0463534744939351	0.141596372817835	0.471428987953795	0.109492650058769	0.316727678793232
5-Methylcytidine	0.0521282961711258	0.388452645295469	0.493180479434007	0.316727678793232	0.413037511109247	0.419317194690382	0.211094141255619	0.497314763543374	0.145336439815241	0.371757710889193	0.438471955023996	0.996564634679463	0.518245345699367	0.655300062105075	0.766223934663729	0.650617570153294	0.0751964865208961	0.512622010632744	0.403100614002541	0.0685330502470556	0.982824379813206	0.0105285615610518	0.870005486611063	0.706016047463779	0.842946327602726	0.00477997039807532	0.924528671588712	0.340775457580171	0.134922308620731	0.0276213167889279	0.717286304177962	0.615162266160458	0.518245345699367	0.917689783884538	0.211094141255619	0.0819394666468414	0.494556633431794	0.00880074213820903	0.837891281312503	0.50702896661434	0.866614553369682	0.347521095443302	0.167890708529337	0.162372831812876	0.316727678793232	0.633561024210657	0.570175310374515	0.582025711742245	0.789380589953838
Cytarabine	0.189768414390938	0.0718048242479239	0.144708171863949	0.0474121835777916	0.126764790374933	0.0823501103201876	0.11416129637899	0.140365386444193	0.327524510769326	0.309303124828675	0.0721757064157602	0.357789140294189	0.0740524469453434	0.0138443704273632	0.137926831487514	0.219393423273013	0.00285341567219044	0.194372063592116	0.479526526029906	0.0406261918564077	0.811042613080166	0.482241583776555	0.175693662082032	0.328616489945896	0.11416129637899	0.180056154079149	0.268025154077764	0.0565913067485369	0.157652045864753	0.218553658599505	0.556975430723602	0.12226978475463	0.232253577341873	0.36241014050716	0.392085526904747	0.00790840635684242	0.173540644959351	0.472773596215237	0.939934774429983	0.802693906185127	0.273830113326666	0.439765635325289	0.360095232433413	0.890396619591407	0.316727678793232	0.236650602223158	0.468745775341838	0.310357050059662	0.120614940764532
Phosphocholine	0.148507472863405	0.158320344047543	0.0310655308775929	0.00970416576082367	0.305109855939743	0.638195017275691	0.054472511918076	0.00703865185057628	0.970805482704083	0.0616781955874492	0.349787391297626	0.632019369345846	0.173540644959351	0.163055386302819	0.304067148364629	0.116818275350844	0.11051756123251	0.120067032330522	0.0707010437761539	0.121164700211533	0.09001503564332	0.145966683645049	0.317797292274865	0.276762875498521	0.508424374303558	0.00238231657866805	0.595486078119552	0.181527110639398	0.0977423553141832	0.295806306766535	0.335215229090208	0.0578308884318806	0.00576961514499974	0.153030556479147	0.113635351214135	0.307202003291451	0.164426637474232	0.0235709236308552	0.324261977855678	0.281695703439489	0.501466459381189	0.311413217767769	0.730238229770924	0.0748136318758819	0.638195017275691	0.105464060371005	0.118976755843625	0.509821686759361	0.482241583776555
1-Linoleoylglycerophosphocholine	0.817736313313884	0.464736014463531	0.516836685785299	0.268987041818376	0.883591291923629	0.839575602934745	0.683659880727445	0.120067032330522	0.5000806322359	0.408051993914067	0.574606428007187	0.870005486611063	0.50702896661434	0.255724383963079	0.278729271793474	0.819411726573152	0.103492024357339	0.55989651257189	0.210276208194099	0.340775457580171	0.252015548653173	0.497314763543374	0.505635467500221	0.349787391297626	0.521068294132306	0.0378719457565371	0.79769483938843	0.185241397968898	0.259468962231709	0.311413217767769	0.641291814813243	0.5000806322359	0.743263443551876	0.917689783884538	0.704410920108013	0.158320344047543	0.234005748878925	0.0954193256953564	0.68524833303424	0.736741881170088	0.693210260529557	0.93650916127746	0.962224248942459	0.6900215804573	0.613639132143963	0.977672820888619	0.123941372768172	0.970805482704083	0.587991472357651
Adenosine 3-monophosphate	0.00203642545613114	0.0338203433299851	0.00540722430702201	0.0281433993181763	0.0112462126966091	0.026433831823057	0.0226752540841746	0.0361208236888222	0.0243393339118869	0.0977423553141832	0.113635351214135	0.0418202226199489	0.114689054099824	0.148507472863405	0.281695703439489	0.0142392653748262	0.218553658599505	0.0620076448245546	0.112068358489146	0.0487625450025164	0.301988466801252	0.0383202393590081	0.169993893942878	0.142214803200548	0.189768414390938	0.0626706786705997	0.139752824770075	0.395737850820357	0.106961516960104	0.438471955023996	0.145336439815241	0.13138044982603	0.0403907019878633	0.0597302157906134	0.0293929494599889	0.807700632671474	0.325347254027134	0.080716968667593	0.0235709236308552	0.0297581460440481	0.0671167125150554	0.0869721396785159	0.173540644959351	0.0150573150714797	0.149147637327415	0.0869721396785159	0.292745544862129	0.234005748878925	0.276762875498521
N2,N2-Dimethylguanosine	0.167890708529337	0.277744951317327	0.411787939168692	0.223625141332474	0.653737793593506	0.516836685785299	0.13314274616448	0.93650916127746	0.753078460760737	0.227911806435787	0.408051993914067	0.829480365488258	0.17140636643968	0.147869297989304	0.238424914438012	0.761286690944497	0.0740524469453434	0.316727678793232	0.291729783143454	0.24020809771001	0.822764889768557	0.295806306766535	0.555517532177106	0.638195017275691	0.252015548653173	0.0312560523096286	0.791041654841507	0.262300877192893	0.287689198370166	0.0392296387929569	0.452815940296306	0.610597602959758	0.274805456788387	0.579052913697608	0.24742969772519	0.194372063592116	0.180056154079149	0.0584586408054601	0.998282313569454	0.497314763543374	0.873398685413778	0.441061387661392	0.36241014050716	0.250174520455487	0.133734011237784	0.352062547494413	0.28468234437227	0.234885152755584	0.693210260529557
METHIONAL	0.136719216956904	0.0352701029524645	0.0996313900610752	0.0926872381275858	0.0512700999666249	0.203012484576251	0.401868119211223	0.00635197864492154	0.270917542689642	0.234005748878925	0.0819394666468414	0.371757710889193	0.064693128275028	0.0138443704273632	0.249257351068553	0.46207291627619	0.0134586713153868	0.128481439384488	0.126196348642352	0.015696251186577	0.564291279155818	0.0292117248195094	0.201422127147887	0.24020809771001	0.196702756015218	0.606047234329095	0.258529464430015	0.0196272999429694	0.00196168935424423	0.100586186947462	0.241103018512668	0.271886156619989	0.761286690944497	0.789380589953838	0.982824379813206	0.00586338466961456	0.0430422157383916	0.649059626553276	0.435890821395441	0.822764889768557	0.369407650562509	0.196702756015218	0.116818275350844	0.424378989261275	0.0643525581094737	0.733487790771275	0.234885152755584	0.203810902476468	0.0692498871369858
Fusaric acid	0.452815940296306	0.586497523794138	0.282689004721695	0.165115339052297	0.851384946941963	0.897209604652816	0.367066360891261	0.270917542689642	0.817736313313884	0.476819389635146	0.337432642435594	0.946789099989016	0.322098133241914	0.844632716352004	0.555517532177106	0.664703508782212	0.666275668855815	0.749802501581709	0.508424374303558	0.870005486611063	0.1951468183079	0.346391272949603	0.943361440633779	0.330807146268732	0.680486957357476	0.0231195232029213	0.873398685413778	0.743263443551876	0.784402860023638	0.236650602223158	0.853074637583608	0.580538468495149	0.388452645295469	0.725372493237342	0.519655883139739	0.749802501581709	0.771170187597992	0.0100718741129824	0.965656297905486	0.525316728373607	0.811042613080166	0.79769483938843	0.996564634679463	0.369407650562509	0.866614553369682	0.953647158315461	0.000427230329103967	0.764577176816663	0.624333911086891
(+/-)-Hexanoylcarnitine	0.117893845356578	0.147233109984384	0.213561004927124	0.300952493306611	0.135519346829341	0.0844270731648198	0.0316399429299636	0.290716267627638	0.642842437670262	0.211094141255619	0.512622010632744	0.741631396457981	0.151080095302305	0.0114111535760397	0.0904562762304617	0.888694551413986	0.0070939902033591	0.172827139750223	0.24742969772519	0.0445461472809714	0.450189437735816	0.69960303853429	0.161692321435256	0.158990671288592	0.044040243442889	0.44757113305322	0.386041550613598	0.0372074339277355	0.0411004772064247	0.0653784923277752	0.182265747211754	0.221079527447855	0.163055386302819	0.165115339052297	0.538161888537139	0.0463534744939351	0.13611831529952	0.491806270947611	0.576086888672292	0.486328963364532	0.478171965977553	0.146598906117079	0.253865501195518	0.430753536910388	0.161692321435256	0.174256232244246	0.27285701338158	0.096808062367711	0.345263668865214
PAz-PC	0.135519346829341	0.0657232935738468	0.224478073358146	0.049587322916848	0.126196348642352	0.401868119211223	0.192828973078431	0.00549594704976109	0.723752901287448	0.0361208236888222	0.318869145012938	0.17140636643968	0.174256232244246	0.0283192055220018	0.098212052719967	0.456771013827042	0.0685330502470556	0.268025154077764	0.115218627622501	0.19984039600013	0.0418202226199489	0.361251585145848	0.0787106990455659	0.131965968436195	0.143457552489214	0.539598284741188	0.166498906341939	0.00346259446386643	0.11416129637899	0.144081877016881	0.109492650058769	0.112068358489146	0.24020809771001	0.330807146268732	0.924528671588712	0.0787106990455659	0.0387727943161233	0.82444262562009	0.772820909345734	0.474120201440508	0.511220900152445	0.248342410430699	0.875096116194412	0.6900215804573	0.41679896574867	0.229641893565438	0.598495430428677	0.218553658599505	0.368235908647303
Maltotetraose	0.00610351490871963	0.0290314115195085	0.0453136964524989	0.0678220018329776	0.0823501103201876	0.0972743596820806	0.026768769868337	0.0972743596820806	0.0581440980921002	0.0359066066512308	0.000910543960502608	0.0744322865661795	0.11258888553296	0.0590917401107636	0.168589703682527	0.0507042185799922	0.103492024357339	0.0636756230990965	0.381245410049785	0.974238925683371	0.466070589429987	0.618213246853275	0.145966683645049	0.227050069879722	0.207026208264439	0.3741165296942	0.122825116135679	0.183006492136769	0.883591291923629	0.831161099300751	0.264200010868318	0.269951171219221	0.24742969772519	0.258529464430015	0.0977423553141832	0.327524510769326	0.270917542689642	0.501466459381189	0.0775255143747782	0.28970499833184	0.404335250995341	0.227050069879722	0.0493111750347095	0.245610952754173	0.555517532177106	0.160337423089285	0.535294560448918	0.143457552489214	0.458093445016279
Adenine	0.0408627824113275	0.312471627554205	0.165806094535753	0.43718034948032	0.333006728119981	0.616686972815505	0.184494315435164	0.155659300099687	0.365899008762876	0.206219133340326	0.376484094456679	0.625867942573436	0.329710702028715	0.446265062141424	0.523898720774735	0.659995426483679	0.103492024357339	0.260410696564488	0.0922377328210262	0.226190536353154	0.568701708331018	0.0487625450025164	0.696404096139733	0.680486957357476	0.612117576003822	0.00563136175433687	0.744896584140021	0.50702896661434	0.119520971747014	0.0272776757454984	0.268025154077764	0.751439950794278	0.364733853709207	0.433318008298653	0.161013852691066	0.234885152755584	0.360095232433413	0.0140406579874646	0.270917542689642	0.167193776875702	0.625867942573436	0.509821686759361	0.295806306766535	0.0310655308775929	0.185990597175881	0.413037511109247	0.190530356086958	0.384839256693696	0.554061401221008
(S)-Piperidine-2-carboxamide	0.339658961077224	0.380051812034392	0.364733853709207	0.275783044080737	0.616686972815505	0.607562426948085	0.528158311845456	0.318869145012938	0.585005244249445	0.468745775341838	0.00586338466961456	0.878492604042953	0.24380110926194	0.183749347515518	0.511220900152445	0.683659880727445	0.0276213167889279	0.606047234329095	0.515429907351036	0.219393423273013	0.552607042334582	0.970805482704083	0.848007510878061	0.515429907351036	0.349787391297626	0.549703658588794	0.957077437256735	0.311413217767769	0.135519346829341	0.242000160068723	0.965656297905486	0.667849218922603	0.90061882146729	0.981107108067643	0.881891211569539	0.0114111535760397	0.38363913411684	0.698002932045465	0.307202003291451	0.998282313569454	0.725372493237342	0.914272471805402	0.0463534744939351	0.965656297905486	0.439765635325289	0.955362199893285	0.292745544862129	0.915980944000496	0.861532528637239
LysoPC(15:0)	0.335215229090208	0.118976755843625	0.0744322865661795	0.0231195232029213	0.344138284253946	0.515429907351036	0.133734011237784	0.0017515909840311	0.958792862895111	0.066069512538022	0.577569052159681	0.356639403483548	0.203810902476468	0.0827623321675541	0.28468234437227	0.229641893565438	0.162372831812876	0.064693128275028	0.129635339086894	0.204611482113113	0.0940457489856099	0.183749347515518	0.119520971747014	0.0931384069218031	0.327524510769326	0.0140406579874646	0.277744951317327	0.138533550163507	0.225333204602702	0.11416129637899	0.166498906341939	0.0466163679325189	0.0363360710855549	0.186741915101189	0.470086379916378	0.125629789099747	0.0922377328210262	0.0664171528982422	0.895505666258776	0.50702896661434	0.426922516003239	0.388452645295469	0.799360332361384	0.252939409006887	0.606047234329095	0.145336439815241	0.10010792901689	0.528158311845456	0.350923862424817
Inosine	0.40681094309964	0.398183508881218	0.851384946941963	0.771170187597992	0.558435092361454	0.25665717593902	0.42184387561797	0.821087921070589	0.746530811700046	0.441061387661392	0.429474435879987	0.54536198433389	0.541036496712592	0.116818275350844	0.200630184162738	0.987976617245644	0.158320344047543	0.710838843353777	0.615162266160458	0.480883066425542	0.495934729341686	0.895505666258776	0.259468962231709	0.365899008762876	0.12226978475463	0.433318008298653	0.511220900152445	0.131965968436195	0.615162266160458	0.039690801012648	0.405572028073605	0.767871693542656	0.945075149913131	0.779433470589699	0.809371211244069	0.117355144393255	0.369407650562509	0.355491874554109	0.809371211244069	0.90061882146729	0.99312932968281	0.733487790771275	0.268025154077764	0.521068294132306	0.50702896661434	0.644394535852695	0.516836685785299	0.468745775341838	0.832842564894972
Uridine diphosphate-N-acetylglucosamine	0.000528248730509384	0.0117471385760584	0.00280294067242881	0.0160240898123196	0.0110832805375893	0.0363360710855549	0.00194338197077193	0.104474543193144	0.00150206911472939	0.0151622724321645	0.13138044982603	0.0276213167889279	0.0140406579874646	0.10010792901689	0.0399230101113837	0.0234196592669937	0.24742969772519	0.0189840952791021	0.00576961514499974	0.0640133909443712	0.0718048242479239	0.186741915101189	0.111549630946453	0.09001503564332	0.0718048242479239	0.227911806435787	0.0378719457565371	0.377671152565123	0.08740195804068	0.674157202466617	0.0565913067485369	0.0787106990455659	0.0202884191998662	0.00630160821587422	0.0007231016131104	0.912564374727599	0.0374278854028667	0.38363913411684	0.0149529642083208	0.000427230329103967	0.0141396703922902	0.0359066066512308	0.0844270731648198	0.00334416513687463	0.0196272999429694	0.0161346276555727	0.316727678793232	0.016583144047176	0.234885152755584
3-Amino-4,7-dihydroxycoumarin	0.396959603622537	0.364733853709207	0.633561024210657	0.531007292402573	0.552607042334582	0.42184387561797	0.389661442409893	0.926239238338988	0.844632716352004	0.50702896661434	0.158320344047543	0.994846970870489	0.43718034948032	0.0671167125150554	0.656863760897371	0.938221832480542	0.0418202226199489	0.638195017275691	0.861532528637239	0.521068294132306	0.907442408412394	0.471428987953795	0.414289207716038	0.404335250995341	0.205414225176218	0.258529464430015	0.781088995659497	0.313532278999791	0.69960303853429	0.020021798087841	0.759642976252439	0.561359686816446	0.698002932045465	0.794366475864913	0.974238925683371	0.123941372768172	0.475468800348089	0.196702756015218	0.748166119696658	0.982824379813206	0.759642976252439	0.826121121568979	0.303026685232836	0.720517235920028	0.521068294132306	0.476819389635146	0.567229832679434	0.701204409474509	0.786061185705449
LysoPC(22:6(4Z,7Z,10Z,13Z,16Z,19Z))	0.710838843353777	0.556975430723602	0.378860392311675	0.105961451764565	0.794366475864913	0.945075149913131	0.435890821395441	0.09001503564332	0.853074637583608	0.419317194690382	0.671000465736952	0.748166119696658	0.938221832480542	0.274805456788387	0.786061185705449	0.254793825945025	0.12171631382606	0.381245410049785	0.478171965977553	0.251093919390174	0.801026690266722	0.304067148364629	0.570175310374515	0.48906370480087	0.929661333466182	0.00860268185186719	0.846319779833377	0.434603373448913	0.606047234329095	0.329710702028715	0.638195017275691	0.294783806740391	0.203012484576251	0.645948103789126	0.576086888672292	0.189008601425315	0.396959603622537	0.0878333975060088	0.376484094456679	0.632019369345846	0.883591291923629	0.866614553369682	0.915980944000496	0.761286690944497	0.794366475864913	0.41679896574867	0.487695354233777	0.826121121568979	0.360095232433413
Uridine monophosphate (UMP)	0.144081877016881	0.392085526904747	0.190530356086958	0.24380110926194	0.0986834553502169	0.167890708529337	0.213561004927124	0.363570897155892	0.0913436986315015	0.878492604042953	0.400637768715729	0.380051812034392	0.568701708331018	0.998282313569454	0.69960303853429	0.446265062141424	0.312471627554205	0.456771013827042	0.531007292402573	0.0334151090619743	0.414289207716038	0.0572084535548747	0.807700632671474	0.336322822150576	0.587991472357651	0.220235379093566	0.580538468495149	0.941647979643043	0.0958805488429304	0.929661333466182	0.749802501581709	0.839575602934745	0.46207291627619	0.355491874554109	0.216880697064719	0.892099166363193	0.866614553369682	0.0759667383926004	0.0954193256953564	0.245610952754173	0.435890821395441	0.509821686759361	0.235766770176234	0.183006492136769	0.395737850820357	0.753078460760737	0.239315396683433	0.933084661024748	0.571650634134682
Glycerophosphocholine	0.19905276089342	0.235766770176234	0.490434011550842	0.12905744050544	0.106460602843052	0.226190536353154	0.102031308800558	0.28970499833184	0.268987041818376	0.309303124828675	0.671000465736952	0.356639403483548	0.494556633431794	0.11416129637899	0.303026685232836	0.297858044510062	0.185990597175881	0.349787391297626	0.177139447212511	0.00900264520269878	0.99312932968281	0.0678220018329776	0.27285701338158	0.5000806322359	0.194372063592116	0.123941372768172	0.241103018512668	0.211914250701812	0.0556754373293418	0.551154459977301	0.227050069879722	0.372936026256399	0.283684551652631	0.163739987371786	0.121164700211533	0.435890821395441	0.0363360710855549	0.318869145012938	0.893802184373003	0.50702896661434	0.238424914438012	0.356639403483548	0.573127674916895	0.674157202466617	0.017041977776892	0.0565913067485369	0.744896584140021	0.227050069879722	0.0940457489856099
Lumichrome	0.344138284253946	0.310357050059662	0.549703658588794	0.304067148364629	0.6900215804573	0.589487085034891	0.125065108667011	0.508424374303558	0.955362199893285	0.195923715163348	0.722134480065748	0.90061882146729	0.203810902476468	0.146598906117079	0.249257351068553	0.890396619591407	0.0958805488429304	0.389661442409893	0.122825116135679	0.204611482113113	0.349787391297626	0.372936026256399	0.518245345699367	0.309303124828675	0.19905276089342	0.211914250701812	0.675737614867465	0.200630184162738	0.159663030126826	0.0823501103201876	0.511220900152445	0.635104187468889	0.346391272949603	0.574606428007187	0.387246014085179	0.177865478563292	0.0600514789735842	0.186741915101189	0.844632716352004	0.308251442453238	0.816061688321012	0.525316728373607	0.42184387561797	0.722134480065748	0.174973903868385	0.347521095443302	0.290716267627638	0.368235908647303	0.738370608777357
2,3-dinor-PGE1	0.279715837163987	0.25665717593902	0.498696732395544	0.498696732395544	0.303026685232836	0.299918764965527	0.206219133340326	0.807700632671474	0.48906370480087	0.162372831812876	0.501466459381189	0.910856660190868	0.224478073358146	0.0935912427079171	0.380051812034392	0.945075149913131	0.237536649961257	0.224478073358146	0.328616489945896	0.212736538081396	0.740000449367707	0.151728245114304	0.5000806322359	0.325347254027134	0.179323829820062	0.0771335272583005	0.565759688075581	0.543918350818751	0.241103018512668	0.0104512583122596	0.205414225176218	0.48906370480087	0.561359686816446	0.491806270947611	0.682072753508744	0.273830113326666	0.210276208194099	0.101547873423566	0.814387858613271	0.635104187468889	0.549703658588794	0.274805456788387	0.495934729341686	0.420579479852195	0.0657232935738468	0.375299219626746	0.403100614002541	0.149789794091161	0.357789140294189
Gluconolactone	0.239315396683433	0.393300810507919	0.686838104434264	0.372936026256399	0.498696732395544	0.329710702028715	0.0696104854369317	0.909149335614337	0.0844270731648198	0.293763552746705	0.454132258474668	0.821087921070589	0.293763552746705	0.439765635325289	0.468745775341838	0.822764889768557	0.145336439815241	0.191294428472727	0.384839256693696	0.114689054099824	0.965656297905486	0.235766770176234	0.931372846923748	0.946789099989016	0.551154459977301	0.0643525581094737	0.802693906185127	0.556975430723602	0.271886156619989	0.222774407221935	0.392085526904747	0.929661333466182	0.430753536910388	0.450189437735816	0.0413392797987928	0.275783044080737	0.290716267627638	0.112068358489146	0.767871693542656	0.482241583776555	0.561359686816446	0.486328963364532	0.0367696708812124	0.143457552489214	0.117355144393255	0.339658961077224	0.864919954514978	0.19905276089342	0.329710702028715
[truncated: 40 more columns]

## Sheet: Corr_Table_R
Table S17 Interactions Between the Genus-level Microorganisms and Differential Metabolites Between CG and C-PAH (R Values)
Metabolites	Ruminococcus gnavus group	Butyricicoccus	Lachnospira	Eisenbergiella	Roseburia	Lachnoclostridium	Marvinbryantia	Prevotella 2	Escherichia-Shigella	Peptoclostridium	Tropheryma	Eubacterium rectale group	Ruminococcus torques group	Tyzzerella 3	Ruminococcaceae UCG-002	Achromobacter	Catonella	Fusicatenibacter	Eubacterium ruminantium group	Enterorhabdus	Clostridium sensu stricto 1	Providencia	Eubacterium hallii group	Prevotella 9	Dorea	Truepera	Faecalibacterium	Family XIII UCG-001	Ruminococcaceae UCG-014	Diaphorobacter	Lachnospiraceae ND3007 group	Lachnospiraceae FCS020 group	Eubacterium	Eubacterium ventriosum group	Faecalibaculum	Fusobacterium	Ruminococcaceae UCG-004	Ureibacillus	Klebsiella	Sutterella	Coprococcus 3	Ruminiclostridium 5	Vibrio	Erysipelatoclostridium	Ruminococcus 1	Family XIII AD3011 group	Acinetobacter	Eubacterium eligens group	Ruminiclostridium 6
2,4-DPD	0.656452	0.593952	0.602823	0.5125	0.571371	0.518548	0.558871	0.592339	0.378226	0.561694	0.443952	0.465323	0.502016	0.521371	0.475	0.427419	0.391532	0.491129	0.427016	0.366532	0.435887	-0.475806	0.423387	0.434677	0.471774	-0.608871	0.386694	0.388306	0.402823	-0.344758	0.397581	0.395565	0.403629	0.389113	0.312903	0.3	0.366129	-0.557661	0.349194	0.391129	0.318145	0.421774	0.235081	0.3625	0.349194	0.35121	-0.557258	0.352419	0.207661
Laudanosine	-0.474194	-0.379839	-0.366935	-0.437097	-0.416129	-0.356048	-0.393952	-0.466935	-0.429435	-0.325	-0.423387	-0.299194	-0.316532	-0.343145	-0.341129	-0.305645	-0.562097	-0.287903	-0.353629	-0.497581	-0.279435	0.39879	-0.22379	-0.264113	-0.290726	0.570161	-0.233065	-0.329032	-0.421371	0.317339	-0.244355	-0.191935	-0.188306	-0.237903	-0.331855	-0.470565	-0.285887	0.489113	-0.127823	-0.189516	-0.148387	-0.236694	-0.307258	-0.190323	-0.339516	-0.214516	0.258871	-0.215323	-0.260484
Adenosine monophosphate	0.725403	0.566935	0.58871	0.518952	0.533065	0.515323	0.610484	0.489919	0.505645	0.565726	0.456452	0.499194	0.494758	0.544355	0.525	0.470968	0.437903	0.4125	0.564919	0.451613	0.462903	-0.320968	0.447984	0.375403	0.510081	-0.426613	0.414113	0.452016	0.442339	-0.377823	0.410081	0.388306	0.456048	0.462903	0.521774	0.341532	0.49879	-0.352419	0.405645	0.560081	0.402419	0.385484	0.392339	0.379435	0.431048	0.480242	-0.365323	0.446371	0.214919
16-Hydroxy hexadecanoic acid	-0.567742	-0.506048	-0.544758	-0.484677	-0.575	-0.570161	-0.478226	-0.605242	-0.596774	-0.400806	-0.502016	-0.576613	-0.337903	-0.43871	-0.403629	-0.493548	-0.487097	-0.427823	-0.42379	-0.454032	-0.438306	0.387903	-0.452016	-0.486694	-0.358468	0.279435	-0.422984	-0.431855	-0.407661	0.310081	-0.376613	-0.329839	-0.375	-0.3875	-0.327016	-0.444355	-0.313306	0.266532	-0.424194	-0.357258	-0.322984	-0.375403	-0.528629	-0.3125	-0.239113	-0.333468	0.246774	-0.247581	-0.310081
Methenamine	0.444355	0.433065	0.324194	0.459677	0.340726	0.330242	0.37621	0.366532	0.314113	0.385887	0.518548	0.231452	0.356452	0.45	0.323387	0.179839	0.519758	0.327823	0.285484	0.387903	0.283871	-0.33871	0.324194	0.318952	0.342742	-0.316532	0.265726	0.433871	0.374597	-0.481855	0.266935	0.226613	0.239919	0.207258	0.187903	0.543952	0.391532	-0.283871	0.191935	0.184274	0.158065	0.254032	0.407661	0.175403	0.303226	0.267742	-0.221774	0.257258	0.195968
Guanidylic acid (guanosine monophosphate)	0.579435	0.482661	0.539919	0.560887	0.486694	0.438306	0.575403	0.486694	0.464919	0.457258	0.522581	0.431048	0.384274	0.414516	0.392742	0.541935	0.35121	0.404032	0.474597	0.398387	0.368952	-0.330645	0.36129	0.385081	0.358468	-0.449597	0.354839	0.296774	0.351613	-0.0891129	0.307258	0.356048	0.451613	0.431048	0.554839	0.175	0.400403	-0.381048	0.425806	0.43871	0.330242	0.327823	0.37379	0.366532	0.349194	0.443548	-0.239516	0.299597	0.240726
(+)-Galeon	-0.543952	-0.394758	-0.489516	-0.529032	-0.450806	-0.384274	-0.521371	-0.599597	-0.391532	-0.379032	-0.508065	-0.327016	-0.320565	-0.378629	-0.314113	-0.487097	-0.482661	-0.341129	-0.36129	-0.421774	-0.259274	0.343548	-0.291129	-0.218952	-0.260484	0.566532	-0.23871	-0.368952	-0.381048	0.142339	-0.268145	-0.318952	-0.483468	-0.414113	-0.553629	-0.360484	-0.280645	0.428629	-0.343952	-0.30121	-0.23871	-0.280242	-0.303226	-0.395565	-0.247581	-0.447581	0.189113	-0.26129	-0.233065
PE(16:0/0:0)	-0.385484	-0.450806	-0.475403	-0.520565	-0.278226	-0.2625	-0.323387	-0.423387	-0.189919	-0.454435	-0.266532	-0.267339	-0.460887	-0.435081	-0.386694	-0.346371	-0.334274	-0.398387	-0.446774	-0.340726	-0.4625	0.333468	-0.343952	-0.402016	-0.366532	0.529839	-0.26129	-0.322581	-0.287097	0.478226	-0.328226	-0.387903	-0.358871	-0.258065	-0.214516	-0.284274	-0.404032	0.4625	-0.123387	-0.302419	-0.239113	-0.243145	-0.168548	-0.306048	-0.330645	-0.262097	0.4875	-0.245968	-0.222984
Dulcitol	-0.424194	-0.265323	-0.306048	-0.334274	-0.386694	-0.295565	-0.356048	-0.40121	-0.361694	-0.283871	-0.257258	-0.192339	-0.195968	-0.149194	-0.154839	-0.278226	-0.381452	-0.266129	-0.218548	-0.461694	-0.141935	0.564919	-0.0528226	-0.0608871	-0.0854839	0.749194	-0.0887097	-0.202419	-0.402823	0.341935	-0.236694	-0.117742	-0.268548	-0.184274	-0.33629	-0.289113	-0.0705645	0.652016	-0.202016	-0.121371	-0.124194	-0.245161	-0.147984	-0.340726	-0.204435	-0.168548	0.147984	-0.15	-0.256855
PG(18:3(6Z,9Z,12Z)/0:0)	-0.468952	-0.433468	-0.539516	-0.558065	-0.385887	-0.295968	-0.451613	-0.534677	-0.169758	-0.456855	-0.269758	-0.302419	-0.369355	-0.414113	-0.368548	-0.466935	-0.366129	-0.361694	-0.444355	-0.414919	-0.447177	0.333871	-0.354032	-0.297177	-0.318548	0.554435	-0.258871	-0.407661	-0.378629	0.268952	-0.295565	-0.439919	-0.520565	-0.372177	-0.323387	-0.215726	-0.364516	0.448387	-0.309677	-0.330645	-0.254032	-0.308468	-0.0629032	-0.327016	-0.18871	-0.395161	0.347984	-0.238306	-0.214516
ADP-ribose	0.6	0.508468	0.51129	0.520565	0.485484	0.417339	0.606048	0.32621	0.529839	0.522984	0.344355	0.4	0.455645	0.406855	0.452823	0.453226	0.366532	0.488306	0.519355	0.428629	0.370161	-0.331048	0.343145	0.379839	0.396774	-0.434677	0.407258	0.264516	0.378226	-0.204032	0.424194	0.354839	0.400806	0.459677	0.589113	0.133468	0.468548	-0.366129	0.33871	0.508871	0.374597	0.391532	0.320565	0.443548	0.481855	0.434677	-0.173387	0.465323	0.310887
PC(16:0/0:0)[U	-0.317742	-0.375806	-0.385484	-0.428629	-0.252823	-0.154839	-0.374194	-0.464113	-0.0483871	-0.431048	-0.236694	-0.189919	-0.333065	-0.420968	-0.359274	-0.196371	-0.359274	-0.339919	-0.441935	-0.247984	-0.443548	0.217339	-0.311694	-0.4125	-0.289919	0.36129	-0.217339	-0.360887	-0.337903	0.300806	-0.294355	-0.352016	-0.329839	-0.252419	-0.152016	-0.273387	-0.411694	0.301613	-0.159274	-0.264113	-0.150403	-0.207661	-0.110887	-0.190726	-0.23871	-0.224194	0.404435	-0.22379	-0.127419
Isorebaudioside A	0.269758	0.287903	0.342339	0.374597	0.170161	0.204435	0.253226	0.221774	0.128226	0.264516	0.317742	0.101613	0.24879	0.33871	0.179839	0.22379	0.375	0.264113	0.122581	0.262903	0.198387	-0.245565	0.204032	0.218145	0.240323	-0.476613	0.122581	0.145565	0.124597	-0.513306	0.120161	0.264919	0.249597	0.135081	0.143145	0.370968	0.130242	-0.474597	0.0112903	0.0508065	0.0955645	0.0842742	0.120161	0.220968	0.0830645	0.164919	-0.460887	0.108871	0.167742
2-Indanone	0.254032	0.278629	0.324597	0.375806	0.161694	0.190323	0.235081	0.227016	0.12621	0.244758	0.316935	0.0834677	0.235887	0.322984	0.160081	0.214516	0.384677	0.25	0.102419	0.268952	0.183871	-0.258065	0.183871	0.198387	0.218145	-0.467339	0.106855	0.147984	0.125806	-0.499597	0.096371	0.243952	0.224597	0.110081	0.130645	0.387903	0.118952	-0.470968	-0.00927419	0.0233871	0.0745968	0.0709677	0.120968	0.202823	0.0685484	0.139919	-0.453226	0.0883065	0.166935
P-CHLOROPHENYLALANINE	0.319355	0.321371	0.297984	0.314516	0.223387	0.177823	0.291129	0.301613	0.0939516	0.3125	0.140323	0.147581	0.272177	0.343548	0.235887	0.108065	0.383468	0.271371	0.251613	0.268145	0.215726	-0.356855	0.215323	0.286694	0.2375	-0.428226	0.16129	0.22379	0.258871	-0.547984	0.216935	0.231048	0.193145	0.118952	0.10121	0.353629	0.240323	-0.429435	-0.033871	0.139113	0.106048	0.151613	0.0483871	0.200806	0.221774	0.0935484	-0.47621	0.17379	0.146371
Squamocin B	0.288306	0.338306	0.322984	0.378226	0.185484	0.186694	0.288306	0.257258	0.130645	0.341935	0.332661	0.16371	0.337903	0.358468	0.322581	0.193952	0.194355	0.29879	0.253226	0.127823	0.29879	-0.174194	0.259677	0.35	0.325403	-0.421774	0.192742	0.169355	0.0641129	-0.278226	0.21129	0.257661	0.207258	0.193548	0.105645	0.14879	0.253226	-0.395565	0.0766129	0.169758	0.11129	0.160484	0.203226	0.176613	0.266532	0.174597	-0.5375	0.181048	0.0870968
5-Methoxytryptophol	0.288306	0.338306	0.322984	0.378226	0.185484	0.186694	0.288306	0.257258	0.130645	0.341935	0.332661	0.16371	0.337903	0.358468	0.322581	0.193952	0.194355	0.29879	0.253226	0.127823	0.29879	-0.174194	0.259677	0.35	0.325403	-0.421774	0.192742	0.169355	0.0641129	-0.278226	0.21129	0.257661	0.207258	0.193548	0.105645	0.14879	0.253226	-0.395565	0.0766129	0.169758	0.11129	0.160484	0.203226	0.176613	0.266532	0.174597	-0.5375	0.181048	0.0870968
LysoPC(18:1(11Z))	-0.313306	-0.367339	-0.393952	-0.42621	-0.251613	-0.196774	-0.356452	-0.455242	-0.0758065	-0.414113	-0.112097	-0.22621	-0.353226	-0.399597	-0.366532	-0.237097	-0.366532	-0.349597	-0.460887	-0.355645	-0.429032	0.289516	-0.312097	-0.380242	-0.323387	0.502419	-0.235887	-0.343145	-0.35121	0.387097	-0.312903	-0.356855	-0.33629	-0.250403	-0.182661	-0.27621	-0.412097	0.431452	-0.0806452	-0.256048	-0.18629	-0.207661	-0.0693548	-0.213306	-0.284677	-0.236694	0.437097	-0.203629	-0.198387
DIHYDRO-beta-TUBAIC ACID	0.244758	0.287903	0.242339	0.283871	0.132661	0.108871	0.206855	0.225	0.0407258	0.290323	0.188306	0.102016	0.281048	0.28629	0.233065	0.0483871	0.349597	0.243145	0.25121	0.234274	0.258065	-0.317339	0.179839	0.254032	0.231048	-0.424194	0.133871	0.189919	0.241532	-0.52379	0.174194	0.173387	0.133871	0.058871	0.0790323	0.35	0.258871	-0.430242	-0.0205645	0.115726	0.0830645	0.0495968	0.0774194	0.15	0.220161	0.0721774	-0.470161	0.117339	0.155645
Ribothymidine	-0.217339	-0.204032	-0.15121	-0.229435	-0.234274	-0.214919	-0.303226	-0.130645	-0.265323	-0.241935	-0.139113	-0.125806	-0.198387	-0.177823	-0.243952	-0.130242	-0.278629	-0.220161	-0.281048	-0.326613	-0.239113	0.3	-0.118145	-0.254839	-0.231855	0.543548	-0.15	-0.0721774	-0.264919	0.339516	-0.262097	-0.11371	-0.0899194	-0.195565	-0.305645	-0.159677	-0.207258	0.554839	0.0149194	-0.206452	-0.0879032	-0.130645	-0.132258	-0.139919	-0.328226	-0.132258	0.0967742	-0.2125	-0.158065
Paeonolide	0.385887	0.360484	0.309677	0.241532	0.457258	0.433065	0.308871	0.432661	0.4125	0.282258	0.372581	0.422984	0.331048	0.214113	0.265726	0.257661	0.210484	0.227016	0.233468	0.265323	0.207258	-0.429032	0.115726	0.254032	0.225	-0.370161	0.225	0.118548	0.366935	-0.0673387	0.177016	0.127419	0.106452	0.120161	0.295968	0.220161	0.114919	-0.352823	0.196774	0.212097	0.3	0.154435	0.172581	0.0782258	0.280242	0.0491935	-0.294758	0.125806	0.195968
REBAUDIOSIDE C	0.266935	0.287097	0.335887	0.343952	0.162903	0.195161	0.266935	0.217742	0.0552419	0.28629	0.295565	0.0931452	0.258065	0.360081	0.212903	0.18629	0.354435	0.26129	0.147581	0.222177	0.229435	-0.196371	0.228226	0.24879	0.273387	-0.448387	0.126613	0.172581	0.129435	-0.496774	0.141129	0.279435	0.257258	0.147177	0.0991935	0.330645	0.156048	-0.44879	0.0431452	0.0705645	0.0850806	0.107661	0.0866935	0.196371	0.0870968	0.175	-0.476613	0.125403	0.135887
4-hydroxy-1-(4-methoxyphenyl)pentan-3-one	0.368548	0.382258	0.405645	0.325403	0.209677	0.27621	0.302419	0.204032	0.128629	0.375806	0.183468	0.193548	0.366935	0.382661	0.308871	0.195161	0.187903	0.36371	0.220161	0.179032	0.3125	-0.303226	0.317742	0.326613	0.378226	-0.534274	0.222984	0.141935	0.122581	-0.604435	0.278629	0.292742	0.31371	0.216935	0.124597	0.217339	0.205645	-0.5625	0.0689516	0.256855	0.16129	0.205645	0.091129	0.354839	0.214516	0.207258	-0.664919	0.247177	0.0733871
Cinnamic acid	0.18629	0.213306	0.224597	0.329839	0.0979839	0.100403	0.161694	0.21129	0.0471774	0.181452	0.308065	0.00766129	0.167339	0.247177	0.102016	0.120565	0.349597	0.164516	0.0673387	0.233871	0.156452	-0.251613	0.111694	0.130645	0.143548	-0.4375	0.0298387	0.166532	0.106855	-0.413306	0.0217742	0.152016	0.128629	0.0278226	0.0282258	0.364516	0.0967742	-0.437097	-0.0100806	-0.05	0.00201613	0.00282258	0.147581	0.0971774	0.0306452	0.0592742	-0.410081	-0.0141129	0.0967742
(+)-Camphor	0.199194	0.240726	0.227016	0.293548	0.0915323	0.0790323	0.184274	0.189113	0.0133065	0.243145	0.19879	0.0665323	0.229839	0.264919	0.225	0.0669355	0.289516	0.190323	0.225	0.214516	0.262097	-0.222581	0.171371	0.247177	0.227419	-0.439113	0.103226	0.158871	0.164919	-0.415323	0.115323	0.172177	0.136694	0.071371	0.0237903	0.27379	0.224194	-0.425	-0.028629	0.0842742	0.0334677	0.0451613	0.0741935	0.083871	0.171774	0.0794355	-0.465323	0.0653226	0.0770161
Glycoursodeoxycholic acid	-0.387903	-0.364919	-0.309677	-0.283871	-0.279435	-0.260081	-0.218548	-0.228629	-0.389919	-0.351613	-0.0899194	-0.278629	-0.302823	-0.18871	-0.251613	-0.188306	-0.181855	-0.420161	-0.272177	-0.302016	-0.30121	0.480242	-0.216935	-0.229032	-0.218952	0.746774	-0.253226	-0.0923387	-0.218145	0.535887	-0.41371	-0.158871	-0.199597	-0.265726	-0.219758	-0.214516	-0.215726	0.618145	-0.0217742	-0.285887	-0.249194	-0.155242	-0.156048	-0.397984	-0.344355	-0.203226	0.254435	-0.271371	-0.181855
(+/-)9-HpODE	0.156048	0.185081	0.209677	0.270968	0.0229839	0.0270161	0.1125	0.130645	0.0540323	0.17379	0.25	0.00645161	0.177016	0.195161	0.131855	0.0677419	0.296371	0.16371	0.154032	0.179839	0.188306	-0.22621	0.0879032	0.185887	0.139516	-0.496774	0.0342742	0.0399194	0.115726	-0.433468	0.0443548	0.108871	0.11371	0.025	0.0673387	0.315726	0.133871	-0.477016	-0.0943548	0.0580645	-0.00443548	-0.0552419	0.103629	0.116532	0.114919	0.0423387	-0.420161	0.0133065	0.0407258
2-Pyrrolidinone	0.191935	0.230645	0.22379	0.288306	0.0758065	0.0705645	0.183468	0.169758	0.0209677	0.243548	0.189113	0.0520161	0.229435	0.249194	0.215323	0.0689516	0.282661	0.193145	0.218952	0.202419	0.26371	-0.210887	0.149597	0.237903	0.217742	-0.459274	0.0899194	0.128226	0.146371	-0.409274	0.110484	0.164113	0.127823	0.066129	0.0508065	0.260484	0.208871	-0.447581	-0.0467742	0.0883065	0.0274194	0.028629	0.0705645	0.0959677	0.168952	0.0677419	-0.465323	0.066129	0.0677419
PE(18:1(9Z)/0:0)	-0.266532	-0.35	-0.394758	-0.384274	-0.202823	-0.137903	-0.264919	-0.275806	-0.0798387	-0.34879	-0.292742	-0.2	-0.410484	-0.42621	-0.405645	-0.216532	-0.334274	-0.291532	-0.441129	-0.242742	-0.266532	0.241532	-0.305645	-0.342339	-0.347581	0.332661	-0.237097	-0.259274	-0.286694	0.349194	-0.212097	-0.332661	-0.283468	-0.182258	-0.127823	-0.265726	-0.413306	0.277823	-0.100806	-0.214113	-0.181452	-0.196774	-0.13871	-0.203226	-0.360081	-0.226613	0.516935	-0.228629	-0.247581
Betaine aldehyde	0.177823	0.219355	0.209274	0.284274	0.0669355	0.0572581	0.175806	0.170161	-0.00685484	0.232258	0.195565	0.0415323	0.205242	0.241532	0.204435	0.0637097	0.255645	0.173387	0.209677	0.189113	0.254435	-0.202419	0.15121	0.230645	0.205242	-0.4375	0.0818548	0.132661	0.1375	-0.387903	0.0923387	0.160081	0.129032	0.0637097	0.0205645	0.247177	0.211694	-0.422581	-0.0330645	0.0741935	0.016129	0.0346774	0.0560484	0.0745968	0.147177	0.0741935	-0.453629	0.0471774	0.0544355
PC(14:0/0:0)	-0.207258	-0.3125	-0.304435	-0.387903	-0.199597	-0.139516	-0.281048	-0.406048	-0.0185484	-0.335081	-0.22621	-0.132258	-0.274194	-0.365323	-0.321371	-0.155645	-0.273387	-0.288306	-0.341532	-0.277016	-0.420968	0.170565	-0.294758	-0.328226	-0.283871	0.360081	-0.186694	-0.360484	-0.285484	0.2375	-0.243548	-0.30121	-0.26129	-0.214113	-0.0415323	-0.243952	-0.350806	0.310484	-0.176613	-0.142742	-0.103629	-0.164919	-0.157258	-0.117339	-0.174597	-0.196371	0.376613	-0.146774	-0.123387
Terephthalic acid	0.217742	0.191935	0.174597	0.221774	0.0245968	0.00403226	0.110081	0.0822581	0.0221774	0.202016	0.173387	0.0274194	0.165726	0.154839	0.108065	0.0334677	0.236694	0.182258	0.128226	0.112097	0.0810484	-0.335484	0.0677419	0.140726	0.0891129	-0.529032	0.0326613	0.0225806	0.0975806	-0.508065	0.110887	0.0681452	0.096371	-0.0193548	0.071371	0.244355	0.118548	-0.497984	-0.0923387	0.0592742	0.00604839	-0.033871	0.0443548	0.204435	0.184274	0.00443548	-0.421774	0.0467742	0.0604839
2-Cyclopentene-1,4-dione	0.216935	0.248387	0.260081	0.366129	0.0830645	0.100806	0.240323	0.157661	0.132258	0.268952	0.352419	0.156855	0.218145	0.189516	0.247177	0.242742	0.0879032	0.224194	0.207661	0.0552419	0.308871	-0.0633065	0.168952	0.296774	0.202823	-0.444758	0.147581	0.00120968	-0.0403226	-0.0528226	0.101613	0.18629	0.187903	0.167742	0.204435	0.0217742	0.183468	-0.379839	0.0645161	0.160081	0.0774194	0.0169355	0.128629	0.107258	0.158871	0.157258	-0.394355	0.0604839	0.0197581
Gamma-Decalactone	0.154032	0.193952	0.185081	0.265726	0.0379032	0.0350806	0.159274	0.1625	-0.0302419	0.212903	0.181452	0.0298387	0.178629	0.227419	0.187097	0.0479839	0.254435	0.156452	0.193145	0.163306	0.236694	-0.172177	0.140726	0.22621	0.187903	-0.424597	0.0673387	0.122984	0.108871	-0.377419	0.0822581	0.147177	0.114919	0.0508065	0.0116935	0.245161	0.197581	-0.407661	-0.0576613	0.0572581	-0.000403226	0.00403226	0.0548387	0.053629	0.130242	0.0620968	-0.435484	0.025	0.0395161
Uridine	-0.264919	-0.242339	-0.160081	-0.271774	-0.168952	-0.153226	-0.310887	-0.0975806	-0.1375	-0.228629	-0.264919	-0.00604839	-0.233065	-0.281855	-0.237903	-0.0318548	-0.400806	-0.18871	-0.233065	-0.310081	-0.156452	0.233871	-0.160887	-0.170565	-0.247581	0.333468	-0.117742	-0.249194	-0.289516	0.366935	-0.135484	-0.100403	-0.134677	-0.13871	-0.179435	-0.331048	-0.297984	0.343548	-0.0697581	-0.141129	-0.0262097	-0.154435	-0.234677	-0.127016	-0.254435	-0.172177	0.175	-0.202016	-0.0862903
1,11-Undecanedicarboxylic acid	0.227419	0.241532	0.240323	0.308871	0.0983871	0.104839	0.239516	0.212903	-0.016129	0.250806	0.135484	0.0846774	0.228226	0.296774	0.225403	0.0919355	0.335081	0.189516	0.215323	0.220161	0.199597	-0.202016	0.195565	0.237903	0.237903	-0.390726	0.116935	0.191129	0.157258	-0.45121	0.120968	0.220565	0.182258	0.104435	0.0854839	0.312903	0.244355	-0.372177	-0.066129	0.0983871	0.0766129	0.0637097	0.0209677	0.11129	0.170968	0.120565	-0.461694	0.0814516	0.0923387
8,11-eicosadiynoic acid	-0.439113	-0.216935	-0.2625	-0.253226	-0.222177	-0.141129	-0.322177	-0.349597	-0.197984	-0.317339	-0.16371	-0.151613	-0.185081	-0.204839	-0.213306	-0.160081	-0.400806	-0.207661	-0.328629	-0.299194	-0.128629	0.383065	-0.106855	-0.0923387	-0.138306	0.605645	-0.0875	-0.270968	-0.318548	0.400806	-0.249597	-0.0862903	-0.252016	-0.149194	-0.259274	-0.292339	-0.215323	0.495161	-0.102016	-0.213306	-0.0241935	-0.227419	-0.152016	-0.292742	-0.267742	-0.197984	0.211694	-0.190323	-0.121774
5E,7Z-Dodecadienal	0.130645	0.177823	0.168145	0.237903	0.0245968	0.00725806	0.112097	0.172177	-0.0366935	0.191935	0.162903	0.021371	0.1625	0.211694	0.169355	0.0379032	0.252823	0.13871	0.195565	0.16129	0.220161	-0.195565	0.115726	0.195968	0.154839	-0.446371	0.0451613	0.110081	0.118952	-0.380645	0.0697581	0.122984	0.0782258	0.016129	-0.00846774	0.266935	0.1875	-0.411694	-0.101613	0.0221774	-0.0169355	-0.0254032	0.0322581	0.0431452	0.133468	0.0266129	-0.442339	0.0104839	0.0528226
PSOROMIC ACID	0.156048	0.182258	0.168548	0.209677	0.0358871	0.058871	0.163306	0.183065	-0.0645161	0.189919	0.136694	0.00645161	0.16371	0.227016	0.156855	0.00483871	0.292742	0.146774	0.15	0.160887	0.183065	-0.191129	0.104032	0.212097	0.165323	-0.41129	0.0318548	0.114919	0.166532	-0.417339	0.0665323	0.11371	0.0979839	-0.00120968	0.0177419	0.313306	0.156855	-0.417339	-0.1	0.0342742	-0.0241935	-0.00241935	0.00524194	0.0596774	0.104839	0.000403226	-0.459274	0.0201613	0.0185484
2-(1-Aziridinyl)ethanol	0.172581	0.245161	0.188306	0.242742	0.109274	0.0415323	0.163306	0.194355	-0.025	0.216532	0.174194	-0.0116935	0.218952	0.304435	0.182258	0.00362903	0.358871	0.1875	0.197177	0.199194	0.1625	-0.297984	0.160081	0.181048	0.197177	-0.353226	0.0830645	0.228226	0.22379	-0.420968	0.0899194	0.129435	0.0887097	0.0370968	-0.0233871	0.349194	0.258871	-0.368952	-0.0814516	0.046371	-0.0153226	0.0568548	0.0818548	0.0701613	0.159274	0.0665323	-0.393145	0.110887	0.0778226
LysoPC(18:0)	-0.367742	-0.340323	-0.392742	-0.393952	-0.214516	-0.152823	-0.310887	-0.45121	-0.0705645	-0.366532	-0.13871	-0.169355	-0.35121	-0.344758	-0.318952	-0.200806	-0.363306	-0.295968	-0.431855	-0.342339	-0.329839	0.327419	-0.245161	-0.263306	-0.246371	0.486694	-0.162903	-0.364113	-0.387097	0.402016	-0.247177	-0.271774	-0.34879	-0.165726	-0.142742	-0.308871	-0.356452	0.399597	-0.150806	-0.239919	-0.114113	-0.260484	-0.0959677	-0.289113	-0.255242	-0.183871	0.460484	-0.187097	-0.135484
Nerolidol	0.18629	0.191129	0.214516	0.260484	0.0254032	0.0245968	0.162903	0.233468	-0.117339	0.220161	0.210081	-0.0290323	0.164919	0.243145	0.141935	0.0850806	0.304435	0.142742	0.139516	0.11129	0.194758	-0.170161	0.102419	0.13871	0.13871	-0.396371	-0.00806452	0.2	0.110081	-0.324597	0.0177419	0.126613	0.161694	0.00564516	0.00120968	0.2875	0.155242	-0.381452	-0.0189516	0.0133065	-0.0641129	0.0185484	0.0330645	0.0774194	0.0145161	0.0645161	-0.459677	-0.00443548	0.021371
1-[(2R,3R,4S,5R)-3,4-dihydroxy-5-(hydroxymethyl)oxolan-2-ylpyrimidine-2,4-dione	-0.156452	-0.182661	-0.078629	-0.233065	-0.143952	-0.167742	-0.307258	-0.0407258	-0.147177	-0.196774	-0.162903	-0.0419355	-0.166532	-0.235887	-0.252823	-0.0673387	-0.307258	-0.165726	-0.241532	-0.308065	-0.177419	0.142339	-0.150403	-0.214113	-0.251613	0.336694	-0.136694	-0.163306	-0.229032	0.25121	-0.166532	-0.106048	-0.0915323	-0.17621	-0.249194	-0.217742	-0.304032	0.332258	0.0310484	-0.128226	-0.0637097	-0.0887097	-0.177016	-0.0302419	-0.290323	-0.181452	0.0568548	-0.184274	-0.133065
Dimethylethanolamine	0.204032	0.192742	0.166532	0.174194	0.164113	0.0810484	0.0967742	0.268145	0.00241935	0.12379	0.234274	0.00725806	0.172984	0.310887	0.156452	-0.0431452	0.470161	0.102823	0.189113	0.3125	0.0709677	-0.27379	0.115323	0.110484	0.172984	-0.313306	0.0209677	0.327823	0.345161	-0.393145	0.0870968	0.0846774	0.0181452	0.00403226	-0.108468	0.450403	0.197984	-0.262097	0.0225806	-0.0362903	0.0181452	0.0326613	0.22621	0.0169355	0.208871	0.0173387	-0.298387	0.0475806	0.119758
Samaderin A	-0.53629	-0.345565	-0.337097	-0.356048	-0.493548	-0.439919	-0.385081	-0.360484	-0.447984	-0.324597	-0.33871	-0.264516	-0.26129	-0.277823	-0.174194	-0.293952	-0.279839	-0.295565	-0.157661	-0.442742	-0.0141129	0.560887	-0.156452	-0.108468	-0.216935	0.434274	-0.189516	-0.246371	-0.384677	0.264919	-0.271371	-0.150806	-0.316129	-0.259274	-0.274194	-0.245968	-0.16371	0.339919	-0.243548	-0.175403	-0.221774	-0.463306	-0.237903	-0.370161	-0.371774	-0.322177	0.129839	-0.271371	-0.276613
2-Amino-2-methyl-1-propanol	0.169355	0.192339	0.161694	0.183871	0.114919	0.0846774	0.0850806	0.299597	0.00282258	0.122984	0.2625	0.0560484	0.177419	0.314919	0.177419	-0.0169355	0.443548	0.125806	0.17379	0.2375	0.071371	-0.208871	0.160484	0.181855	0.196774	-0.30121	0.0673387	0.292339	0.253226	-0.395968	0.1	0.0975806	0.0245968	0.00564516	-0.0971774	0.465726	0.206048	-0.257661	-0.0366935	-0.0375	0.00604839	0.0108871	0.232258	-0.0016129	0.194355	0.0342742	-0.329435	0.0330645	0.125
Rivenprost	0.216532	0.256048	0.266532	0.347581	0.110081	0.0967742	0.265323	0.185484	0.0560484	0.287903	0.284677	0.0943548	0.249194	0.309677	0.26129	0.194758	0.160887	0.233065	0.225403	0.0657258	0.257258	-0.0681452	0.207258	0.302016	0.255645	-0.361694	0.130645	0.125	-0.0137097	-0.146371	0.152016	0.236694	0.210887	0.185484	0.132258	0.0467742	0.219758	-0.324597	0.0419355	0.146774	0.0681452	0.0782258	0.166129	0.12379	0.204435	0.178226	-0.425806	0.13629	0.0419355
Isopentenyl adenosine	-0.475806	-0.384677	-0.356452	-0.393145	-0.385081	-0.324194	-0.483871	-0.389113	-0.391532	-0.397177	-0.38629	-0.244355	-0.419758	-0.345968	-0.358871	-0.334274	-0.268952	-0.375806	-0.372581	-0.292742	-0.105645	0.378629	-0.2375	-0.158871	-0.281048	0.531855	-0.253226	-0.269758	-0.322177	0.147581	-0.33871	-0.227419	-0.366935	-0.349597	-0.528629	-0.193952	-0.353629	0.394355	-0.253629	-0.303226	-0.233871	-0.368548	-0.285081	-0.456452	-0.470161	-0.392339	0.189113	-0.425403	-0.251613
3-hydroxyanthranilic acid	0.121774	0.144355	0.146774	0.175	-0.0120968	0.0141129	0.129032	0.106048	-0.0834677	0.172581	0.0701613	-0.0133065	0.124597	0.170161	0.129435	0.0100806	0.182258	0.139113	0.141935	0.122581	0.154435	-0.213306	0.0810484	0.17379	0.128629	-0.477419	0.0120968	0.0326613	0.11371	-0.420968	0.0701613	0.0915323	0.121371	0.00120968	0.0290323	0.213306	0.131855	-0.470161	-0.120161	0.0487903	-0.0262097	-0.028629	-0.0415323	0.106048	0.105645	0.0141129	-0.458871	0.0125	0.00564516
ANISODAMINE	0.157661	0.272177	0.321371	0.264919	0.141935	0.102823	0.177016	0.142339	0.0665323	0.317339	0.342339	0.235484	0.351613	0.339113	0.393952	0.179435	0.138306	0.253629	0.287903	-0.0016129	0.179839	-0.0717742	0.221774	0.321774	0.312903	-0.332258	0.215726	0.0580645	0.0254032	-0.137097	0.16129	0.298387	0.0959677	0.0862903	-0.00362903	0.0790323	0.233871	-0.255645	0.0540323	0.0504032	0.158065	0.106452	0.0959677	0.0548387	0.302419	0.066129	-0.590726	0.141935	0.194758
2,3-dinor-8-iso-PGF2a	-0.284677	-0.306855	-0.222177	-0.295968	-0.264516	-0.26129	-0.257661	-0.114516	-0.216935	-0.250806	-0.152419	-0.100806	-0.284677	-0.343145	-0.14879	-0.1375	-0.340726	-0.282661	-0.158468	-0.381048	-0.0395161	0.455242	-0.182661	-0.172177	-0.263306	0.447984	-0.166129	-0.161694	-0.248387	0.539516	-0.226613	-0.1875	-0.194758	-0.164113	-0.204435	-0.289919	-0.245968	0.429435	0.0875	-0.106452	-0.204435	-0.143952	-0.155242	-0.231452	-0.357661	-0.225	0.197984	-0.236694	-0.267742
(+/-)8-HEPE	0.0645161	0.153226	0.220161	0.175403	0.0391129	0.00685484	0.0725806	0.111694	-0.127016	0.191935	0.275403	0.0560484	0.185887	0.258871	0.193145	0.0556452	0.263306	0.116935	0.137097	0.0350806	0.117742	-0.0927419	0.104435	0.171371	0.169355	-0.352419	0.0403226	0.0697581	0.0576613	-0.28629	-0.00241935	0.208468	0.0540323	-0.0407258	-0.127419	0.242339	0.103226	-0.302419	-0.0294355	-0.106048	0.0322581	-0.0447581	-0.0306452	-0.0532258	0.05	-0.0157258	-0.493548	-0.0383065	0.120565
UDP-glucose	0.497581	0.393548	0.475403	0.414919	0.382661	0.406452	0.532661	0.181855	0.467742	0.356048	0.281048	0.304839	0.406855	0.279032	0.396371	0.380242	0.251613	0.429435	0.41371	0.406855	0.28629	-0.168548	0.246774	0.331452	0.345161	-0.327016	0.315323	0.101613	0.338306	-0.0145161	0.300403	0.285081	0.410484	0.439113	0.554435	0.0278226	0.32621	-0.252823	0.406048	0.460081	0.368952	0.354839	0.31129	0.490323	0.429032	0.38871	-0.235484	0.356855	0.267742
Trigofoenoside G	0.115323	0.1375	0.157661	0.261694	-0.0189516	-0.028629	0.161694	0.0935484	-0.0741935	0.185887	0.175806	-0.0370968	0.133065	0.197177	0.149597	0.0653226	0.215726	0.113306	0.170161	0.103629	0.208065	-0.0641129	0.0915323	0.179839	0.142742	-0.387097	0.0100806	0.0854839	0.028629	-0.241532	0.0326613	0.140323	0.137903	0.0604839	0.0560484	0.137097	0.165323	-0.352419	-0.0556452	0.0528226	-0.0266129	-0.046371	0.0516129	0.0330645	0.0891129	0.0802419	-0.355645	0.00685484	-0.0108871
Soraphen O	-0.285484	-0.293548	-0.209677	-0.253629	-0.247581	-0.267339	-0.322984	-0.0564516	-0.16129	-0.312903	-0.255242	-0.0975806	-0.28871	-0.411694	-0.256048	-0.0931452	-0.297177	-0.254032	-0.246371	-0.300403	-0.159274	0.203629	-0.236694	-0.260484	-0.352823	0.291935	-0.180242	-0.227823	-0.242742	0.433468	-0.263306	-0.224194	-0.207258	-0.213306	-0.150403	-0.209677	-0.319355	0.265726	-0.0834677	-0.164516	-0.189919	-0.203226	-0.240323	-0.134274	-0.360484	-0.270161	0.134274	-0.293145	-0.185887
5-Methylcytidine	-0.352016	-0.160484	-0.127823	-0.185887	-0.152419	-0.150403	-0.231048	-0.126613	-0.267742	-0.166129	-0.144355	0.000806452	-0.120565	-0.0834677	-0.0556452	-0.0846774	-0.324194	-0.122177	-0.155645	-0.331452	0.00403226	0.452823	0.0306452	0.0705645	-0.0370968	0.493548	0.0177419	-0.177016	-0.274597	0.395565	-0.0677419	0.0939516	-0.120565	-0.0193548	-0.231048	-0.317339	-0.127419	0.4625	-0.0383065	-0.12379	0.0314516	-0.174597	-0.254032	-0.257258	-0.185887	-0.0891129	0.106048	-0.102823	-0.05
Cytarabine	-0.241935	-0.327823	-0.268145	-0.358871	-0.280242	-0.316935	-0.289516	-0.270968	-0.181855	-0.18871	-0.327419	-0.170968	-0.325403	-0.4375	-0.272581	-0.227016	-0.517742	-0.239516	-0.131855	-0.369758	-0.0447581	0.131048	-0.249597	-0.181452	-0.289516	0.247177	-0.205242	-0.345968	-0.260081	0.227419	-0.109677	-0.283468	-0.220968	-0.169355	-0.159274	-0.468145	-0.250806	0.133871	0.0141129	0.0467742	-0.202823	-0.143952	-0.170161	-0.0258065	-0.185887	-0.218952	0.135081	-0.188306	-0.284677
Phosphocholine	-0.265726	-0.259677	-0.387903	-0.457258	-0.190323	-0.0879032	-0.34879	-0.474194	0.00685484	-0.339516	-0.17379	-0.0895161	-0.250806	-0.256855	-0.190726	-0.2875	-0.292339	-0.285081	-0.329032	-0.284274	-0.309677	0.267339	-0.185484	-0.201613	-0.123387	0.525806	-0.0991935	-0.246371	-0.302823	0.193952	-0.179032	-0.344355	-0.484274	-0.262903	-0.289919	-0.189516	-0.256048	0.405645	-0.183065	-0.199597	-0.125403	-0.187903	0.0645161	-0.324597	-0.0879032	-0.296371	0.285887	-0.122984	-0.131048
1-Linoleoylglycerophosphocholine	-0.0431452	-0.13629	-0.120968	-0.204839	-0.0274194	0.0379032	-0.0762097	-0.285081	0.125806	-0.154032	-0.104839	-0.0306452	-0.12379	-0.210484	-0.200806	-0.0427419	-0.297984	-0.108871	-0.231452	-0.177016	-0.212097	0.126613	-0.124194	-0.17379	-0.119758	0.374597	-0.0479839	-0.244355	-0.208871	0.187903	-0.0870968	-0.125806	-0.0612903	0.0193548	0.0709677	-0.259677	-0.220161	0.304839	0.0758065	0.0629032	0.0737903	0.0149194	0.00887097	0.0745968	-0.0943548	0.00524194	0.282258	0.00685484	-0.10121
Adenosine 3-monophosphate	0.532661	0.382258	0.4875	0.394355	0.449194	0.398387	0.408065	0.377823	0.403629	0.302823	0.289919	0.367742	0.289113	0.265726	0.199597	0.435887	0.227419	0.339113	0.291129	0.356855	0.191532	-0.37379	0.252823	0.269758	0.241935	-0.338306	0.271371	0.158065	0.295161	-0.144355	0.267742	0.277016	0.370161	0.341935	0.391532	0.0455645	0.182661	-0.318548	0.405645	0.390726	0.333065	0.3125	0.250806	0.432661	0.265323	0.3125	-0.195161	0.220161	0.201613
N2,N2-Dimethylguanosine	-0.254032	-0.20121	-0.152823	-0.225	-0.083871	-0.120968	-0.275806	-0.0149194	-0.058871	-0.222984	-0.154032	0.0403226	-0.252016	-0.266129	-0.218145	-0.0568548	-0.325403	-0.185887	-0.195565	-0.217339	-0.0419355	0.193952	-0.110081	-0.0879032	-0.212097	0.3875	-0.0495968	-0.207661	-0.197177	0.372177	-0.139919	-0.0951613	-0.202419	-0.103629	-0.214113	-0.239516	-0.247177	0.343548	0.000403226	-0.126613	-0.0298387	-0.143548	-0.169355	-0.212903	-0.275403	-0.172984	0.198387	-0.219758	-0.0737903
METHIONAL	0.273387	0.379435	0.30121	0.307258	0.353226	0.235081	0.156048	0.479435	0.204032	0.220161	0.317339	0.166129	0.335887	0.4375	0.213306	0.137097	0.439113	0.279032	0.280645	0.430242	0.107661	-0.391935	0.235887	0.217339	0.238306	-0.096371	0.209274	0.416935	0.534274	-0.300403	0.216935	0.203629	0.0568548	0.05	0.00403226	0.483468	0.365726	-0.0850806	0.145161	0.0419355	0.166935	0.238306	0.2875	0.14879	0.33629	0.0637097	-0.219758	0.234677	0.330645
Fusaric acid	0.139919	0.101613	0.199194	0.255645	0.0350806	0.0241935	0.167742	0.204032	0.0431452	0.132661	0.178226	0.0125	0.183871	0.0366935	0.110081	0.0810484	0.0806452	0.0596774	0.123387	0.0306452	0.239113	-0.175	0.0133065	0.180645	0.0770161	-0.406855	-0.0298387	-0.0612903	-0.0512097	-0.218952	-0.0346774	0.103226	0.160484	0.0657258	0.120161	0.0596774	-0.0544355	-0.455242	0.00806452	0.118548	-0.0447581	0.0479839	-0.000806452	0.166935	0.0314516	-0.0108871	-0.593952	-0.0560484	-0.0915323
(+/-)-Hexanoylcarnitine	-0.286694	-0.266532	-0.229839	-0.191935	-0.274194	-0.314919	-0.386694	-0.195968	-0.0866935	-0.231048	-0.122177	-0.0616935	-0.264113	-0.448387	-0.309274	-0.0262097	-0.47379	-0.25121	-0.214113	-0.363306	-0.140726	0.0721774	-0.257661	-0.259274	-0.364113	0.141532	-0.16129	-0.375806	-0.368952	0.335081	-0.245968	-0.22621	-0.256855	-0.255645	-0.114919	-0.360484	-0.27379	0.128226	-0.104435	-0.129839	-0.132258	-0.266935	-0.21129	-0.146774	-0.257661	-0.250403	0.203226	-0.303629	-0.175403
PAz-PC	-0.274194	-0.334677	-0.224597	-0.355645	-0.280645	-0.156048	-0.240323	-0.486694	-0.066129	-0.377823	-0.185081	-0.252016	-0.250403	-0.393952	-0.302419	-0.13871	-0.331452	-0.205242	-0.28871	-0.236694	-0.367742	0.169758	-0.320565	-0.276613	-0.268952	0.114516	-0.254839	-0.508871	-0.289516	0.268548	-0.293145	-0.291129	-0.217339	-0.180645	0.0177419	-0.320565	-0.372984	0.0415323	-0.0540323	-0.133468	-0.122581	-0.21371	-0.0294355	0.0745968	-0.15121	-0.222177	0.0983871	-0.227419	-0.167339
Maltotetraose	0.481452	0.392339	0.362097	0.332258	0.316935	0.303226	0.397581	0.303226	0.343952	0.378226	0.565726	0.325	0.290726	0.342742	0.253629	0.354032	0.297984	0.337097	0.162903	0.00604839	0.135887	-0.0931452	0.267339	0.223387	0.233065	-0.165323	0.283065	0.245565	0.0274194	-0.0399194	0.206855	0.204435	0.214113	0.209274	0.302823	0.181855	0.204032	-0.125403	0.321774	0.196371	0.155242	0.223387	0.356048	0.214919	0.110081	0.258468	-0.115726	0.268952	0.138306
Adenine	0.369355	0.1875	0.255242	0.144758	0.179839	0.0935484	0.244758	0.26129	0.168145	0.233468	0.164516	0.091129	0.181048	0.141935	0.118952	0.0822581	0.297984	0.208468	0.307661	0.22379	0.106452	-0.356855	0.0729839	0.0770161	0.0947581	-0.485484	0.0608871	0.12379	0.285484	-0.396371	0.205242	0.0592742	0.168548	0.145968	0.258065	0.219758	0.170161	-0.436694	0.204032	0.254435	0.091129	0.122984	0.193952	0.387903	0.243952	0.152419	-0.241532	0.161694	0.110484
(S)-Piperidine-2-carboxamide	0.177419	0.163306	0.168548	0.202016	0.0935484	0.0959677	0.117742	0.185081	0.102016	0.135081	0.483468	-0.028629	0.215726	0.245161	0.122581	-0.0762097	0.395565	0.096371	0.121371	0.227016	0.110887	-0.00685484	0.0358871	0.121371	0.17379	-0.111694	0.0100806	0.187903	0.274194	-0.216532	-0.00806452	0.0802419	-0.0233871	-0.00443548	-0.0278226	0.448387	0.162097	-0.0725806	0.189516	-0.000403226	0.0657258	0.0201613	0.360484	-0.00806452	0.143952	0.0104839	-0.195161	0.0197581	0.0326613
LysoPC(15:0)	-0.179032	-0.285887	-0.325	-0.406855	-0.175806	-0.121371	-0.275403	-0.539113	0.00967742	-0.334274	-0.104032	-0.171371	-0.234677	-0.316532	-0.198387	-0.222177	-0.257258	-0.335887	-0.278226	-0.234274	-0.306048	0.245161	-0.285484	-0.306855	-0.181855	0.436694	-0.20121	-0.272177	-0.224194	0.289516	-0.254839	-0.360081	-0.377419	-0.243548	-0.134677	-0.281048	-0.307661	0.333871	-0.0245968	-0.12379	-0.147984	-0.160484	0.0475806	-0.211694	-0.096371	-0.267742	0.300806	-0.117742	-0.173387
Inosine	-0.154435	-0.157258	-0.0350806	-0.0544355	-0.109274	-0.210081	-0.149597	-0.0423387	-0.0604839	-0.143548	-0.147177	-0.112903	-0.114113	-0.2875	-0.23629	0.00282258	-0.259677	-0.0693548	-0.0939516	-0.131452	-0.127016	0.0245968	-0.208871	-0.168145	-0.283468	0.145968	-0.122581	-0.276613	-0.0939516	0.371371	-0.154839	-0.0552419	-0.0129032	-0.0524194	0.0451613	-0.287097	-0.166935	0.171774	0.0451613	-0.0233871	-0.0016129	-0.0637097	-0.205242	0.119758	-0.12379	-0.0862903	0.120968	-0.135081	-0.0395161
Uridine diphosphate-N-acetylglucosamine	0.58629	0.446774	0.518548	0.429032	0.45	0.377419	0.534677	0.297177	0.545565	0.432258	0.277016	0.395565	0.436694	0.300806	0.370968	0.406048	0.214113	0.418952	0.484274	0.336694	0.327823	-0.243548	0.291532	0.309677	0.327823	-0.222984	0.374597	0.164113	0.312097	-0.078629	0.345968	0.320565	0.414919	0.479839	0.574597	0.0205645	0.375403	-0.162097	0.433065	0.593952	0.43629	0.378226	0.314919	0.510484	0.416935	0.428629	-0.185887	0.427016	0.219758
3-Amino-4,7-dihydroxycoumarin	-0.157661	-0.168548	-0.0891129	-0.116935	-0.110887	-0.149597	-0.160081	-0.0173387	0.0366935	-0.12379	-0.259677	-0.00120968	-0.144758	-0.333065	-0.0830645	0.0145161	-0.367742	-0.0879032	-0.0326613	-0.119758	0.0217742	0.134274	-0.152016	-0.155242	-0.233871	0.209274	-0.0520161	-0.187097	-0.0721774	0.415726	-0.0572581	-0.108468	-0.0725806	-0.0487903	0.00604839	-0.282258	-0.133065	0.238306	0.0600806	0.00403226	-0.0572581	0.041129	-0.191129	0.0669355	-0.119758	-0.132661	0.106855	-0.0717742	-0.0508065
LysoPC(22:6(4Z,7Z,10Z,13Z,16Z,19Z))	-0.0693548	-0.109677	-0.16371	-0.295968	-0.0487903	-0.0129032	-0.145161	-0.309677	0.0346774	-0.150403	-0.0794355	-0.0600806	-0.0145161	-0.202419	-0.0508065	-0.210887	-0.283871	-0.162903	-0.132258	-0.2125	-0.0471774	0.190726	-0.106048	-0.129032	-0.0165323	0.46371	-0.0362903	-0.145565	-0.096371	0.181048	-0.0879032	-0.194355	-0.235081	-0.0858871	-0.104435	-0.242339	-0.157661	0.311694	0.164516	0.0895161	-0.0274194	0.0314516	0.0197581	-0.0568548	-0.0487903	-0.15121	0.129435	0.041129	-0.170161
Uridine monophosphate (UMP)	0.268548	0.159274	0.241532	0.215726	0.302016	0.254032	0.229839	0.168952	0.308468	0.028629	0.156452	0.163306	0.106452	-0.000403226	0.0721774	0.141935	0.1875	0.13871	0.116935	0.383065	0.152016	-0.345161	0.0455645	0.178629	0.10121	-0.226613	0.103226	-0.0137097	0.304435	-0.0165323	0.0596774	0.0379032	0.137097	0.171774	0.228226	0.0254032	-0.0314516	-0.323387	0.304839	0.214919	0.145161	0.122984	0.219355	0.245565	0.158065	0.058871	-0.217742	-0.0157258	0.105645
Glycerophosphocholine	-0.237097	-0.219355	-0.128629	-0.278629	-0.295565	-0.22379	-0.299194	-0.196371	-0.204839	-0.18871	-0.0794355	-0.171371	-0.127419	-0.289516	-0.191129	-0.193145	-0.243952	-0.17379	-0.24879	-0.46129	0.0016129	0.332258	-0.203226	-0.125806	-0.239516	0.282258	-0.216935	-0.230645	-0.347177	0.11129	-0.223387	-0.165726	-0.19879	-0.256452	-0.284274	-0.145161	-0.377419	0.185081	0.025	-0.12379	-0.218145	-0.171371	-0.105242	-0.078629	-0.425403	-0.345968	-0.0608871	-0.223387	-0.306048
Lumichrome	-0.175806	-0.188306	-0.111694	-0.190726	-0.0745968	-0.100806	-0.281452	-0.123387	-0.0104839	-0.23871	-0.0665323	0.0233871	-0.234677	-0.266935	-0.213306	0.0258065	-0.304435	-0.160081	-0.283065	-0.234274	-0.17379	0.165726	-0.120565	-0.18871	-0.237097	0.230645	-0.0782258	-0.23629	-0.258871	0.316935	-0.122581	-0.0887097	-0.175	-0.104839	-0.160887	-0.248387	-0.341532	0.243548	0.0366935	-0.189113	-0.0435484	-0.118548	-0.149597	-0.0665323	-0.25	-0.174597	0.195968	-0.167339	-0.0625
2,3-dinor-PGE1	-0.200403	-0.210081	-0.12621	-0.12621	-0.191129	-0.192339	-0.233468	-0.0455645	-0.129032	-0.257258	-0.125403	-0.0209677	-0.224597	-0.306452	-0.163306	0.0129032	-0.218548	-0.224597	-0.181452	-0.230242	-0.0620968	0.26371	-0.125806	-0.182661	-0.247581	0.322177	-0.107258	-0.113306	-0.216935	0.453226	-0.233871	-0.129032	-0.108468	-0.128226	-0.0766129	-0.202823	-0.231452	0.299597	0.0439516	-0.0887097	-0.111694	-0.202419	-0.127016	-0.15	-0.334677	-0.164919	0.155645	-0.264919	-0.170968
Gluconolactone	-0.217742	-0.158871	-0.0754032	-0.165726	-0.12621	-0.181048	-0.330242	0.021371	-0.314919	-0.194758	-0.139516	0.0423387	-0.194758	-0.143952	-0.135081	-0.0419355	-0.267742	-0.241129	-0.161694	-0.289113	0.00806452	0.219355	0.016129	-0.0125	-0.11129	0.33629	-0.0467742	-0.109677	-0.203629	0.225403	-0.159274	0.0165323	-0.146774	-0.140726	-0.368548	-0.202016	-0.195968	0.291129	-0.0552419	-0.131048	-0.108468	-0.129839	-0.376613	-0.268952	-0.287097	-0.177419	-0.0318548	-0.237097	-0.181048
[truncated: 40 more columns]
