# Supplementary material for: Microbiome–Metabolome Axis in BALF Reveals Novel Diagnostic Biomarkers for Congenital Heart Disease-Associated Pulmonary Arterial Hypertension
Source: J Cardiovasc Dev Dis. 2026 Jan 6;13(1):32. doi: 10.3390/jcdd13010032 (PMC12842009; doi:10.3390/jcdd13010032)
Supplement: Supplementary file 1 [file jcdd-13-00032-s001.zip › Table S18 Corr_C-PAH vs C-NPAH_P_R.xlsx]

## Sheet: Corr_Table_P
Table S18 Interactions Between the Genus-level Microorganisms and Differential Metabolites Between C-NPAH and C-PAH (P Values)
	Fusobacterium	Eikenella	Campylobacter	Johnsonella	Selenomonas	Catonella	Porphyromonas	Conchiformibius	Diaphorobacter	Capnocytophaga	Bergeyella	Eubacterium yurii group	Selenomonas 3	Actinomyces	Prevotella 2	Lautropia	Filifactor	Tannerella	Alysiella	Treponema 2	Parvimonas	Aggregatibacter	Alicycliphilus	Parapusillimonas	Corynebacterium	Leptotrichia	Acinetobacter	Peptococcus	Oribacterium	Curvibacter	Enhydrobacter	Moraxella	Cupriavidus	Propionibacterium	Streptobacillus	Butyrivibrio 2	Peptostreptococcus	Stomatobaculum	Alloprevotella	Pseudoxanthomonas	Lactobacillus	Cardiobacterium	Phyllobacterium	Gracilibacteria bacterium canine oral taxon 394	Peptoclostridium
N1-Methylnicotinamide	0.0795085	0.0803126	0.169291	0.00213331	0.0755809	0.0243393	0.0380956	0.221926	0.371758	0.0198896	0.205414	0.406811	0.294784	0.47412	0.357789	0.2429	0.272857	0.236651	0.304067	0.508424	0.177139	0.446265	0.525317	0.777779	0.0653785	0.148507	0.0527067	0.14979	0.479527	0.432035	0.164427	0.186742	0.484965	0.960508	0.0160241	0.836208	0.231381	0.193599	0.521068	0.204611	0.452816	0.155659	0.125065	0.587991	0.077919
2-piperidone	0.00620189	0.00414543	0.0231195	0.0610234	0.472774	0.0328146	0.0600515	0.100586	0.0674686	0.00840841	0.0468804	0.00253889	0.0374279	0.0620076	0.0140407	0.0213844	0.0524169	0.0342295	0.185241	0.113635	0.0844271	0.42311	0.217716	0.0692499	0.0699725	0.180056	0.346391	0.152378	0.0572085	0.103492	0.946789	0.054175	0.981107	0.266108	0.663133	0.0630043	0.12563	0.0926872	0.408052	0.861533	0.127907	0.367066	0.260411	0.319943	0.931373
DL-2-Aminooctanoic acid	0.229642	0.0600515	0.00221368	0.0235709	0.630479	0.162373	0.000200649	0.577569	0.0922377	0.610598	0.0763541	0.756359	0.491806	0.363571	0.165115	0.00581634	0.239315	0.434603	0.926239	0.554061	0.312472	0.19984	0.0521283	0.0736741	0.491806	0.225333	0.704411	0.641292	0.222774	0.377671	0.208647	0.272857	0.811043	0.149148	0.136719	0.839576	0.630479	0.574606	0.0102981	0.900619	0.202216	0.914272	0.635104	0.69321	0.811043
Table S18 Interactions Between the Genus-level Microorganisms and Differential Metabolites Between C-NPAH and C-PAH (R Values)
Metabolites	Fusobacterium	Eikenella	Campylobacter	Johnsonella	Selenomonas	Catonella	Porphyromonas	Conchiformibius	Diaphorobacter	Capnocytophaga	Bergeyella	Eubacterium yurii group	Selenomonas 3	Actinomyces	Prevotella 2	Lautropia	Filifactor	Tannerella	Alysiella	Treponema 2	Parvimonas	Aggregatibacter	Alicycliphilus	Parapusillimonas	Corynebacterium	Leptotrichia	Acinetobacter	Peptococcus	Oribacterium	Curvibacter	Enhydrobacter	Moraxella	Cupriavidus	Propionibacterium	Streptobacillus	Butyrivibrio 2	Peptostreptococcus	Stomatobaculum	Alloprevotella	Pseudoxanthomonas	Lactobacillus	Cardiobacterium	Phyllobacterium	Gracilibacteria bacterium canine oral taxon 394	Peptoclostridium
N1-Methylnicotinamide	-0.319758	-0.318952	-0.253226	-0.530645	-0.32379	-0.403629	-0.374194	-0.225806	0.166129	-0.416129	-0.233871	-0.154435	-0.194355	-0.133468	-0.170968	-0.216129	-0.203226	-0.218952	-0.190726	-0.123387	-0.24879	-0.141935	0.118548	0.0528226	-0.335081	-0.265726	0.35121	-0.264919	-0.131855	-0.146371	0.256048	-0.243548	-0.130242	0.00927419	-0.429032	-0.0387097	-0.221371	-0.239919	-0.119758	-0.234274	0.139919	-0.26129	-0.281452	-0.10121	-0.321371
2-piperidone	0.480645	0.500403	0.406855	0.340323	0.133871	0.384274	0.341532	0.300403	-0.332661	0.464919	0.359677	0.522984	0.375403	0.339113	0.436694	0.411694	0.351613	0.381452	0.244355	0.289919	0.314919	0.149194	-0.227823	-0.330645	0.329839	0.247177	-0.175	0.263306	0.345161	0.297984	0.0125	0.349194	0.00443548	-0.206048	0.0814516	0.337903	0.281048	0.307258	0.154032	0.0326613	-0.279435	0.167742	0.208468	0.184677	-0.016129
DL-2-Aminooctanoic acid	-0.222177	-0.341532	-0.529032	-0.405645	-0.0899194	-0.257258	-0.619758	-0.104032	0.307661	-0.0951613	-0.322984	0.0580645	-0.128226	-0.168952	-0.255645	-0.483871	-0.217742	-0.145565	0.0173387	0.110484	-0.1875	-0.236694	0.352016	0.325806	-0.128226	-0.224194	0.0709677	-0.0870968	-0.225403	-0.164113	0.232258	-0.203226	-0.0447581	0.265323	-0.273387	0.0379032	0.0899194	-0.104839	-0.454032	0.0233871	0.235484	0.0201613	-0.0887097	-0.0737903	0.0447581
