# Supplementary material for: Microbiome–Metabolome Axis in BALF Reveals Novel Diagnostic Biomarkers for Congenital Heart Disease-Associated Pulmonary Arterial Hypertension
Source: J Cardiovasc Dev Dis. 2026 Jan 6;13(1):32. doi: 10.3390/jcdd13010032 (PMC12842009; doi:10.3390/jcdd13010032)
Supplement: Supplementary file 1 [file jcdd-13-00032-s001.zip › Table S19 Genus PAH Corr_C-PAH vs C-NPAH_P_R.xlsx]

## Sheet: Corr_Table_P
Table S19 Microorganisms at the Genus Level Correlated with the Binary Variable PAH for Diagnosing
	PAH (P Values)	PAH (R Values)
Acinetobacter	0.0149663	0.433013
Actinomyces	0.000812675	-0.570133
Aggregatibacter	0.00675365	-0.476314
Alicycliphilus	0.00675365	0.476314
Alloprevotella	0.0302227	-0.389711
Alysiella	0.00436233	-0.497965
Bergeyella	0.000453916	-0.591784
Butyrivibrio 2	0.0270422	-0.396928
Campylobacter	4.65461e-05	-0.663953
Capnocytophaga	0.000370371	-0.599001
Cardiobacterium	0.0416295	-0.368061
Catonella	9.79842e-05	-0.642302
Conchiformibius	0.000242943	-0.613435
Corynebacterium	0.0101795	-0.454663
Cupriavidus	0.0241407	-0.404145
Curvibacter	0.0214997	-0.411362
Diaphorobacter	0.000300727	0.606218
Eikenella	6.34233e-06	-0.714471
Enhydrobacter	0.0214997	0.411362
Eubacterium yurii group	0.000553677	-0.584567
Filifactor	0.00273735	-0.519615
Fusobacterium	1.15745e-06	-0.750555
Gracilibacteria bacterium canine oral taxon 394	0.0461197	-0.360844
Johnsonella	6.00442e-05	-0.656736
Lactobacillus	0.0337011	0.382495
Lautropia	0.00117251	-0.5557
Leptotrichia	0.0101795	-0.454663
Moraxella	0.0214997	-0.411362
Oribacterium	0.0169293	-0.425796
Parapusillimonas	0.0089037	0.46188
Parvimonas	0.005856	-0.483531
Peptoclostridium	0.0461197	-0.360844
Peptococcus	0.0149663	-0.433013
Peptostreptococcus	0.0270422	-0.396928
Phyllobacterium	0.0416295	-0.368061
Porphyromonas	0.000156042	-0.627868
Prevotella 2	0.000812675	-0.570133
Propionibacterium	0.0241407	0.404145
Pseudoxanthomonas	0.0302227	-0.389711
Selenomonas	6.00442e-05	-0.656736
Selenomonas 3	0.000553677	-0.584567
Stomatobaculum	0.0270422	-0.396928
Streptobacillus	0.0241407	-0.404145
Tannerella	0.00374716	-0.505181
Treponema 2	0.00436233	-0.497965
