# Supplementary material for: Microbiome–Metabolome Axis in BALF Reveals Novel Diagnostic Biomarkers for Congenital Heart Disease-Associated Pulmonary Arterial Hypertension
Source: J Cardiovasc Dev Dis. 2026 Jan 6;13(1):32. doi: 10.3390/jcdd13010032 (PMC12842009; doi:10.3390/jcdd13010032)
Supplement: Supplementary file 1 [file jcdd-13-00032-s001.zip › Table S2 CircosChord(G).xlsx]

## Sheet: Sheet 1
Table S2 Top 20 microorganisms at the phylum level
Genus	C-PAH	C-NPAH	CG
g__Streptococcus	24.338	22.0671	19.0073
g__Pseudomonas	21.8984	8.18732	22.0109
g__Haemophilus	4.56585	6.33264	9.69403
Unclassified	7.47758	6.50667	4.86047
Bacteria	3.20889	3.7921	5.42476
g__Neisseria	3.34301	7.30247	1.1617
g__unidentified	4.06306	3.75318	3.98356
g__Moraxella	1.365	4.63599	1.44517
g__Prevotella_7	2.22635	2.85885	1.4953
g__Porphyromonas	0.345517	4.87402	0.627772
g__Alloprevotella	0.985142	2.21732	2.11034
g__Proteobacteria	3.16117	1.26991	0.587319
g__Fusobacterium	0.135751	3.65913	0.670465
g__Lactobacillus	2.71849	0.481859	1.22253
g__Tropheryma	0.0045648	0.0879349	2.76032
g__Bacteroides	0.718424	0.975843	1.00121
g__Veillonella	0.8057	1.17708	0.531991
g__Gemella	0.913083	1.01018	0.53301
g__Rothia	0.817547	0.75891	0.445381
g__Prevotella	0.256611	1.03739	0.683202
Others	16.6518	17.0141	19.7433
