# Supplementary material for: Microbiome–Metabolome Axis in BALF Reveals Novel Diagnostic Biomarkers for Congenital Heart Disease-Associated Pulmonary Arterial Hypertension
Source: J Cardiovasc Dev Dis. 2026 Jan 6;13(1):32. doi: 10.3390/jcdd13010032 (PMC12842009; doi:10.3390/jcdd13010032)
Supplement: Supplementary file 1 [file jcdd-13-00032-s001.zip › Table S20 Meta PAH Corr_C-PAH vs C-NPAH_P_R.xlsx]

## Sheet: Corr_Table_P
Table S20 Metabolites Correlated with the Binary Variable PAH for Diagnosing
	PAH (P Values)	PAH (R Values)
N1-Methylnicotinamide	0.00139979	0.548483
2-piperidone	0.00374716	-0.505181
DL-2-Aminooctanoic acid	0.0131969	0.44023
