# Supplementary material for: Microbiome–Metabolome Axis in BALF Reveals Novel Diagnostic Biomarkers for Congenital Heart Disease-Associated Pulmonary Arterial Hypertension
Source: J Cardiovasc Dev Dis. 2026 Jan 6;13(1):32. doi: 10.3390/jcdd13010032 (PMC12842009; doi:10.3390/jcdd13010032)
Supplement: Supplementary file 1 [file jcdd-13-00032-s001.zip › Table S21 Mediation Model Params.xlsx]

## Sheet: Sheet 1
Table S21 Mediation Model Params
ID	Microbe	Metabolite	Phenotype	Beta (Micro_Meta)	P (Micro_Meta)	Beta (Meta_Pheno)	P (Meta_Pheno)	Beta (Micro_Pheno)	P (Micro_Pheno)	Beta (Total_Effect)	P (Total_Effect)
1	Diaphorobacter	2-piperidone	EF	-0.385561	0.0321855	0.410106	0.039022	0.115007	0.548565	-0.043114	0.817866
2	Diaphorobacter	2-piperidone	PAR	-0.385561	0.0321855	-0.374324	0.0476255	0.175743	0.339068	0.320068	0.0792013
3	Diaphorobacter	2-piperidone	EF	-0.385561	0.0321855	0.410106	0.039022	0.115007	0.548565	-0.043114	0.817866
4	Diaphorobacter	2-piperidone	EF	-0.385561	0.0321855	0.410106	0.039022	0.115007	0.548565	-0.043114	0.817866
5	Prevotella 2	2-piperidone	EF	0.424983	0.0171633	0.401372	0.0475346	-0.083789	0.668578	0.0867873	0.642482
6	Sutterella	2-piperidone	EF	-0.35517	0.0499143	0.41847	0.0325503	0.148398	0.431808	-0.000229893	0.999021
7	Hungatella	2-piperidone	EF	-0.365663	0.0430805	0.0764219	0.513746	-0.791279	1.92849e-07	-0.819223	1.75338e-08
8	Rubellimicrobium	2-piperidone	EF	0.411448	0.0214699	0.409642	0.0417037	-0.106645	0.582852	0.0619011	0.740792
9	Erysipelotrichaceae UCG-003	2-piperidone	EF	-0.355515	0.0496765	0.452248	0.019494	0.243266	0.19324	0.0824846	0.659115
10	Eikenella	N1-Methylnicotinamide	PAH	-0.288987	0.114854	0.389803	0.0164679	-0.399086	0.0142951	-0.511734	0.00325481
11	Eikenella	N1-Methylnicotinamide	PAH	-0.288987	0.114854	0.389803	0.0164679	-0.399086	0.0142951	-0.511734	0.00325481
12	Johnsonella	N1-Methylnicotinamide	PAH	-0.503602	0.003875	0.321809	0.0778421	-0.364027	0.0477276	-0.526091	0.00236702
13	Eubacterium yurii group	N1-Methylnicotinamide	PAH	-0.114422	0.539934	0.486352	0.00538998	-0.164145	0.317327	-0.219795	0.234805
14	Eubacterium yurii group	2-piperidone	PAH	0.205375	0.267707	-0.482429	0.00673074	-0.120716	0.47007	-0.219795	0.234805
15	Johnsonella	2-piperidone	PAH	0.294255	0.108094	-0.385823	0.0166782	-0.41256	0.0110198	-0.526091	0.00236702
16	Eikenella	2-piperidone	PAH	0.369605	0.040716	-0.36841	0.0291938	-0.375568	0.0264396	-0.511734	0.00325481
17	Eikenella	N1-Methylnicotinamide	PAH	-0.288987	0.114854	0.389803	0.0164679	-0.399086	0.0142951	-0.511734	0.00325481
18	Eikenella	2-piperidone	PAH	0.369605	0.040716	-0.36841	0.0291938	-0.375568	0.0264396	-0.511734	0.00325481
