# Supplementary material for: Microbiome–Metabolome Axis in BALF Reveals Novel Diagnostic Biomarkers for Congenital Heart Disease-Associated Pulmonary Arterial Hypertension
Source: J Cardiovasc Dev Dis. 2026 Jan 6;13(1):32. doi: 10.3390/jcdd13010032 (PMC12842009; doi:10.3390/jcdd13010032)
Supplement: Supplementary file 1 [file jcdd-13-00032-s001.zip › Table S22 Mediation Model Summary.xlsx]

## Sheet: Sheet 1
Table S22 Mediation Model Summary
ID	Microbe	Metabolite	Phenotype	Name	Estimate	95% CI Lower	95% CI Upper	p-value
1	Diaphorobacter	2-piperidone	EF	ACME	-0.158121	-0.447981	0.0509578	0.33
1	Diaphorobacter	2-piperidone	EF	ADE	0.115007	-0.246823	0.61625	0.71
1	Diaphorobacter	2-piperidone	EF	Prop. Mediated	3.6675	-15.8476	38.4131	0.97
1	Diaphorobacter	2-piperidone	EF	Total Effect	-0.043114	-0.235753	0.208817	0.74
2	Diaphorobacter	2-piperidone	PAR	ACME	0.144325	0.0251021	0.406536	0.01
2	Diaphorobacter	2-piperidone	PAR	ADE	0.175743	-0.204944	0.956477	0.34
2	Diaphorobacter	2-piperidone	PAR	Prop. Mediated	0.450919	-0.385623	1.93393	0.07
2	Diaphorobacter	2-piperidone	PAR	Total Effect	0.320068	-0.047666	1.15357	0.08
3	Diaphorobacter	2-piperidone	EF	ACME	-0.158121	-0.447981	0.0509578	0.33
3	Diaphorobacter	2-piperidone	EF	ADE	0.115007	-0.246823	0.61625	0.71
3	Diaphorobacter	2-piperidone	EF	Prop. Mediated	3.6675	-15.8476	38.4131	0.97
3	Diaphorobacter	2-piperidone	EF	Total Effect	-0.043114	-0.235753	0.208817	0.74
4	Diaphorobacter	2-piperidone	EF	ACME	-0.158121	-0.447981	0.0509578	0.33
4	Diaphorobacter	2-piperidone	EF	ADE	0.115007	-0.246823	0.61625	0.71
4	Diaphorobacter	2-piperidone	EF	Prop. Mediated	3.6675	-15.8476	38.4131	0.97
4	Diaphorobacter	2-piperidone	EF	Total Effect	-0.043114	-0.235753	0.208817	0.74
5	Prevotella 2	2-piperidone	EF	ACME	0.170576	-0.0334441	0.53139	0.24
5	Prevotella 2	2-piperidone	EF	ADE	-0.083789	-0.684158	0.183112	0.73
5	Prevotella 2	2-piperidone	EF	Prop. Mediated	1.96545	-20.3516	14.3006	0.47
5	Prevotella 2	2-piperidone	EF	Total Effect	0.0867873	-0.175068	0.253957	0.25
6	Sutterella	2-piperidone	EF	ACME	-0.148628	-0.536379	0.0452344	0.15
6	Sutterella	2-piperidone	EF	ADE	0.148398	-2.37804	0.450945	0.45
6	Sutterella	2-piperidone	EF	Prop. Mediated	646.511	-16.1988	29.0059	1
6	Sutterella	2-piperidone	EF	Total Effect	-0.000229893	-2.62004	0.476818	0.91
7	Hungatella	2-piperidone	EF	ACME	-0.0279447	-0.160347	0.0545366	0.43
7	Hungatella	2-piperidone	EF	ADE	-0.791279	-0.930823	0.653575	0.59
7	Hungatella	2-piperidone	EF	Prop. Mediated	0.0341112	-0.908358	1.3015	0.78
7	Hungatella	2-piperidone	EF	Total Effect	-0.819223	-0.932802	0.66719	0.49
8	Rubellimicrobium	2-piperidone	EF	ACME	0.168546	-0.0270094	0.543996	0.15
8	Rubellimicrobium	2-piperidone	EF	ADE	-0.106645	-0.316787	0.321454	0.43
8	Rubellimicrobium	2-piperidone	EF	Prop. Mediated	2.72284	-11.6462	14.3506	0.53
8	Rubellimicrobium	2-piperidone	EF	Total Effect	0.0619011	-0.126834	0.508131	0.54
9	Erysipelotrichaceae UCG-003	2-piperidone	EF	ACME	-0.160781	-0.373922	0.462432	0.27
9	Erysipelotrichaceae UCG-003	2-piperidone	EF	ADE	0.243266	-0.500125	0.553239	0.22
9	Erysipelotrichaceae UCG-003	2-piperidone	EF	Prop. Mediated	-1.94923	-20.005	7.91292	0.46
9	Erysipelotrichaceae UCG-003	2-piperidone	EF	Total Effect	0.0824846	-0.15563	0.562716	0.33
10	Eikenella	N1-Methylnicotinamide	PAH	ACME	-0.112648	-0.376848	0.032298	0.14
10	Eikenella	N1-Methylnicotinamide	PAH	ADE	-0.399086	-0.681328	-0.188631	0
10	Eikenella	N1-Methylnicotinamide	PAH	Prop. Mediated	0.22013	-0.0839541	0.643055	0.14
10	Eikenella	N1-Methylnicotinamide	PAH	Total Effect	-0.511734	-0.777596	-0.348544	0
11	Eikenella	N1-Methylnicotinamide	PAH	ACME	-0.112648	-0.376848	0.032298	0.14
11	Eikenella	N1-Methylnicotinamide	PAH	ADE	-0.399086	-0.681328	-0.188631	0
11	Eikenella	N1-Methylnicotinamide	PAH	Prop. Mediated	0.22013	-0.0839541	0.643055	0.14
11	Eikenella	N1-Methylnicotinamide	PAH	Total Effect	-0.511734	-0.777596	-0.348544	0
12	Johnsonella	N1-Methylnicotinamide	PAH	ACME	-0.162064	-0.464111	-0.0167586	0.01
12	Johnsonella	N1-Methylnicotinamide	PAH	ADE	-0.364027	-0.711931	0.0500537	0.09
12	Johnsonella	N1-Methylnicotinamide	PAH	Prop. Mediated	0.308052	0.0211607	1.12546	0.02
12	Johnsonella	N1-Methylnicotinamide	PAH	Total Effect	-0.526091	-0.813078	-0.282107	0.01
13	Eubacterium yurii group	N1-Methylnicotinamide	PAH	ACME	-0.0556494	-9.48829	-0.0097325	0.04
13	Eubacterium yurii group	N1-Methylnicotinamide	PAH	ADE	-0.164145	-57.719	-0.0977231	0
13	Eubacterium yurii group	N1-Methylnicotinamide	PAH	Prop. Mediated	0.253188	0.00556811	0.473931	0.04
13	Eubacterium yurii group	N1-Methylnicotinamide	PAH	Total Effect	-0.219795	-57.6742	-0.139273	0
14	Eubacterium yurii group	2-piperidone	PAH	ACME	-0.0990791	-18.5564	-0.0421333	0
14	Eubacterium yurii group	2-piperidone	PAH	ADE	-0.120716	-42.4058	-0.048265	0
14	Eubacterium yurii group	2-piperidone	PAH	Prop. Mediated	0.45078	0.142669	0.816386	0
14	Eubacterium yurii group	2-piperidone	PAH	Total Effect	-0.219795	-57.6742	-0.139273	0
15	Johnsonella	2-piperidone	PAH	ACME	-0.11353	-0.342941	0.0103835	0.12
15	Johnsonella	2-piperidone	PAH	ADE	-0.41256	-0.745762	-0.116717	0
15	Johnsonella	2-piperidone	PAH	Prop. Mediated	0.2158	-0.013974	0.746348	0.11
15	Johnsonella	2-piperidone	PAH	Total Effect	-0.526091	-0.813078	-0.282107	0.01
16	Eikenella	2-piperidone	PAH	ACME	-0.136166	-0.423019	-0.00442397	0.04
16	Eikenella	2-piperidone	PAH	ADE	-0.375568	-0.677102	-0.0855564	0.01
16	Eikenella	2-piperidone	PAH	Prop. Mediated	0.266087	0.00788357	0.828564	0.04
16	Eikenella	2-piperidone	PAH	Total Effect	-0.511734	-0.777596	-0.348544	0
17	Eikenella	N1-Methylnicotinamide	PAH	ACME	-0.112648	-0.376848	0.032298	0.14
17	Eikenella	N1-Methylnicotinamide	PAH	ADE	-0.399086	-0.681328	-0.188631	0
17	Eikenella	N1-Methylnicotinamide	PAH	Prop. Mediated	0.22013	-0.0839541	0.643055	0.14
17	Eikenella	N1-Methylnicotinamide	PAH	Total Effect	-0.511734	-0.777596	-0.348544	0
18	Eikenella	2-piperidone	PAH	ACME	-0.136166	-0.423019	-0.00442397	0.04
18	Eikenella	2-piperidone	PAH	ADE	-0.375568	-0.677102	-0.0855564	0.01
18	Eikenella	2-piperidone	PAH	Prop. Mediated	0.266087	0.00788357	0.828564	0.04
18	Eikenella	2-piperidone	PAH	Total Effect	-0.511734	-0.777596	-0.348544	0
