# Supplementary material for: Microbiome–Metabolome Axis in BALF Reveals Novel Diagnostic Biomarkers for Congenital Heart Disease-Associated Pulmonary Arterial Hypertension
Source: J Cardiovasc Dev Dis. 2026 Jan 6;13(1):32. doi: 10.3390/jcdd13010032 (PMC12842009; doi:10.3390/jcdd13010032)
Supplement: Supplementary file 1 [file jcdd-13-00032-s001.zip › Table S23 mobile phase gradient elution.xlsx]

## Sheet: Sheet 1
Table S23 Mobile Phase Gradient Elution
Time （min）	Flow rate （mL/min）	A （%）	B （%）
0	0.4	100	0
3.5	0.4	75.5	24.5
5	0.4	35	65
5.5	0.4	0	100
7.4	0.6	0	100
7.6	0.6	48.5	51.5
7.8	0.5	100	0
9	0.4	100	0
10	0.4	100	0
