# Supplementary material for: Microbiome–Metabolome Axis in BALF Reveals Novel Diagnostic Biomarkers for Congenital Heart Disease-Associated Pulmonary Arterial Hypertension
Source: J Cardiovasc Dev Dis. 2026 Jan 6;13(1):32. doi: 10.3390/jcdd13010032 (PMC12842009; doi:10.3390/jcdd13010032)
Supplement: Supplementary file 1 [file jcdd-13-00032-s001.zip › Table S24 Mass Spectrometry Parameters.xlsx]

## Sheet: Sheet 1
Table 24 Mass Spectrometry Parameters
Description	Parameters
Scan type（m/z）	70-1050
Sheath gas flow rate（arb）	50
Aux gas flow rate（arb）	13
Heater temp（℃）	425
Capillary temp（℃）	325
Spray voltage（+）（V）	3500
Spray voltage（-）（V）	-3500
S-Lens RF Level	50
Normalized collision energy（eV）	20,40,60
Resolution（Full MS）	60000
Resolution（MS2）	7500
