# Supplementary material for: Microbiome–Metabolome Axis in BALF Reveals Novel Diagnostic Biomarkers for Congenital Heart Disease-Associated Pulmonary Arterial Hypertension
Source: J Cardiovasc Dev Dis. 2026 Jan 6;13(1):32. doi: 10.3390/jcdd13010032 (PMC12842009; doi:10.3390/jcdd13010032)
Supplement: Supplementary file 1 [file jcdd-13-00032-s001.zip › Table S25 Equipments & Reagents.xlsx]

## Sheet: Equipment
Table S25 Equipment
Device	Producer	Model
Newclassic MS electronic balance	METTLER TOLEDO	NewClassic MF MS105DU
Refrigerated centrifuge	Eppendorf	Centrifuge 5424 R
Refrigerated centrifuge	Eppendorf	Centrifuge 5430R
Temperature controlled ultrasonic cleaner-10l	Ningbo Xinzhi Biotechnology Co., Ltd	SBL-10TD
Multi sample freeze grinder	Shanghai Wanbai Biotechnology Co., Ltd	Wonbio-96c
Table type fast centrifugal concentration dryer	Taicang Huamei biochemical instrument factory	LNG-T88
Nitrogen purging instrument	Shanghai Jingxin Industrial Development Co., Ltd	JXDC-20
UHPLC liquid chromatography system	Thermo Scientific	Vanquish Horizon system
Mass spectrometer	Thermo Scientific	Q-Exactive HF-X
reagent
Manufacturer of reagent and consumables	Class	CAS	Maker
Methanol	HPLC	67-56-1	Fisher Chemical
Acetonitrile	HPLC	1975-05-08	Fisher Chemical
Formic Acid	HPLC	64-18-6	CNW
Water	LC-MS	7732-18-5	Fisher Chemical
2-Propanol	HPLC	67-63-0	Merck
2-Chloro-L-Phenylalanine	≥98%	103616-89-3	Adamas-beta
