# Supplementary material for: Microbiome–Metabolome Axis in BALF Reveals Novel Diagnostic Biomarkers for Congenital Heart Disease-Associated Pulmonary Arterial Hypertension
Source: J Cardiovasc Dev Dis. 2026 Jan 6;13(1):32. doi: 10.3390/jcdd13010032 (PMC12842009; doi:10.3390/jcdd13010032)
Supplement: Supplementary file 1 [file jcdd-13-00032-s001.zip › Table S26 Expression of differential metabolite.xlsx]

## Sheet: Sheet1
Table S26 Expression of differential metabolite
N1-Methylnicotinamide	2-piperidone	DL-2-Aminooctanoic acid
4.73752	4.33525	4.53978
4.50812	3.14039	3.0877
5.96579	4.01766	3.80011
4.75619	3.32047	3.60581
3.59936	4.00361	3.38968
4.57359	2.99076	3.95177
4.6985	2.93234	4.25584
4.82083	4.23401	4.19352
4.49172	2.69957	3.53378
4.7055	2.5801	3.7516
4.34999	3.24068	3.0914
4.52188	3.94933	4.34431
4.50812	4.01766	3.80011
4.53948	3.09298	3.6471
4.58958	3.14737	3.58422
3.14921	5.10149	3.63913
3.75702	4.76108	3.31276
4.43804	3.87183	3.44432
3.35198	2.47845	3.53253
4.15097	5.14913	2.92895
4.62439	4.7552	3.64611
3.66208	4.115	3.91334
4.65871	3.88339	3.69625
3.85836	4.2459	2.99966
4.81538	3.28797	3.58862
4.01883	4.7818	2.82716
3.89867	4.69416	3.67807
3.61761	3.43801	3.37335
4.35235	5.65089	2.82079
3.59763	3.41638	3.63564
4.02663	5.13117	3.28242
