# Supplementary material for: Microbiome–Metabolome Axis in BALF Reveals Novel Diagnostic Biomarkers for Congenital Heart Disease-Associated Pulmonary Arterial Hypertension
Source: J Cardiovasc Dev Dis. 2026 Jan 6;13(1):32. doi: 10.3390/jcdd13010032 (PMC12842009; doi:10.3390/jcdd13010032)
Supplement: Supplementary file 1 [file jcdd-13-00032-s001.zip › Table S27(DESeq2).xlsx]

## Sheet: DESeq2（all）
OTU	baseMean	log2FoldChange	lfcSE	stat	pvalue	padj	taxonomy
OTU_2202	301.559271972978	-1.13995	1.05122440670031	46.8034873983411	6.8667596188665e-11	5.98781438765159e-08	k__Bacteria; p__Proteobacteria; c__Betaproteobacteria; o__Burkholderiales; f__Comamonadaceae; g__Alicycliphilus; s__unidentified
OTU_2216	46.5111503069687	-0.225371	0.920365819189408	45.1747116720577	1.55037229732393e-10	6.75962321633234e-08	k__Bacteria; p__Proteobacteria; c__Betaproteobacteria; o__Burkholderiales; f__Alcaligenaceae; g__Parapusillimonas; s__unidentified
OTU_2211	67.7132994814999	0.562316703323862	0.918417864826469	37.7599611199524	6.3172581498184e-09	1.83621636888055e-06	k__Bacteria; p__Proteobacteria; c__Betaproteobacteria; o__Burkholderiales; f__Comamonadaceae; g__Diaphorobacter; s__unidentified
OTU_2768	10.2915663314625	-5.69942	1.07563074285511	30.9679955356158	1.8853205946018e-07	4.10999889623192e-05	k__Bacteria; p__Proteobacteria; c__Betaproteobacteria; o__Neisseriales; f__Neisseriaceae
OTU_16401	14.1178886580383	1.99457632773068	1.0043236085725	25.6383102485543	2.70839290144934e-06	0.000472343722012765	k__Bacteria
OTU_12876	24.9472683952539	-3.43132	1.16085872362044	25.0767292813469	3.58638925312361e-06	0.000521221904787298	k__Bacteria; p__Proteobacteria; c__Alphaproteobacteria; o__Rhizobiales; f__Rhizobiaceae; g__Rhizobium; s__unidentified
OTU_2251	3.93244196858006	-6.24142	1.47712905536753	23.0830601512113	9.71800628147344e-06	0.00121058592534926	k__Bacteria; p__Proteobacteria; c__Betaproteobacteria; o__Neisseriales; f__Neisseriaceae; g__Conchiformibius; s__unidentified
OTU_12521	8.52156612674148	1.85326897262375	1.0681537201982	22.3359	1.41192117991814e-05	0.00136799474320958	k__Bacteria; p__Proteobacteria; c__Alphaproteobacteria; o__Caulobacterales; f__Caulobacteraceae; g__Brevundimonas; s__unidentified
OTU_3957	4.58382987201891	-1.4775	1.26021197083092	22.3573172347645	1.39691585747054e-05	0.00136799474320958	k__Bacteria; p__Proteobacteria; c__Gammaproteobacteria; o__Pseudomonadales; f__Pseudomonadaceae; g__Pseudomonas
OTU_3095	6.73500126976026	3.70774099811469	0.791175963171659	21.9174	1.74060044953081e-05	0.00137982144726442	k__Bacteria; p__Proteobacteria; c__Betaproteobacteria; o__Burkholderiales; f__Alcaligenaceae; g__Achromobacter; s__Achromobacter_xylosoxidans_subsp._xylosoxidans
OTU_884	27.547181906484	-3.30574	1.00025449421513	22.0924105745984	1.59475509289187e-05	0.00137982144726442	k__Bacteria; p__Proteobacteria; c__Betaproteobacteria; o__Neisseriales; f__Neisseriaceae
OTU_3339	171.439590574634	-2.64136	0.899026730442531	21.6396581178273	1.99989845357126e-05	0.00145325954292845	k__Bacteria; p__Proteobacteria; c__Gammaproteobacteria; o__Enterobacteriales; f__Enterobacteriaceae; g__Citrobacter
OTU_16175	4.3397881570601	2.46125237702275	1.26516684014819	21.3258066696485	2.33969862922528e-05	0.00156939784975726	k__Bacteria
OTU_2220	60.7699342759259	-3.67915	1.57094361261013	20.8515220722021	2.96585225284508e-05	0.00184730226034351	k__Bacteria; p__Proteobacteria; c__Gammaproteobacteria; o__Enterobacteriales; f__Enterobacteriaceae; g__Providencia; s__unidentified
OTU_2219	62.4244211898062	-1.48541	1.04620904632999	20.4987862839793	3.53789643450149e-05	0.00205669712725686	k__Bacteria; p__Proteobacteria; c__Gammaproteobacteria; o__Pseudomonadales; f__Pseudomonadaceae; g__Pseudomonas
OTU_2226	491.736821875333	-2.41542	1.08603385939851	19.835447112934	4.92932424412884e-05	0.00268648171305022	k__Bacteria; p__Proteobacteria; c__Betaproteobacteria; o__Neisseriales; f__Neisseriaceae; g__Neisseria; s__unidentified
OTU_16843	10.151016528402	2.08400267585337	0.946473347806009	19.588624911368	5.5767881442722e-05	0.00286056427165021	k__Bacteria; p__Proteobacteria; c__Alphaproteobacteria; o__Rickettsiales; f__Mitochondria
OTU_15853	2.69504456590196	5.12265764279214	1.37966083863881	19.0503825160384	7.29897704089668e-05	0.00353594887758994	k__Bacteria
OTU_2203	316.840375638988	-1.82703	0.69593590886164	18.8744514562068	7.97012149612186e-05	0.00365786628664119	k__Bacteria; p__Firmicutes; c__Bacilli; o__Lactobacillales; f__Streptococcaceae; g__Streptococcus
OTU_11370	4.45812427670854	2.06203920526401	0.908685349407211	18.4304262010618	9.95139123927925e-05	0.00433880658032575	k__Bacteria; p__Firmicutes; c__Clostridia; o__Clostridiales; f__Lachnospiraceae
OTU_13731	3.73477713431772	5.37773522280618	1.1889608420123	18.2361316760945	0.000109666585274266	0.0043467846526891	k__Bacteria; p__Firmicutes; c__Clostridia; o__Clostridiales; f__Lachnospiraceae; g__Blautia; s__unidentified
OTU_452	8.16458919234232	1.74476171865588	0.950073259627583	18.3144109334482	0.000105457190281187	0.0043467846526891	k__Bacteria; p__Proteobacteria; c__Gammaproteobacteria; o__Pseudomonadales; f__Moraxellaceae; g__Enhydrobacter; s__unidentified
OTU_1002	225.436457422517	1.01598048361462	0.900089325414938	18.0885715820136	0.000118063754030616	0.00447615623976943	k__Bacteria; p__Proteobacteria; c__Betaproteobacteria; o__Burkholderiales; f__Alcaligenaceae; g__Castellaniella; s__unidentified
OTU_6536	56.1804639813541	0.511023069886718	0.939912429733886	17.9166	0.000128666656362085	0.00467488851448907	k__Bacteria; p__Bacteroidetes; c__Bacteroidia; o__Bacteroidales; f__Prevotellaceae; g__Prevotella; s__unidentified
OTU_10005	5.83804889301625	3.48752999143924	1.13260742502736	17.370239299271	0.000169083201159411	0.00573670732661266	k__Bacteria; p__Firmicutes; c__Clostridia; o__Clostridiales; f__Lachnospiraceae; g__Roseburia; s__unidentified
OTU_12595	12.7515986835016	-2.41021	1.03122256374717	17.2716448552526	0.000177627405755209	0.00573670732661266	k__Bacteria; p__Proteobacteria; c__Alphaproteobacteria; o__Rhizobiales; f__Brucellaceae
OTU_2673	11.1551452251857	-3.82924	1.17290924945274	17.3286379774646	0.000172637076836297	0.00573670732661266	k__Bacteria; p__Proteobacteria; c__Betaproteobacteria; o__Neisseriales; f__Neisseriaceae; g__Neisseria; s__unidentified
OTU_2229	16.6059711374149	9.75194408277149	1.84786857745132	17.0818745941064	0.000195307113547004	0.00608242153617813	k__Bacteria; p__Firmicutes; c__Erysipelotrichia; o__Erysipelotrichales; f__Erysipelotrichaceae; g__Faecalibaculum; s__unidentified
OTU_4261	6.22017	1.31025260000545	1.27008939081588	16.9787461165346	0.000205642145352475	0.00618344657749512	k__Bacteria; p__Proteobacteria; c__Betaproteobacteria; o__Burkholderiales; f__Alcaligenaceae
OTU_2196	81.2633822243482	-0.0470359	0.901178341298551	16.8527479576824	0.000219014202458648	0.00636601281813136	k__Bacteria; p__Proteobacteria; c__Gammaproteobacteria; o__Xanthomonadales; f__Xanthomonadaceae; g__Stenotrophomonas; s__unidentified
OTU_2672	181.631900243412	-0.346656	0.872101898975722	16.6905887361123	0.000237511534808037	0.00647218932351901	k__Bacteria; p__Firmicutes; c__Bacilli; o__Lactobacillales; f__Streptococcaceae; g__Streptococcus
OTU_9473	17.5891321672766	-0.0318249	1.00511146326326	16.7303598961055	0.000232835130786269	0.00647218932351901	k__Bacteria; p__Verrucomicrobia; c__Verrucomicrobiae; o__Verrucomicrobiales; f__Verrucomicrobiaceae; g__Akkermansia; s__unidentified
OTU_6538	30.6383975797274	-2.8284	0.901016112659616	16.5553576789269	0.000254126384108876	0.0067150971800891	k__Bacteria; p__Bacteroidetes; c__Flavobacteriia; o__Flavobacteriales; f__Flavobacteriaceae; g__Bergeyella; s__unidentified
OTU_12657	2.21486171276491	-0.134278	1.45095573035978	16.1346576169778	0.000313619902000813	0.00804342807484438	k__Bacteria; p__Proteobacteria; c__Alphaproteobacteria; o__Rhodobacterales; f__Rhodobacteraceae; g__Rhodobacter; s__unidentified
OTU_6571	8.65570987066772	-1.85125	1.01153393931076	15.7198879244966	0.000385895495482122	0.00961431063029744	k__Bacteria; p__Bacteroidetes; c__Bacteroidia; o__Bacteroidales; f__Prevotellaceae; g__Alloprevotella; s__unidentified
OTU_11301	9.59499833923327	-2.11501	0.723847963604083	15.3666249337304	0.000460447153935895	0.0108195586329267	k__Bacteria; p__Proteobacteria; c__Epsilonproteobacteria; o__Campylobacterales; f__Campylobacteraceae; g__Campylobacter
OTU_13136	2.32501027125189	2.21086402958804	1.02223256732861	15.3512733462498	0.000463995050358881	0.0108195586329267	k__Bacteria; p__Firmicutes; c__Clostridia; o__Clostridiales; f__Lachnospiraceae; g__Marvinbryantia; s__unidentified
OTU_2212	55.6524388749436	-2.70861	0.812040608920918	15.2672551519128	0.000483902278307501	0.0108195586329267	k__Bacteria; p__Firmicutes; c__Bacilli; o__Lactobacillales; f__Aerococcaceae; g__Abiotrophia; s__unidentified
OTU_6547	19.332	0.90467756180172	0.908321688122243	15.3081712045059	0.000474103169749912	0.0108195586329267	k__Bacteria; p__Bacteroidetes; c__Bacteroidia; o__Bacteroidales; f__Bacteroidaceae; g__Bacteroides
OTU_13299	3.8471788857615	3.36257852524799	1.10458979243852	15.0338079645262	0.000543813618827362	0.0118551368904365	k__Bacteria; p__Firmicutes; c__Clostridia; o__Clostridiales; f__Lachnospiraceae
OTU_2542	10.7696605115029	-2.86944	1.17118385652618	14.7553025883345	0.000625067262407005	0.013294113483388	k__Bacteria; p__Proteobacteria; c__Betaproteobacteria; o__Burkholderiales; f__Comamonadaceae; g__Comamonas
OTU_3615	2.90315964450194	-3.80167	1.13635178311049	14.5303122326157	0.000699492059006921	0.0143894294314232	k__Bacteria; p__Proteobacteria; c__Gammaproteobacteria; o__Pasteurellales; f__Pasteurellaceae
OTU_451	905.466865247733	-1.70889	0.790063113888831	14.5017014348743	0.000709570488017428	0.0143894294314232	k__Bacteria; p__Firmicutes; c__Bacilli; o__Lactobacillales; f__Streptococcaceae; g__Streptococcus; s__unidentified
OTU_16064	3.97681415589433	5.1401542771605	1.29475237511507	14.4226314946689	0.000738185250936375	0.0146294895185572	Unclassified
OTU_12516	35.8849547378468	2.3451409790019	1.33036689223987	14.2208288831906	0.000816556506987324	0.0154792070737607	k__Bacteria; p__Firmicutes; c__Clostridia; o__Clostridiales; f__Clostridiaceae_1
OTU_2307	6.57686602342187	-2.54048	0.99913342852476	14.2208113243553	0.000816563675909396	0.0154792070737607	k__Bacteria; p__Proteobacteria; c__Betaproteobacteria; o__Neisseriales; f__Neisseriaceae; g__Eikenella; s__unidentified
OTU_6579	23.9890732753793	-2.19556	0.838175277595201	14.1434757447419	0.000848756795731152	0.0157471473590971	k__Bacteria; p__Bacteroidetes; c__Bacteroidia; o__Bacteroidales; f__Porphyromonadaceae; g__Porphyromonas; s__unidentified
OTU_12550	4.35412201519952	3.33050826375605	0.952301338206077	14.020327009883	0.000902660986797817	0.0163983412601603	k__Bacteria; p__Firmicutes; c__Clostridia; o__Clostridiales; f__Lachnospiraceae; g__Lachnospiraceae_NK4A136_group; s__unidentified
OTU_2249	10.9444576139239	-3.76135	1.18642341945264	13.9680108660074	0.000926584388754347	0.0164894201427304	k__Bacteria; p__Proteobacteria; c__Gammaproteobacteria; o__Pasteurellales; f__Pasteurellaceae; g__Aggregatibacter; s__unidentified
OTU_10684	8.35330414438697	7.1192030753082	1.90441875449938	13.6714013344295	0.00107471403449405	0.0187430127615762	k__Bacteria; p__Firmicutes; c__Clostridia; o__Clostridiales; f__Lachnospiraceae; g__Pseudobutyrivibrio; s__unidentified
OTU_8425	25.1135181143525	4.07453603207553	1.12310083698452	13.4610887573822	0.00119388285681963	0.0204130559048376	k__Bacteria; p__Actinobacteria; c__Actinobacteria; o__Bifidobacteriales; f__Bifidobacteriaceae; g__Bifidobacterium; s__unidentified
OTU_15806	3.4854560607185	5.89296972549884	1.86657751116372	13.3842631520652	0.00124063544369486	0.020804502055806	k__Bacteria
OTU_2222	7.1942854324722	0.0346805794692992	2.17824483121314	13.0730234824921	0.00144953604713095	0.0234073228351516	k__Bacteria; p__Firmicutes; c__Bacilli; o__Bacillales; f__Bacillaceae; g__unidentified; s__unidentified
OTU_52	5.90022020416883	2.19050864155976	1.24337764055915	13.0790079669098	0.00144520516694017	0.0234073228351516	k__Bacteria; p__Proteobacteria; c__Alphaproteobacteria; o__Rickettsiales; f__Mitochondria
OTU_476	2.9427118548472	-1.77341	1.59471130318439	12.7574825546231	0.0016972579897739	0.0269092539469607	k__Bacteria; p__Proteobacteria; c__Gammaproteobacteria; o__Pseudomonadales; f__Moraxellaceae; g__Acinetobacter; s__Acinetobacter_baumannii
OTU_10198	11.4277160726182	-2.63748	1.16999801296347	12.6986275777525	0.0017479461849296	0.0271106647106325	k__Bacteria; p__Fusobacteria; c__Fusobacteriia; o__Fusobacteriales; f__Leptotrichiaceae; g__Streptobacillus; s__unidentified
OTU_2242	12.4186690254645	-5.37926	1.71871820794637	12.6711325056531	0.00177214207397483	0.0271106647106325	k__Bacteria; p__Proteobacteria; c__Betaproteobacteria; o__Burkholderiales; f__Alcaligenaceae; g__Bordetella; s__unidentified
OTU_4378	40.0043117608022	-0.617667	0.815481685746409	12.5670939090817	0.00186676749807731	0.0280658837641969	k__Bacteria; p__Firmicutes; c__Bacilli; o__Lactobacillales; f__Streptococcaceae; g__Streptococcus
OTU_3011	6.92527418386521	-0.823544	0.828479380282021	12.528646679577	0.00190300066772401	0.0281257047839887	k__Bacteria; p__Firmicutes; c__Bacilli; o__Lactobacillales; f__Streptococcaceae; g__Streptococcus
OTU_12710	1.60045763584726	0.262248929733073	1.50572152133506	12.3876230707383	0.00204202863694436	0.0289190137550753	k__Bacteria; p__Acidobacteria; c__Acidobacteria; o__Acidobacteriales; f__Acidobacteriaceae_Subgroup_1; g__Candidatus_Koribacter; s__unidentified
OTU_1748	272.848543079942	-2.87812	0.790901947286351	12.3418213646243	0.00208933241579099	0.0289190137550753	k__Bacteria; p__Firmicutes; c__Bacilli; o__Lactobacillales; f__P5D1-392; g__unidentified; s__unidentified
OTU_2322	1.74296936937798	3.56786020000269	0.965508372313155	12.3711443082586	0.00205892319415858	0.0289190137550753	k__Bacteria; p__Firmicutes; c__Bacilli; o__Lactobacillales; f__Leuconostocaceae; g__Weissella; s__Weissella_confusa
OTU_6336	126.006354394949	-0.973187	0.982280218535755	12.3873637121287	0.0020422934629693	0.0289190137550753	k__Bacteria; p__Bacteroidetes; c__Bacteroidia; o__Bacteroidales; f__Bacteroidaceae; g__Bacteroides
OTU_7959	10.9751517532883	-5.0959	1.5576321150827	12.2963921531202	0.00213733388122354	0.0291211741316707	k__Bacteria; p__Bacteroidetes; c__Bacteroidia; o__Bacteroidales; f__Bacteroidales_S24-7_group; g__unidentified; s__unidentified
OTU_10634	4.36378019850756	1.37403839088317	1.44074545969228	12.0463324020448	0.00242198893833672	0.0310378103483892	k__Bacteria
OTU_12512	11.7068444598274	-3.70697	1.7605486834598	12.0184640967339	0.00245597352527391	0.0310378103483892	k__Bacteria; p__Proteobacteria; c__Alphaproteobacteria; o__Rhodospirillales; f__Rhodospirillaceae; g__unidentified; s__unidentified
OTU_4681	18.8442217692443	-1.2059	1.17584301993269	12.0953893721336	0.00236330388883985	0.0310378103483892	k__Bacteria; p__Proteobacteria; c__Gammaproteobacteria; o__Pasteurellales; f__Pasteurellaceae; g__Haemophilus; s__unidentified
OTU_5127	5.46247563084618	-4.00249	1.09211894215653	12.1133610476816	0.00234216275115463	0.0310378103483892	k__Bacteria; p__Firmicutes; c__Bacilli; o__Lactobacillales; f__Carnobacteriaceae; g__Dolosigranulum; s__unidentified
OTU_9986	23.1593430726729	0.365927983236165	1.16323901172333	12.0417810201311	0.00242750691288228	0.0310378103483892	k__Bacteria; p__Fusobacteria; c__Fusobacteriia; o__Fusobacteriales; f__Leptotrichiaceae; g__Leptotrichia; s__unidentified
OTU_11287	4.84799675881472	2.76316919106962	1.16578387213265	11.8166943140182	0.00271667341321353	0.0334523526002889	k__Bacteria; p__Firmicutes; c__Clostridia; o__Clostridiales; f__Ruminococcaceae; g__Eubacterium_coprostanoligenes_group; s__unidentified
OTU_4393	6.6749016871964	-0.18487	0.905364289173757	11.8114854198031	0.00272375806722536	0.0334523526002889	k__Bacteria; p__Firmicutes; c__Bacilli; o__Lactobacillales; f__Streptococcaceae; g__Streptococcus
OTU_2223	6.09081390532432	-2.57471	1.21868992065095	11.7189500217843	0.00285274094754634	0.0340765767980878	k__Bacteria; p__Spirochaetae; c__Spirochaetes; o__Spirochaetales; f__Spirochaetaceae; g__Treponema_2; s__unidentified
OTU_6427	227.659917254886	-1.74457	0.850912454521154	11.7307461208486	0.00283596486185992	0.0340765767980878	k__Bacteria; p__Fusobacteria; c__Fusobacteriia; o__Fusobacteriales; f__Fusobacteriaceae; g__Fusobacterium; s__unidentified
OTU_2303	2.59906319604985	-4.27701	1.34626414242568	11.4254966045915	0.00330358081846864	0.0389286820770899	k__Bacteria; p__Firmicutes; c__Bacilli; o__Bacillales; f__Planococcaceae; g__Lysinibacillus; s__unidentified
OTU_2262	3.5672065861337	4.88971471640568	1.31347973066864	11.384769524389	0.00337154304622173	0.039199807150738	k__Bacteria
OTU_471	4.04552323013765	-2.50292	1.62139721336022	11.3413596057441	0.0034455222038898	0.0395328337077883	k__Bacteria; p__Proteobacteria; c__Deltaproteobacteria; o__Myxococcales; f__Archangiaceae; g__Anaeromyxobacter; s__unidentified
OTU_2244	12.8539900526858	-3.15804	1.58327429908024	11.218948437381	0.00366299478570472	0.0412675574836817	k__Bacteria; p__Proteobacteria; c__Gammaproteobacteria; o__Pseudomonadales; f__Moraxellaceae; g__Moraxella; s__unidentified
OTU_9474	5.73129647186751	-3.81428	1.08061357289502	11.2035184360202	0.00369136408684309	0.0412675574836817	k__Bacteria; p__Actinobacteria; c__Actinobacteria; o__Corynebacteriales; f__Corynebacteriaceae; g__Corynebacterium_1; s__unidentified
OTU_1595	5.05848587242886	2.03668127522816	1.57499643511155	11.1274655526736	0.00383443655650808	0.0417953584659381	k__Bacteria; p__Proteobacteria; c__Gammaproteobacteria; o__Pseudomonadales; f__Moraxellaceae; g__Acinetobacter
OTU_4553	2.71974015435841	-2.9675	1.4665933682934	11.1340146882253	0.0038219009696374	0.0417953584659381	k__Bacteria; p__Proteobacteria; c__Betaproteobacteria; o__Neisseriales; f__Neisseriaceae; g__Neisseria; s__unidentified
OTU_13292	1.54415974125182	2.35780915269501	0.887723976285971	11.0219348125869	0.00404219504619057	0.0435159762997305	k__Bacteria; p__Firmicutes; c__Clostridia; o__Clostridiales; f__Lachnospiraceae
OTU_9605	2.87706288566267	-5.80753	1.73820586167557	10.9463439974585	0.00419789529837669	0.044641032929079	k__Bacteria; p__Actinobacteria; c__Actinobacteria; o__Micrococcales; f__Promicromonosporaceae; g__Cellulosimicrobium; s__unidentified
OTU_12651	2.34127799225168	2.39199386623211	0.85539579777765	10.8974654145223	0.00430175281794765	0.0451943187620524	k__Bacteria; p__Firmicutes; c__Clostridia; o__Clostridiales; f__Lachnospiraceae
OTU_2548	8.65972914198132	-3.11011	0.89118343432272	10.8588997603713	0.00438550769387179	0.0455257465363833	k__Bacteria; p__Proteobacteria; c__Betaproteobacteria; o__Neisseriales; f__Neisseriaceae; g__Neisseria
OTU_16238	7.0077711440396	-3.09094	1.70311210814222	10.8269459568832	0.00445613723762506	0.0457147255436359	k__Bacteria
OTU_12515	4.54847325831464	-0.145747	2.14913366695581	10.7200060250909	0.00470089194591121	0.0465815656458475	k__Bacteria; p__Proteobacteria; c__Alphaproteobacteria; o__Rhodospirillales; f__Acetobacteraceae; g__Roseomonas; s__unidentified
OTU_1546	33.7559804258708	-3.66657	1.01899317837042	10.7238732503963	0.00469181102408772	0.0465815656458475	k__Bacteria; p__Proteobacteria; c__Betaproteobacteria; o__Neisseriales; f__Neisseriaceae; g__Neisseria; s__unidentified
OTU_3434	65.1659925267239	-0.97246	0.721455427161275	10.7518100078986	0.00462672962965421	0.0465815656458475	k__Bacteria; p__Firmicutes; c__Bacilli; o__Lactobacillales; f__Streptococcaceae; g__Streptococcus
OTU_10018	7.68319682970389	-2.36029	1.0596472306521	10.6924175943579	0.00476618636914535	0.0466979158864579	k__Bacteria; p__Fusobacteria; c__Fusobacteriia; o__Fusobacteriales; f__Leptotrichiaceae; g__Leptotrichia; s__unidentified
OTU_13834	3.94445005186611	1.23186027991438	0.968328218516496	10.6109968046014	0.00496422343138739	0.0480978092463311	k__Bacteria; p__Firmicutes; c__Clostridia; o__Clostridiales; f__Lachnospiraceae; g__Oribacterium; s__unidentified
OTU_5336	5.59486484731407	6.27968710135964	1.78330679466119	10.556612785599	0.00510106267760584	0.0488805126909043	k__Bacteria; p__Firmicutes; c__Erysipelotrichia; o__Erysipelotrichales; f__Erysipelotrichaceae
OTU_2213	21.1359243711779	-2.69316	0.880542690218203	10.5307204562902	0.00516753120281963	0.0489792087919426	k__Bacteria; p__Proteobacteria; c__Betaproteobacteria; o__Burkholderiales; f__Burkholderiaceae; g__Lautropia; s__unidentified
OTU_12522	18.0110057878589	2.09424262722433	0.830698717509202	10.3967166043291	0.00552562839074374	0.0503279622221992	k__Bacteria; p__Firmicutes; c__Clostridia; o__Clostridiales; f__Lachnospiraceae; g__Dorea; s__unidentified
OTU_12532	13.5097577310801	2.80511887860936	1.50284645516645	10.3261751054646	0.00572399922471653	0.0503279622221992	k__Bacteria; p__Firmicutes; c__Clostridia; o__Clostridiales; f__Lachnospiraceae; g__Stomatobaculum; s__unidentified
OTU_12624	4.71934986505472	-2.94095	1.93070498534851	10.3096273705349	0.00577155530071092	0.0503279622221992	k__Bacteria; p__Acidobacteria; c__Acidobacteria; o__Acidobacteriales; f__Acidobacteriaceae_Subgroup_1; g__unidentified; s__unidentified
OTU_16483	3.5997362072676	2.44680051803509	1.14148573477882	10.3964067843766	0.00552648443200937	0.0503279622221992	k__Bacteria
OTU_2225	38.575226900539	1.21477046847025	0.780415450259229	10.4395286764039	0.00540860357750926	0.0503279622221992	k__Bacteria; p__Proteobacteria; c__Gammaproteobacteria; o__Enterobacteriales; f__Enterobacteriaceae; g__Serratia
OTU_2361	6.99282067907564	-1.58517	1.47639679744772	10.3341047232696	0.00570134959203561	0.0503279622221992	k__Bacteria; p__Proteobacteria; c__Gammaproteobacteria; o__Pseudomonadales; f__Pseudomonadaceae; g__Pseudomonas
OTU_9375	4.78346040963241	6.17487083491155	2.26228172852032	10.3610394553049	0.00562508214382033	0.0503279622221992	k__Bacteria; p__Actinobacteria; c__Coriobacteriia; o__Coriobacteriales; f__Coriobacteriaceae; g__Coriobacteriaceae_UCG-002; s__unidentified
OTU_9471	4.0948311887916	-3.4657	1.69029640209656	10.3221773903424	0.00573545212639286	0.0503279622221992	k__Bacteria; p__Actinobacteria; c__Actinobacteria
OTU_6328	19.6989670556425	3.63235794542847	1.10183873746428	10.220554266621	0.0060344103557294	0.0520990676257033	k__Bacteria; p__Proteobacteria; c__Alphaproteobacteria; o__Rickettsiales; f__Mitochondria
OTU_12725	1.53582367548158	-0.72755	1.98690092711386	10.1947379775955	0.00611280829405543	0.052258517964866	k__Bacteria; p__Acidobacteria; c__Acidobacteria; o__Acidobacteriales; f__Acidobacteriaceae_Subgroup_1; g__unidentified; s__unidentified
OTU_12519	5.59121342935119	0.910382946699188	1.71160152030672	10.0709847809416	0.00650299531539879	0.0534963388210165	k__Bacteria; p__Proteobacteria; c__Alphaproteobacteria; o__Sphingomonadales; f__Sphingomonadaceae; g__Sphingomonas
OTU_12631	2.22428590625347	1.86404737959063	1.34762258192352	10.0930648514597	0.00643159686372223	0.0534963388210165	k__Bacteria; p__Proteobacteria; c__Alphaproteobacteria; o__Rhodobacterales; f__Rhodobacteraceae; g__Cereibacter; s__unidentified
OTU_15928	9.62232073348457	2.67386446791852	0.910151214994905	10.0746935473266	0.00649094744432213	0.0534963388210165	k__Bacteria
OTU_9106	5.32350029440464	-1.43553	1.46356011747142	10.1183618272318	0.0063507592035127	0.0534963388210165	k__Bacteria; p__Actinobacteria; c__Actinobacteria; o__Corynebacteriales; f__Corynebacteriaceae; g__Corynebacterium_1
OTU_12523	19.4866121616691	-0.429439	0.978515165425392	9.96691271612559	0.00685034434887457	0.0558271053478376	k__Bacteria; p__Proteobacteria; c__Alphaproteobacteria; o__Rhodobacterales; f__Rhodobacteraceae; g__Paracoccus; s__unidentified
OTU_9929	79.8447515287644	0.501923556714971	1.03236605510328	9.93290886375775	0.00696780913204392	0.0562586070661324	k__Bacteria; p__Fusobacteria; c__Fusobacteriia; o__Fusobacteriales; f__Fusobacteriaceae; g__Fusobacterium; s__unidentified
OTU_6578	2.38462092775713	-4.44732	1.35713295007219	9.86652651309808	0.00720295978234813	0.057623678258785	k__Bacteria; p__Bacteroidetes; c__Bacteroidia; o__Bacteroidales; f__Porphyromonadaceae; g__unidentified; s__unidentified
OTU_1228	2.47271985297221	0.159939791452047	1.20174580355907	9.80812786277514	0.0074163820772009	0.0582620285704431	k__Bacteria; p__Proteobacteria; c__Betaproteobacteria; o__Neisseriales; f__Neisseriaceae; g__Neisseria; s__unidentified
OTU_12993	2.62704668046582	5.38085165330974	1.82073246775047	9.80819471198934	0.0074161341916866	0.0582620285704431	k__Bacteria; p__Firmicutes; c__Clostridia; o__Clostridiales; f__Lachnospiraceae; g__Lachnoclostridium; s__unidentified
OTU_2227	27.6044821154815	-2.23713	0.867313322243765	9.76110564342571	0.00759281539392512	0.0591154912812741	k__Bacteria; p__Firmicutes; c__Bacilli; o__Lactobacillales; f__Streptococcaceae; g__Streptococcus
OTU_5035	4.41507550408187	-2.75379	0.908241989326787	9.68910069491218	0.00787115594467548	0.0602330757909185	k__Bacteria; p__Firmicutes; c__Negativicutes; o__Selenomonadales; f__Veillonellaceae; g__Veillonella; s__unidentified
OTU_9289	2.98896711925163	-3.82404	1.54243864059906	9.68824924264274	0.00787450761486778	0.0602330757909185	k__Bacteria; p__Actinobacteria; c__Actinobacteria; o__Corynebacteriales; f__Corynebacteriaceae; g__Corynebacterium_1
OTU_11295	1.92490945035355	4.7788712032432	1.75781683141262	9.66446003794364	0.00796873101568393	0.0604237690928382	k__Bacteria; p__Firmicutes; c__Clostridia; o__Clostridiales; f__Ruminococcaceae; g__Ruminococcaceae_UCG-014; s__unidentified
OTU_15373	6.47330137479615	-0.455081	0.953382245492494	9.60409653510214	0.00821290757694546	0.0606919949753936	k__Bacteria; p__Firmicutes; c__Clostridia; o__Clostridiales; f__Ruminococcaceae; g__Ruminococcaceae_UCG-014; s__Clostridiales_bacterium_canine_oral_taxon_100
OTU_1967	428.612404867667	-2.32685	0.783365906565374	9.63753849991372	0.00807672144979174	0.0606919949753936	k__Bacteria; p__Proteobacteria; c__Gammaproteobacteria; o__Pasteurellales; f__Pasteurellaceae; g__Haemophilus; s__unidentified
OTU_2232	30.5690295479298	1.68817331852163	1.12018263538386	9.6058838020021	0.00820557152637143	0.0606919949753936	k__Bacteria; p__Proteobacteria
OTU_1928	2.15572589470134	-2.10329	1.04696239728909	9.55922665947978	0.00839924607833627	0.0610345215025769	k__Bacteria; p__Proteobacteria; c__Betaproteobacteria; o__Neisseriales; f__Neisseriaceae; g__Neisseria; s__unidentified
OTU_2514	4.36984793188289	-3.34866	1.26254583760261	9.55974272377361	0.00839707908242752	0.0610345215025769	k__Bacteria; p__Proteobacteria; c__Betaproteobacteria; o__Neisseriales; f__Neisseriaceae; g__Neisseria
OTU_16110	12.9395792014254	-0.440411	1.05975903828889	9.47306475673929	0.0087690011032742	0.0631947848103727	k__Bacteria
OTU_12542	7.33325	3.36894417645741	1.18225908560687	9.40152338651825	0.00908835192820139	0.0646962040000686	k__Bacteria; p__Firmicutes; c__Clostridia; o__Clostridiales; f__Ruminococcaceae; g__Ruminococcus_1; s__human_gut_metagenome
OTU_15882	8.04684235826531	1.06395524387678	0.908582599910547	9.37712121657523	0.00919991891744094	0.0646962040000686	k__Bacteria
OTU_16470	1.9847529476932	2.24794987759546	1.73419793445215	9.38821159947987	0.00914904478944903	0.0646962040000686	k__Bacteria
OTU_16065	2.81155773601895	3.83438248780996	1.21061235321311	9.32845824902171	0.00942651209050059	0.0655655130818554	k__Bacteria
OTU_2210	693.195918793091	-2.69039	0.872361461336255	9.31842590688382	0.00947391588109379	0.0655655130818554	k__Bacteria; p__Proteobacteria; c__Betaproteobacteria; o__Neisseriales; f__Neisseriaceae; g__Neisseria; s__unidentified
OTU_12597	3.81502783487339	0.0455627554509477	2.17800593299971	9.2536972671047	0.00978554841160001	0.0671364578014521	k__Bacteria; p__Firmicutes; c__Clostridia; o__Clostridiales; f__Lachnospiraceae; g__Lachnospiraceae_NK4A136_group; s__unidentified
OTU_15369	17.7692574861323	2.64844676372841	0.942534232171903	9.23957441441001	0.00985489288828655	0.0671364578014521	k__Bacteria; p__Firmicutes; c__Clostridia; o__Clostridiales; f__Peptostreptococcaceae; g__Peptoclostridium; s__unidentified
OTU_15207	31.7707945416478	1.61971421457844	1.01593446305111	9.09186128475699	0.0106102937310697	0.0711705856422525	k__Bacteria; p__Firmicutes; c__Clostridia; o__Clostridiales; f__Lachnospiraceae; g__Lachnoanaerobaculum; s__unidentified
OTU_698	1.41603550513576	-3.13289	1.28778557578243	9.09992740862626	0.0105675879347547	0.0711705856422525	k__Bacteria; p__Proteobacteria; c__Gammaproteobacteria; o__Pseudomonadales; f__Moraxellaceae; g__Acinetobacter; s__unidentified
OTU_12678	4.08288564047835	1.58963670695957	1.35872835972176	9.06250140679126	0.0107672010729423	0.0716717506534784	k__Bacteria; p__Firmicutes; c__Clostridia; o__Clostridiales; f__Lachnospiraceae
OTU_10621	39.5680064794291	-0.377009	0.778772354496184	8.99466582810459	0.0111386647330286	0.0725346836472473	k__Bacteria; p__Saccharibacteria; c__unidentified; o__unidentified; f__unidentified; g__unidentified; s__unidentified
OTU_13960	9.33606850724147	5.95968271147257	1.68715448068748	8.9932801206792	0.0111463848723981	0.0725346836472473	k__Bacteria; p__Firmicutes; c__Clostridia; o__Clostridiales; f__Lachnospiraceae; g__Roseburia; s__unidentified
OTU_2300	5.91406012192462	-2.37773	2.37752946348897	8.9979029986162	0.0111206504372919	0.0725346836472473	k__Bacteria; p__Firmicutes; c__Negativicutes; o__Selenomonadales; f__Veillonellaceae; g__Veillonella; s__unidentified
OTU_2267	5.47614071680442	-2.06928	1.51913570492859	8.95611790266241	0.0113554332252848	0.0733476872033213	k__Bacteria; p__Proteobacteria; c__Betaproteobacteria; o__Burkholderiales; f__Comamonadaceae; g__Polaromonas; s__unidentified
OTU_2444	6.2416274633283	-2.58606	1.83707343354252	8.89607381418003	0.0117015156001902	0.0750273647306314	k__Bacteria; p__Proteobacteria; c__Betaproteobacteria; o__Burkholderiales; f__Comamonadaceae; g__Rhodoferax; s__unidentified
OTU_13144	2.03342797433098	1.3470810363619	1.18984439607569	8.84526554731028	0.0120025905460498	0.0758424562040247	k__Bacteria; p__Firmicutes; c__Clostridia; o__Clostridiales; f__Lachnospiraceae; g__Ruminococcus_gnavus_group; s__unidentified
OTU_8076	3.57951302915048	-0.212725	1.09101358811887	8.85680905819942	0.0119335140667523	0.0758424562040247	k__Bacteria; p__Bacteroidetes; c__Bacteroidia; o__Bacteroidales; f__Prevotellaceae; g__Alloprevotella; s__unidentified
OTU_2634	2.08616859275425	-0.0482327	1.52336998586406	8.75900635144646	0.0125315830694131	0.0786153988239439	k__Bacteria; p__Proteobacteria; c__Betaproteobacteria; o__Methylophilales; f__Methylophilaceae
OTU_15894	2.72788178585094	1.20942075137832	1.27031682974636	8.71647576183696	0.0128009245407556	0.0797314728538489	k__Bacteria; p__Proteobacteria; c__Alphaproteobacteria; o__Rickettsiales; f__Mitochondria
OTU_443	3.16114619910833	-3.10936	1.47612014626542	8.68705611374682	0.0129906156292142	0.0803391264445023	k__Bacteria; p__Spirochaetae; c__Spirochaetes; o__Spirochaetales; f__Spirochaetaceae; g__Treponema_2; s__Treponema_denticola
OTU_11286	10.1736889891317	2.16474415843133	1.22125074206391	8.64439277554123	0.0132707038975187	0.0803446672121961	k__Bacteria
OTU_13300	7.88318577118235	2.59722650174525	0.969873201570279	8.63097047994128	0.0133600650754225	0.0803446672121961	k__Bacteria; p__Firmicutes; c__Clostridia; o__Clostridiales; f__Lachnospiraceae; g__Coprococcus_3; s__unidentified
OTU_6692	1.52833107503693	-0.729398	1.72842262790986	8.65578264037954	0.0131953429271614	0.0803446672121961	k__Bacteria; p__Bacteroidetes; c__Sphingobacteriia; o__Sphingobacteriales; f__Chitinophagaceae; g__Dinghuibacter; s__unidentified
OTU_9221	2.60163606034683	0.255465952637253	2.11532455527049	8.64835080844597	0.0132444669264328	0.0803446672121961	k__Bacteria; p__Firmicutes; c__Clostridia; o__MBA03; f__unidentified; g__unidentified; s__unidentified
OTU_13004	8.38856855487546	1.77208378460824	0.89685702837241	8.58676558603418	0.0136586426981315	0.081022696821569	k__Bacteria; p__Firmicutes; c__Clostridia; o__Clostridiales; f__Lachnospiraceae
OTU_2317	3.53635913824706	-0.462768	0.932508853172228	8.59732	0.0135867471916714	0.081022696821569	k__Bacteria; p__Firmicutes; c__Negativicutes; o__Selenomonadales; f__Veillonellaceae; g__Selenomonas_3; s__unidentified
OTU_6566	6.19880095135651	-3.47095	2.1547406538495	8.50794043638167	0.0142077140603628	0.0837103152745699	k__Bacteria; p__Bacteroidetes; c__SB-5; o__unidentified; f__unidentified; g__unidentified; s__unidentified
OTU_6674	1.74553572243523	-0.919148	2.1704276198681	8.46945444991283	0.0144837604673605	0.0847640209901901	k__Bacteria; p__Bacteroidetes; c__Bacteroidetes_vadinHA17; o__unidentified; f__unidentified; g__unidentified; s__unidentified
OTU_2334	2.04146421467045	-1.33697	2.06579525849732	8.45113680327023	0.0146170240075632	0.0849736328973009	k__Bacteria; p__Acidobacteria; c__Holophagae; o__Subgroup_7; f__unidentified; g__unidentified; s__unidentified
OTU_12070	20.2372187840779	1.31880407834425	1.21249619703107	8.41068772541166	0.0149156562492244	0.0853350131648405	k__Bacteria; p__Proteobacteria; c__Alphaproteobacteria; o__Rhodospirillales; f__Rhodospirillaceae; g__Skermanella; s__unidentified
OTU_13062	9.20081994965363	1.96998461625741	0.950886321343189	8.39441778060313	0.0150374895847269	0.0853350131648405	k__Bacteria; p__Firmicutes; c__Clostridia; o__Clostridiales; f__Ruminococcaceae; g__Faecalibacterium; s__unidentified
OTU_16660	4.31514070564048	4.55575058979768	1.73262623298242	8.39001451866864	0.0150706330589282	0.0853350131648405	k__Bacteria; p__Proteobacteria
OTU_500	1.76020369467666	-0.337893	1.81408085329463	8.39796984445762	0.0150108062253819	0.0853350131648405	k__Bacteria; p__Gemmatimonadetes; c__S0134_terrestrial_group; o__unidentified; f__unidentified; g__unidentified; s__unidentified
OTU_8023	2.27343033802026	-0.955672	1.3467434925015	8.35069091893612	0.0153698810668402	0.0864679760663528	k__Bacteria; p__Bacteroidetes; c__Bacteroidia; o__Bacteroidales; f__Prevotellaceae; g__Alloprevotella; s__unidentified
OTU_11422	3.97899384911455	1.86066713513936	1.03677298318025	8.32464017196057	0.0155713890173723	0.0870400719432606	k__Bacteria; p__Firmicutes; c__Clostridia; o__Clostridiales; f__Lachnospiraceae
OTU_2344	40.5667705539748	-1.1015	1.00257265760777	8.31074591654669	0.0156799420748398	0.0870885954729954	k__Bacteria; p__Proteobacteria; c__Gammaproteobacteria; o__Pasteurellales; f__Pasteurellaceae; g__Haemophilus; s__unidentified
OTU_12774	2.88696897130398	3.13216450813731	1.12976602848674	8.1314546827729	0.0171505104599178	0.094653450133217	k__Bacteria; p__Firmicutes; c__Clostridia; o__Clostridiales; f__Lachnospiraceae; g__Lachnoclostridium; s__unidentified
OTU_10785	1.81760915981063	-0.536957	2.38287755045471	8.1110289168535	0.0173265640932795	0.0950236722599985	k__Bacteria; p__Chloroflexi; c__Anaerolineae; o__Anaerolineales; f__Anaerolineaceae; g__Anaerolinea; s__unidentified
OTU_5134	2.99733210058542	-2.59653	1.49810243785132	8.09631856020715	0.0174544738849319	0.0951268826728788	k__Bacteria; p__Actinobacteria; c__Thermoleophilia; o__Gaiellales; f__unidentified; g__unidentified; s__unidentified
OTU_13706	64.1402923331888	0.405286624126581	0.744433739435422	8.07906763578205	0.0176056779549159	0.0953549762527122	k__Bacteria; p__Firmicutes; c__Clostridia; o__Clostridiales; f__Peptostreptococcaceae; g__Romboutsia; s__unidentified
OTU_2298	2.57968027977353	-5.72048	2.10872868238853	8.00452467116772	0.0182742496030151	0.098073410410235	k__Bacteria; p__Proteobacteria; c__Gammaproteobacteria; o__Xanthomonadales; f__Xanthomonadaceae; g__Pseudoxanthomonas; s__unidentified
OTU_441	6.24019791890917	-2.24105	2.45757330333534	7.97522959070696	0.0185438923900599	0.098073410410235	k__Bacteria; p__Firmicutes; c__Bacilli; o__Bacillales; f__Bacillaceae
OTU_470	1.95222350805664	-2.4644	1.98447216086101	7.94966921281963	0.0187824077276482	0.098073410410235	k__Bacteria; p__Proteobacteria; c__Gammaproteobacteria; o__Pseudomonadales; f__Moraxellaceae; g__Acinetobacter; s__Acinetobacter_calcoaceticus
OTU_6533	280.929943208604	-2.2635	0.848354634178763	7.95044443395602	0.0187751288786873	0.098073410410235	k__Bacteria; p__Bacteroidetes; c__Bacteroidia; o__Bacteroidales; f__Porphyromonadaceae; g__Porphyromonas; s__unidentified
OTU_7980	2.1889860627154	0.631626050279192	1.06797882005748	7.98905274344318	0.0184161667628103	0.098073410410235	k__Bacteria; p__Bacteroidetes; c__Bacteroidia; o__Bacteroidales; f__Bacteroidales_S24-7_group; g__unidentified; s__unidentified
OTU_9598	5.49957068690409	-4.86778	1.88810963526412	7.96087212483388	0.018677493008964	0.098073410410235	k__Bacteria; p__Actinobacteria; c__Actinobacteria; o__Micrococcales
OTU_11294	8.95220961827936	0.962968443278592	1.05547297988233	7.90237905782308	0.0192318113680418	0.0998222590055502	k__Bacteria; p__Actinobacteria; c__Acidimicrobiia; o__Acidimicrobiales; f__unidentified; g__unidentified; s__unidentified
OTU_12537	5.80361117285789	1.37768817001206	0.893875368220564	7.8830679469927	0.0194184045692702	0.100194371505347	k__Bacteria; p__Firmicutes; c__Clostridia; o__Clostridiales; f__Lachnospiraceae; g__Dorea; s__unidentified
OTU_10769	1.46526857170808	3.23364189424139	1.09258653379961	7.86503445911069	0.0195942871032735	0.100507166788556	k__Bacteria; p__Firmicutes; c__Clostridia; o__Clostridiales; f__Lachnospiraceae
OTU_6581	4.87739333472327	4.14903555516994	1.48002	7.83670886866531	0.0198737714471405	0.101344612291851	k__Bacteria; p__Bacteroidetes; c__Bacteroidia; o__Bacteroidales; f__Prevotellaceae; g__Prevotella_2; s__unidentified
OTU_2427	1.52059987480655	-3.21925	1.37894564319767	7.82466373782582	0.0199938236841731	0.101364036352319	k__Bacteria; p__Firmicutes; c__Bacilli; o__Bacillales; f__Bacillaceae; g__Bacillus; s__Bacillus_aryabhattai
OTU_9509	16.5460818700121	2.75314271341379	1.29394083693844	7.75385965830043	0.0207143241697023	0.104409772693528	k__Bacteria; p__Actinobacteria; c__Actinobacteria; o__Micrococcales; f__Cellulomonadaceae; g__Tropheryma; s__unidentified
OTU_13143	2.15569006517301	3.00169047759639	1.0973597308187	7.72673595302561	0.0209971623514016	0.105227158450702	k__Bacteria; p__Firmicutes; c__Clostridia; o__Clostridiales; f__Lachnospiraceae; g__Ruminococcus_torques_group; s__unidentified
OTU_9130	5.59985710907259	0.915859298949435	1.71867624688308	7.71342715179028	0.0211373518025963	0.105324404410651	k__Bacteria
OTU_483	3.10643186620073	4.71209015598235	1.61957964885883	7.68724660988522	0.0214158643904941	0.106105873571084	k__Bacteria; p__Gemmatimonadetes; c__S0134_terrestrial_group; o__unidentified; f__unidentified; g__unidentified; s__unidentified
OTU_12560	16.6418566357589	2.52698718550294	0.989005250518651	7.65939272498912	0.0217162084842508	0.106986066656874	k__Bacteria; p__Firmicutes; c__Clostridia; o__Clostridiales; f__Lachnospiraceae; g__Blautia; s__unidentified
OTU_6602	4.42731299509974	-2.40601	1.99451573932132	7.59223022927324	0.0224578487727203	0.110018225448383	k__Bacteria; p__Bacteroidetes; c__Bacteroidetes_vadinHA17; o__unidentified; f__unidentified; g__unidentified; s__unidentified
OTU_16638	2.09040773810125	4.29425577657037	1.57561716868908	7.56233623756057	0.0227960473753597	0.1105381209413	k__Bacteria
OTU_2421	1.72806143493663	-0.677671	1.41077389664227	7.55242014017183	0.0229093519409561	0.1105381209413	k__Bacteria; p__Proteobacteria; c__Betaproteobacteria; o__Burkholderiales; f__Comamonadaceae
OTU_661	2.80528532895548	-1.88964	2.34686216179715	7.54937444853464	0.0229442659293294	0.1105381209413	k__Bacteria; p__Firmicutes; c__Bacilli; o__Bacillales; f__Bacillaceae; g__Oceanobacillus; s__unidentified
OTU_11322	3.53759564727168	3.02281721334627	1.05760260021759	7.5222896674704	0.0232570996159636	0.110550225395224	k__Bacteria; p__Firmicutes; c__Clostridia; o__Clostridiales; f__Ruminococcaceae; g__Ruminococcaceae_UCG-014; s__unidentified
OTU_2825	1.92249578470314	-3.72945	1.49356687331912	7.51019827698566	0.0233981308387973	0.110550225395224	k__Bacteria; p__Firmicutes; c__Bacilli; o__Lactobacillales; f__Lactobacillaceae; g__Lactobacillus
OTU_436	302.109299723309	-2.22639	0.786384601953671	7.50543786331639	0.02345388956206	0.110550225395224	k__Bacteria; p__Firmicutes; c__Negativicutes; o__Selenomonadales; f__Veillonellaceae; g__Veillonella; s__unidentified
OTU_4399	10.2721418079201	1.14257361122515	1.07605733778009	7.51577671003457	0.023332959316615	0.110550225395224	k__Bacteria; p__Proteobacteria; c__Gammaproteobacteria; o__Pasteurellales; f__Pasteurellaceae; g__Haemophilus; s__unidentified
OTU_8574	1.55924565395741	-1.11056	2.18939037703742	7.45109334911778	0.0240999220107581	0.112984580609576	k__Bacteria; p__Gemmatimonadetes; c__Gemmatimonadetes; o__Gemmatimonadales; f__Gemmatimonadaceae; g__uncultured; s__denitrifying_bacterium_enrichment_culture_clone_NOB_2_F8
OTU_2238	6.69741923470376	-1.97936	2.72827688719476	7.42386336107917	0.0244302861544899	0.113920906559974	k__Bacteria; p__Proteobacteria; c__Gammaproteobacteria; o__Pseudomonadales; f__Moraxellaceae; g__Moraxella; s__unidentified
OTU_12656	2.00899704225257	-2.37306	2.09048274931724	7.40890612755982	0.0246136757976547	0.114165560082739	k__Bacteria; p__Acidobacteria; c__Acidobacteria; o__Acidobacteriales; f__Acidobacteriaceae_Subgroup_1; g__Candidatus_Koribacter; s__unidentified
OTU_4695	1.69571100918795	-3.85203	1.51019375438259	7.35555193217066	0.0252791340134998	0.116631771744824	k__Bacteria; p__Firmicutes; c__Bacilli; o__Lactobacillales; f__Streptococcaceae; g__Streptococcus; s__unidentified
OTU_12561	3.98962328386684	-6.36399	2.35348282820875	7.31085908968095	0.0258503911958498	0.117688380110155	k__Bacteria; p__Proteobacteria; c__Alphaproteobacteria; o__Sphingomonadales; f__DSSF69; g__unidentified; s__unidentified
OTU_2237	16.1101912702503	-1.40206	1.36794087372903	7.30601809221659	0.0259130378224195	0.117688380110155	k__Bacteria; p__Firmicutes; c__Negativicutes; o__Selenomonadales; f__Veillonellaceae; g__Veillonella; s__unidentified
OTU_5048	4.58017388498766	2.49743225175786	1.31656163950708	7.31277201094238	0.0258256781348013	0.117688380110155	k__Bacteria
OTU_12636	13.2102326249957	-0.824522	0.848055490683736	7.25878657205834	0.0265322770297435	0.119876401916768	k__Bacteria; p__Firmicutes; c__Clostridia; o__Clostridiales; f__Lachnospiraceae; g__Catonella; s__unidentified
OTU_13263	15.4924429235294	-2.20815	0.814047500949476	7.24042204517872	0.0267770253391762	0.11991364981208	k__Bacteria; p__Firmicutes; c__Clostridia; o__Clostridiales; f__Family_XI; g__Parvimonas; s__unidentified
OTU_6330	12.5742363299034	-2.40002	1.13450928384036	7.22731628960673	0.0269530680770272	0.11991364981208	k__Bacteria; p__Bacteroidetes; c__Bacteroidia; o__Bacteroidales; f__Porphyromonadaceae; g__Porphyromonas
OTU_6594	3.09339604713985	-3.03332	1.13901956113572	7.23084404607619	0.0269055680513332	0.11991364981208	k__Bacteria; p__Bacteroidetes; c__Bacteroidia; o__Bacteroidales; f__Prevotellaceae; g__Prevotella_2
OTU_11327	4.61759468411165	2.65340391763718	1.0063060791446	7.1962972699765	0.0273743554866788	0.120557767597898	k__Bacteria; p__Actinobacteria; c__Coriobacteriia; o__Coriobacteriales; f__Coriobacteriaceae; g__Enterorhabdus; s__unidentified
OTU_2214	2.70157761030853	-1.31229	2.31870542808682	7.20604694447334	0.0272412346936249	0.120557767597898	k__Bacteria; p__Firmicutes; c__Bacilli; o__Bacillales; f__Bacillaceae; g__unidentified; s__unidentified
OTU_12625	1.61755881064235	1.01061899953301	1.21099721392459	7.17709339136431	0.0276384683552691	0.121109268370827	k__Bacteria; p__Firmicutes; c__Clostridia; o__Clostridiales; f__Lachnospiraceae
OTU_10662	2.47817743176059	1.07912818043062	1.28649333869427	7.15944724368956	0.0278834035540454	0.121571639495638	k__Bacteria; p__Actinobacteria; c__Acidimicrobiia; o__Acidimicrobiales; f__Iamiaceae; g__Iamia; s__unidentified
OTU_3185	2.47663160323731	-1.9223	1.56258360676802	7.12985681219459	0.0282990114483349	0.122769840711184	k__Bacteria; p__Proteobacteria; c__Betaproteobacteria; o__Burkholderiales; f__Comamonadaceae; g__Polaromonas; s__unidentified
OTU_11305	7.79280425018611	0.358146909460339	0.942453421746687	7.06867513142635	0.0291780791489121	0.125778666979236	k__Bacteria; p__SR1_Absconditabacteria; c__unidentified; o__unidentified; f__unidentified; g__unidentified; s__unidentified
OTU_6641	2.66180432648293	-1.30311	2.47045872678758	7.05319203759809	0.0294048392218733	0.125778666979236	k__Bacteria; p__Bacteroidetes; c__Bacteroidetes_vadinHA17; o__unidentified; f__unidentified; g__unidentified; s__unidentified
OTU_9841	82.6096487838826	-1.71695	0.819075812640909	7.05180191604416	0.0294252844767938	0.125778666979236	k__Bacteria; p__Actinobacteria; c__Coriobacteriia; o__Coriobacteriales; f__Coriobacteriaceae; g__Atopobium; s__unidentified
OTU_12563	5.41672587967455	-3.48756	2.44977295559638	7.01148191032968	0.0300245182782982	0.127714048481347	k__Bacteria; p__Acidobacteria; c__Acidobacteria; o__Acidobacteriales; f__Acidobacteriaceae_Subgroup_1; g__unidentified; s__unidentified
OTU_2980	21.8484615601843	-0.36271	0.951459527234836	6.99791958800711	0.0302288112645125	0.127958851566286	k__Bacteria; p__Proteobacteria; c__Gammaproteobacteria; o__Enterobacteriales; f__Enterobacteriaceae; g__Enterobacter
OTU_463	14.4479048955074	0.208975306073958	1.07277221750457	6.96507741889388	0.0307292991609527	0.129449028349521	k__Bacteria; p__Proteobacteria; c__Gammaproteobacteria; o__Pseudomonadales; f__Moraxellaceae; g__Acinetobacter; s__unidentified
OTU_13055	10.2563716143457	1.70682868971942	0.792866199266908	6.95419029162764	0.0308970321748099	0.129529865655934	k__Bacteria; p__Firmicutes; c__Clostridia; o__Clostridiales; f__Lachnospiraceae
OTU_7972	3.16157973355938	4.14633635359184	1.79861934388647	6.93761893535581	0.0311540985527137	0.129982650420892	k__Bacteria; p__Bacteroidetes; c__Bacteroidia; o__Bacteroidales; f__Bacteroidales_S24-7_group; g__unidentified; s__unidentified
OTU_10209	2.6928360658404	1.1276635125035	1.04830690076723	6.90902282854452	0.0316027412329887	0.130505225064793	k__Bacteria; p__Firmicutes; c__Clostridia; o__Clostridiales; f__Lachnospiraceae; g__Lachnoclostridium; s__unidentified
OTU_16487	1.44641352895936	-0.536987	2.45250273219888	6.91547577156076	0.0315009402061915	0.130505225064793	k__Bacteria
OTU_2239	6.53826934103302	1.66927419696425	1.95503440204222	6.90109032689443	0.031728334534101	0.130505225064793	k__Bacteria; p__Proteobacteria; c__Gammaproteobacteria; o__Xanthomonadales; f__Xanthomonadaceae; g__Lysobacter; s__unidentified
OTU_12543	1.64552432713305	2.69233619737737	1.66759315026978	6.88356126561969	0.032007640699969	0.131035975072174	k__Bacteria; p__Firmicutes; c__Clostridia; o__Clostridiales; f__Clostridiaceae_1; g__Clostridium_sensu_stricto_1; s__Clostridium_butyricum
OTU_10029	2.88437379542547	2.88606882894434	1.0473334534314	6.82738513711396	0.0329194184607047	0.132230394019891	k__Bacteria; p__Firmicutes; c__Clostridia; o__Clostridiales; f__Ruminococcaceae; g__Intestinimonas; s__unidentified
OTU_14870	4.33780780825968	1.51441701848876	1.32651697254244	6.83370606405208	0.0328155420764602	0.132230394019891	k__Bacteria
OTU_16155	1.40876946056781	3.64173263338322	1.38050172701578	6.84711579087745	0.032596254317769	0.132230394019891	k__Bacteria
OTU_8563	5.03932206719867	0.671032760556236	1.43293112783947	6.84028712853919	0.0327077389392881	0.132230394019891	k__Bacteria; p__Actinobacteria; c__Actinobacteria; o__Actinomycetales; f__Actinomycetaceae; g__Flaviflexus; s__unidentified
OTU_9604	5.8206677645672	-1.16488	0.862813735271437	6.81900765946131	0.0330575985049726	0.132230394019891	k__Bacteria; p__Actinobacteria; c__Actinobacteria; o__Micrococcales; f__Microbacteriaceae
OTU_10041	4.6783551747219	3.30270873771817	1.2579415625567	6.76531153901186	0.0339571525065883	0.132783125496615	k__Bacteria; p__Firmicutes; c__Clostridia; o__Clostridiales; f__Ruminococcaceae; g__Intestinimonas; s__unidentified
OTU_10632	6.69919643464765	1.67499220816201	0.915337106125555	6.76795778412003	0.0339122527427299	0.132783125496615	k__Bacteria; p__Firmicutes; c__Clostridia; o__Clostridiales; f__Ruminococcaceae; g__Ruminococcaceae_UCG-002; s__unidentified
OTU_11629	70.6412474745479	1.88290983318446	0.912240459537406	6.76654836698418	0.0339361594204262	0.132783125496615	k__Bacteria; p__Firmicutes; c__Clostridia; o__Clostridiales; f__Lachnospiraceae; g__Blautia; s__unidentified
OTU_2268	133.189276093133	-2.08814	0.771170065348569	6.78166003741296	0.0336807096754403	0.132783125496615	k__Bacteria; p__Firmicutes; c__Bacilli; o__Lactobacillales; f__Streptococcaceae; g__Streptococcus; s__unidentified
OTU_2274	2.45468982448048	0.832242813852023	1.54329958010955	6.78473286710093	0.033629001865634	0.132783125496615	k__Bacteria; p__Proteobacteria; c__Betaproteobacteria; o__Burkholderiales; f__Alcaligenaceae; g__Sutterella; s__Burkholderia_sp._K4410.MGS-135
OTU_11289	5.80928705774857	5.5867291317154	2.00255916436693	6.68269472863338	0.035389243380791	0.137716763369127	k__Bacteria; p__Firmicutes; c__Clostridia; o__Clostridiales; f__Ruminococcaceae; g__Ruminococcaceae_UCG-014; s__unidentified
OTU_6553	6.23200240453433	1.56443257726048	1.08861262544371	6.67449032804743	0.0355347153188687	0.137716763369127	k__Bacteria; p__Proteobacteria; c__Alphaproteobacteria; o__Rickettsiales; f__Mitochondria
OTU_2464	1.41133478155263	-2.05664	2.06967	6.66101529989197	0.0357749393111138	0.138034279111908	k__Bacteria; p__Acidobacteria; c__Holophagae; o__Subgroup_7; f__unidentified; g__unidentified; s__unidentified
OTU_12845	1.53945348110458	2.70003271264918	1.00369397181262	6.64853894180993	0.0359988073261152	0.138286167349658	k__Bacteria; p__Firmicutes; c__Clostridia; o__Clostridiales; f__Lachnospiraceae
OTU_4867	29.3030112953032	-2.36104	0.909791831299379	6.63967551007426	0.0361586978447511	0.138291160178171	k__Bacteria; p__Proteobacteria; c__Betaproteobacteria; o__Neisseriales; f__Neisseriaceae; g__Neisseria; s__unidentified
OTU_8573	1.64660372513401	-0.919757	2.41772075832879	6.60183903585332	0.0368492682554473	0.140316864274018	k__Bacteria; p__Ignavibacteriae; c__Ignavibacteria; o__Ignavibacteriales; f__BSV26; g__unidentified; s__unidentified
OTU_948	2.60423162013252	-2.15837	2.02324139622586	6.52822843716272	0.0382307842082756	0.144944538389636	k__Bacteria; p__Proteobacteria; c__Deltaproteobacteria; o__Desulfuromonadales; f__Geobacteraceae; g__Geobacter; s__unidentified
OTU_10023	2.07412622689134	1.78117162039899	0.975075029025132	6.50052467888236	0.0387640371618496	0.145679342803321	k__Bacteria; p__Firmicutes; c__Clostridia; o__Clostridiales; f__Christensenellaceae; g__Christensenellaceae_R-7_group; s__unidentified
OTU_2550	2.48000996059575	-4.66447	1.85647430224103	6.49219665030199	0.0389257876985937	0.145679342803321	k__Bacteria; p__Firmicutes; c__Bacilli; o__Bacillales; f__Bacillaceae; g__Bacillus; s__Bacillus_thermoamylovorans
OTU_6334	85.9538893576778	-2.36933	0.888048771595727	6.50282415884283	0.0387194942098424	0.145679342803321	k__Bacteria; p__Actinobacteria; c__Actinobacteria; o__Actinomycetales; f__unidentified; g__unidentified; s__unidentified
OTU_6595	2.24871157746126	-2.23186	2.32376654692615	6.4761237031048	0.039239874147028	0.14622722331713	k__Bacteria; p__Bacteroidetes; c__Bacteroidia; o__Bacteroidales; f__Bacteroidaceae; g__Bacteroides; s__unidentified
OTU_2269	2.96556745461672	4.80959744310301	1.7555641247933	6.43755579922953	0.0400039172019308	0.147187408439172	k__Bacteria; p__Proteobacteria; c__Deltaproteobacteria; o__Desulfovibrionales; f__Desulfovibrionaceae; g__Desulfovibrio; s__unidentified
OTU_6596	8.7193324757964	-1.20336	1.00737908301077	6.45192905412785	0.0397174545356489	0.147187408439172	k__Bacteria; p__Bacteroidetes; c__Bacteroidia; o__Bacteroidales; f__Prevotellaceae; g__Prevotella; s__unidentified
OTU_9941	100.689990260559	-1.29771	0.927176577535693	6.44518422747461	0.0398516243194464	0.147187408439172	k__Bacteria; p__Fusobacteria; c__Fusobacteriia; o__Fusobacteriales; f__Leptotrichiaceae; g__Streptobacillus; s__unidentified
OTU_3227	2.88176299600624	1.18617685755694	1.22690725937212	6.42301503686409	0.040295820768092	0.147638469368808	k__Bacteria; p__Proteobacteria; c__Betaproteobacteria; o__Nitrosomonadales; f__Nitrosomonadaceae; g__unidentified; s__unidentified
OTU_445	3.86805194283132	1.06374564169318	1.4312	6.40389681302912	0.0406828599568922	0.147814391176708	k__Bacteria; p__Firmicutes; c__Bacilli; o__Bacillales; f__Bacillaceae; g__Bacillus
OTU_7797	150.515439640324	-1.49947	0.954740799719262	6.4119889185618	0.0405185875104165	0.147814391176708	k__Bacteria; p__Bacteroidetes; c__Bacteroidia; o__Bacteroidales; f__Prevotellaceae; g__Alloprevotella; s__unidentified
OTU_7996	2.12175501290049	-1.30314	2.47865915779543	6.35719695321033	0.0416439792514845	0.150678630320724	k__Bacteria; p__Bacteroidetes; c__Bacteroidetes_BD2-2; o__unidentified; f__unidentified; g__unidentified; s__unidentified
OTU_6603	2.70407458128064	-1.81839	2.52120544615704	6.34817616109008	0.0418322343247489	0.150734331947029	k__Bacteria; p__Bacteroidetes; c__Bacteroidetes_vadinHA17; o__unidentified; f__unidentified; g__unidentified; s__unidentified
OTU_6612	2.29507060868702	-1.75532	1.70833683864689	6.32405732894593	0.042339760728972	0.151935273068574	k__Bacteria; p__Bacteroidetes; c__Sphingobacteriia; o__Sphingobacteriales; f__Sphingobacteriaceae; g__Pedobacter; s__unidentified
OTU_2419	2.12686413362287	-0.311746	1.51154384854188	6.30318261012263	0.0427839902880882	0.152900162013168	k__Bacteria; p__Proteobacteria; c__Gammaproteobacteria; o__Xanthomonadales; f__Xanthomonadales_Incertae_Sedis; g__unidentified; s__unidentified
OTU_15646	1.54612813196985	-3.22559	1.91096498842742	6.26601511613134	0.0435865109635405	0.153876265425941	k__Bacteria; p__Proteobacteria; c__Alphaproteobacteria; o__Rickettsiales
OTU_6615	3.20075263365953	-0.422149	0.89956807157064	6.27372033717137	0.043418912166616	0.153876265425941	k__Bacteria; p__Bacteroidetes; c__Flavobacteriia; o__Flavobacteriales; f__Flavobacteriaceae; g__Capnocytophaga; s__unidentified
OTU_9332	1.62084122542701	1.41896027851663	1.46641736471654	6.27654311532238	0.043357674413627	0.153876265425941	k__Bacteria
OTU_12540	4.69101391387496	1.93766971819912	1.07895783898135	6.23549893278417	0.044256657521043	0.154872004490795	k__Bacteria; p__Firmicutes; c__Clostridia; o__Clostridiales; f__Lachnospiraceae; g__Eubacterium_ventriosum_group; s__unidentified
OTU_14889	3.22582347627826	-3.77714	2.01133820053134	6.21303323416245	0.044756588453762	0.154872004490795	k__Bacteria; p__Proteobacteria; c__Alphaproteobacteria; o__Rhodospirillales; f__Rhodospirillaceae
OTU_2313	1.88823593295793	-2.02658	2.31927607946685	6.24047248663355	0.0441467378158947	0.154872004490795	k__Bacteria; p__Proteobacteria; c__Gammaproteobacteria; o__Methylococcales; f__Methylococcaceae; g__unidentified; s__unidentified
OTU_6698	2.27382523143151	-1.53108	2.49556878388625	6.21762425701701	0.0446539670229165	0.154872004490795	k__Bacteria; p__Bacteroidetes; c__Bacteroidetes_vadinHA17; o__unidentified; f__unidentified; g__unidentified; s__unidentified
OTU_6755	1.45408517166591	-0.919757	2.41812644258431	6.22659798780585	0.0444540594980131	0.154872004490795	k__Bacteria; p__Bacteroidetes; c__Bacteroidetes_vadinHA17; o__unidentified; f__unidentified; g__unidentified; s__unidentified
OTU_5143	2.82976251498835	1.1653739012314	1.57645942702442	6.19907438744588	0.045070056272483	0.155340273002392	k__Bacteria; p__Proteobacteria; c__Gammaproteobacteria; o__Xanthomonadales; f__Solimonadaceae; g__Polycyclovorans; s__unidentified
OTU_12536	6.06927644005933	0.882543622821073	1.13311609351271	6.14979937268083	0.0461942620647449	0.158588175277392	k__Bacteria; p__Firmicutes; c__Clostridia; o__Clostridiales; f__Lachnospiraceae; g__Coprococcus_1; s__unidentified
OTU_11291	3.21139429707776	1.23010100428355	0.99717646102102	6.10614724945694	0.0472135843048812	0.161451943191594	k__Bacteria; p__Firmicutes; c__Clostridia; o__Clostridiales; f__Ruminococcaceae; g__Butyricicoccus; s__unidentified
OTU_16661	2.8905109409248	1.97193331960162	1.02458482360739	6.08670150044884	0.0476748749615701	0.161484253568623	k__Bacteria
OTU_2243	289.210717041187	-2.30221	0.943395730279552	6.08235496236682	0.0477785979595237	0.161484253568623	k__Bacteria; p__Proteobacteria; c__Betaproteobacteria; o__Neisseriales; f__Neisseriaceae; g__Neisseria; s__unidentified
OTU_2777	3.6735555983408	0.415148591089529	1.67344024181404	6.08842222638904	0.0476338749045435	0.161484253568623	k__Bacteria; p__Firmicutes; c__Bacilli; o__Lactobacillales; f__Enterococcaceae; g__Enterococcus; s__Enterococcus_faecalis
OTU_12510	1.44468966281464	-2.71802	1.3238625320728	5.9959663402545	0.0498875817397398	0.166674219452311	k__Bacteria; p__Proteobacteria; c__Alphaproteobacteria; o__Rhizobiales
OTU_12555	2.64965228230766	-0.628861	1.27277593695651	6.00307373863416	0.0497106109177059	0.166674219452311	k__Bacteria; p__Proteobacteria; c__Alphaproteobacteria; o__Rhizobiales; f__Methylobacteriaceae; g__Methylobacterium
OTU_2204	135.651472302295	2.31423557574523	0.918584104397678	6.0090439920956	0.0495624397092018	0.166674219452311	k__Bacteria; p__Firmicutes; c__Bacilli; o__Bacillales; f__Staphylococcaceae; g__Staphylococcus
OTU_2335	2.19104	-3.10664	2.22005577736158	5.9700107025965	0.0505392330979015	0.167762222670083	k__Bacteria; p__Firmicutes; c__Bacilli; o__Bacillales; f__Bacillaceae; g__Ureibacillus; s__unidentified
OTU_9472	3.46020450692196	-2.41958	2.6228394098128	5.96768607020219	0.0505980098190732	0.167762222670083	k__Bacteria; p__Actinobacteria; c__Actinobacteria; o__Corynebacteriales; f__Corynebacteriaceae; g__Corynebacterium_1; s__Corynebacterium_sp._P147607UB03
OTU_11328	9.24442015977828	-0.421779	1.17834905347283	5.90790717260194	0.0521331849223558	0.172197489592024	k__Bacteria; p__Acidobacteria; c__Solibacteres; o__Solibacterales; f__Solibacteraceae_Subgroup_3; g__Candidatus_Solibacter; s__unidentified
OTU_2369	4.22353334690993	0.994849299684897	1.23693492216259	5.89436320851848	0.0524874280246011	0.172713348065857	k__Bacteria; p__Proteobacteria; c__Betaproteobacteria; o__Nitrosomonadales; f__Nitrosomonadaceae; g__unidentified; s__unidentified
OTU_10646	1.68050556655145	2.02290521648307	1.72004312867581	5.86398925438765	0.0532906371113176	0.17307169174449	k__Bacteria; p__Firmicutes; c__Clostridia; o__Clostridiales; f__Eubacteriaceae; g__Eubacterium; s__unidentified
OTU_11292	23.445722181974	2.38304905625513	1.11533411458822	5.84543994041513	0.0537871886040788	0.17307169174449	k__Bacteria; p__Firmicutes; c__Clostridia; o__Clostridiales; f__Lachnospiraceae; g__Blautia; s__unidentified
OTU_12551	3.65445314462481	2.9149146494625	1.32323748359906	5.86625300542559	0.0532303528673469	0.17307169174449	k__Bacteria; p__Firmicutes; c__Clostridia; o__Clostridiales; f__Lachnospiraceae; g__Coprococcus_2; s__unidentified
OTU_12556	3.32981	0.575636544695592	1.1825323744764	5.84678583922121	0.0537510047239423	0.17307169174449	k__Bacteria; p__Proteobacteria; c__Alphaproteobacteria; o__Rhizobiales; f__MNG7; g__unidentified; s__unidentified
OTU_7994	3.37784578474531	-1.81934	1.29949872537597	5.8585533769263	0.0534356748104096	0.17307169174449	k__Bacteria; p__Bacteroidetes; c__Bacteroidia; o__Bacteroidales; f__Prevotellaceae; g__Alloprevotella; s__unidentified
OTU_8481	4.2834047180393	-2.29599	0.923740260898058	5.85080602573558	0.0536430687088507	0.17307169174449	k__Bacteria; p__Actinobacteria; c__Actinobacteria; o__Actinomycetales; f__Actinomycetaceae; g__Actinomyces; s__unidentified
OTU_2500	585.076238254093	1.98888331105828	0.981560292462298	5.81507033245919	0.0546101691049588	0.175073777424721	k__Bacteria; p__Proteobacteria; c__Gammaproteobacteria; o__Pasteurellales; f__Pasteurellaceae; g__Haemophilus; s__unidentified
OTU_2276	73.3034952404468	2.43549561049094	1.08468213714431	5.80754791955155	0.0548159559863136	0.175089793480093	k__Bacteria; p__Firmicutes; c__Bacilli; o__Lactobacillales; f__Streptococcaceae; g__Streptococcus; s__Streptococcus_equinus
OTU_496	2.47108348220723	-2.09063	2.54498814683727	5.79989617607526	0.0550260764938771	0.175119484316281	k__Bacteria; p__Proteobacteria; c__Deltaproteobacteria; o__Desulfuromonadales; f__Geobacteraceae; g__Geobacter; s__unidentified
OTU_4613	8.11098375442358	-2.94107	2.99773149207837	5.78027120438435	0.0555686768661635	0.176203222644708	k__Bacteria; p__Firmicutes; c__Bacilli; o__Bacillales; f__Bacillaceae; g__Pseudogracilibacillus; s__unidentified
OTU_6616	2.29807370959804	-2.04277	2.33484685420495	5.75329627695612	0.0563232344746845	0.177948769789583	k__Bacteria; p__Bacteroidetes; c__Bacteroidetes_vadinHA17; o__unidentified; f__unidentified; g__unidentified; s__unidentified
OTU_2209	8.40367261318977	-5.10959	2.48504202262522	5.74062590493152	0.0566811852872033	0.178433189784986	k__Bacteria; p__Firmicutes; c__Bacilli; o__Bacillales; f__Bacillaceae
OTU_12600	1.56335528765638	2.03248873304988	1.17888303992262	5.72399044952581	0.0571546101322994	0.179276331062464	k__Bacteria; p__Firmicutes; c__Clostridia; o__Clostridiales; f__Lachnospiraceae; g__Lachnospiraceae_FCS020_group; s__unidentified
OTU_11309	2.03780215853014	0.794620971346633	1.61872	5.70136282446683	0.0578049184731248	0.179527209603979	k__Bacteria; p__Actinobacteria; c__Acidimicrobiia; o__Acidimicrobiales; f__unidentified; g__unidentified; s__unidentified
OTU_54	2.8788284731318	1.49986942332379	2.62975924358209	5.69972650315896	0.0578522315352271	0.179527209603979	Unclassified
OTU_6635	1.4934898522165	1.39431113632094	1.17309755853268	5.71026649840391	0.057548152364597	0.179527209603979	k__Bacteria; p__Bacteroidetes; c__Sphingobacteriia; o__Sphingobacteriales; f__Chitinophagaceae; g__Terrimonas; s__unidentified
OTU_9469	381.623834286669	-1.41801	0.822595143775524	5.68539835199249	0.0582681774495903	0.180176775659726	k__Bacteria; p__Actinobacteria; c__Actinobacteria; o__Micrococcales; f__Micrococcaceae; g__Rothia; s__unidentified
OTU_2310	2.27974052340244	-0.185172	1.63644013480559	5.66626763008574	0.0588282077750507	0.181265714416411	k__Bacteria; p__Proteobacteria; c__Gammaproteobacteria
OTU_2256	7.39980171316233	4.22458659976426	1.64420176497302	5.65264191703571	0.0592303642760096	0.181862245241832	k__Bacteria; p__Firmicutes; c__Erysipelotrichia; o__Erysipelotrichales; f__Erysipelotrichaceae; g__Holdemanella; s__unidentified
OTU_10638	22.8069255242246	0.343005459986236	1.15374691379138	5.6017258127028	0.0607576118692496	0.184022773074043	k__Bacteria; p__Firmicutes; c__Clostridia; o__Clostridiales; f__Ruminococcaceae; g__Ruminococcus_1; s__unidentified
OTU_10917	18.713207727518	2.54761671042272	1.15533962790353	5.60204558165918	0.060747898446713	0.184022773074043	k__Bacteria; p__Firmicutes; c__Clostridia; o__Clostridiales; f__Lachnospiraceae; g__Ruminococcus_torques_group; s__unidentified
OTU_163	7.30608203796776	0.780313394852965	0.96231625499941	5.61490577465813	0.060358536755733	0.184022773074043	k__Bacteria
OTU_6560	10.3022131551232	-4.78618	2.8438242341823	5.60104941219579	0.0607781635840876	0.184022773074043	k__Bacteria; p__Bacteroidetes; c__SB-5; o__unidentified; f__unidentified; g__unidentified; s__unidentified
OTU_10001	5.51598731527446	1.80949494903179	1.31787831384525	5.5834870619787	0.061314217428086	0.184365508956176	k__Bacteria; p__Firmicutes; c__Clostridia; o__Clostridiales; f__Lachnospiraceae; g__Tyzzerella_3; s__unidentified
OTU_453	2.09295250499543	3.19781103028812	1.40674598970426	5.58482911336679	0.0612730878138387	0.184365508956176	k__Bacteria; p__Proteobacteria; c__Gammaproteobacteria; o__Pseudomonadales; f__Moraxellaceae; g__Acinetobacter; s__Acinetobacter_lwoffii
OTU_10190	3.04546937019646	1.84507654206244	1.09444364651089	5.53903778438021	0.0626921591752032	0.184667491563268	k__Bacteria; p__Firmicutes; c__Clostridia; o__Clostridiales; f__Lachnospiraceae; g__Fusicatenibacter; s__unidentified
OTU_11373	1.49873932458221	-1.30304	2.44811274415896	5.51908852896426	0.0633206192401571	0.184667491563268	k__Bacteria; p__Chloroflexi; c__Anaerolineae; o__Anaerolineales; f__Anaerolineaceae; g__Leptolinea; s__unidentified
OTU_12546	9.51232731367357	2.01003885096116	1.11229585419109	5.53003603965379	0.0629749645398307	0.184667491563268	k__Bacteria; p__Firmicutes; c__Clostridia; o__Clostridiales; f__Lachnospiraceae; g__Roseburia; s__unidentified
OTU_12843	4.05687872036475	2.44819772974197	1.08235514534412	5.52439161167436	0.0631529443962448	0.184667491563268	k__Bacteria; p__Firmicutes; c__Clostridia; o__Clostridiales; f__Lachnospiraceae; g__Fusicatenibacter; s__unidentified
OTU_13387	3.18807189106977	2.58271778923949	1.14822868694486	5.53956762958742	0.0626755528049674	0.184667491563268	k__Bacteria; p__Proteobacteria; c__Alphaproteobacteria; o__Rhodospirillales; f__Rhodospirillaceae; g__Skermanella; s__unidentified
OTU_442	5.74527335384486	-3.09595	2.74269452607591	5.51925863011661	0.0633152340140185	0.184667491563268	k__Bacteria; p__Firmicutes; c__Bacilli; o__Bacillales; f__Bacillaceae; g__Sinibacillus; s__unidentified
OTU_447	2.96978128384807	-1.62432	2.83481382503452	5.54841865005329	0.0623987943550462	0.184667491563268	k__Bacteria; p__Firmicutes; c__Bacilli; o__Bacillales; f__Bacillaceae; g__unidentified; s__unidentified
OTU_4543	1.81554707476835	3.8054743407822	1.80609951103734	5.55547384202598	0.0621790644056293	0.184667491563268	k__Bacteria; p__Proteobacteria; c__Gammaproteobacteria; o__Pasteurellales; f__Pasteurellaceae; g__Haemophilus; s__unidentified
OTU_6657	1.73158	-1.53093	2.48006840678262	5.53198039225335	0.0629137715218464	0.184667491563268	k__Bacteria; p__Bacteroidetes; c__Bacteroidia; o__Bacteroidales; f__Prolixibacteraceae; g__BSV13; s__unidentified
OTU_6604	5.7887976460037	-3.83719	2.73150166678767	5.50951651467135	0.0636243985414517	0.184934918427153	k__Bacteria; p__Bacteroidetes; c__Bacteroidetes_vadinHA17; o__unidentified; f__unidentified; g__unidentified; s__unidentified
OTU_13042	1.50814713762133	-0.767038	1.94259850366747	5.48981888891606	0.0642541192476515	0.186144823866951	k__Bacteria; p__Chloroflexi; c__Anaerolineae; o__Anaerolineales; f__Anaerolineaceae; g__Anaerolinea; s__unidentified
OTU_6699	1.80638892465748	-2.50831	2.32866621585914	5.47667046120334	0.0646779311573641	0.186752172083515	k__Bacteria; p__Bacteroidetes; c__Bacteroidetes_vadinHA17; o__unidentified; f__unidentified; g__unidentified; s__unidentified
OTU_11279	38.4447718520851	-1.84984	0.867990307082782	5.46307564503559	0.065119071054852	0.186977094957449	k__Bacteria; p__Firmicutes; c__Clostridia; o__Clostridiales; f__Lachnospiraceae; g__Lachnoanaerobaculum; s__unidentified
OTU_6613	2.90802562886077	-2.8368	2.40772380780632	5.46106175798199	0.0651846753062667	0.186977094957449	k__Bacteria; p__Bacteroidetes; c__Bacteroidetes_vadinHA17; o__unidentified; f__unidentified; g__unidentified; s__unidentified
OTU_6713	1.46507896606019	-1.30305	2.45140308861256	5.43746380621948	0.0659583429856323	0.188575983880234	k__Bacteria; p__Bacteroidetes; c__Bacteroidetes_vadinHA17; o__unidentified; f__unidentified; g__unidentified; s__unidentified
OTU_10003	12.5716081251943	1.82347891723824	0.990696201650559	5.40577461551806	0.0670117496028807	0.189721576797766	k__Bacteria; p__Firmicutes; c__Clostridia; o__Clostridiales; f__Ruminococcaceae; g__Butyricicoccus; s__unidentified
OTU_10579	2.25234797612999	-1.42798	1.19818132847394	5.40965221206739	0.066881953203544	0.189721576797766	k__Bacteria; p__Firmicutes; c__Clostridia; o__Clostridiales; f__Lachnospiraceae
OTU_2355	11.9452114270169	-0.937754	0.541391508598672	5.41537876098727	0.0666907257141442	0.189721576797766	k__Bacteria; p__Firmicutes; c__Bacilli; o__Lactobacillales; f__Streptococcaceae; g__Streptococcus
OTU_582	3.96501505683561	-4.00846	2.51804254443777	5.38288600879027	0.0677830575168603	0.190803772571652	k__Bacteria; p__Firmicutes; c__Bacilli; o__Bacillales; f__Bacillaceae; g__Sinibacillus; s__unidentified
OTU_6542	81.097400227669	2.57702037227563	1.43887971202348	5.38145374841019	0.0678316163958854	0.190803772571652	k__Bacteria; p__Bacteroidetes; c__Bacteroidia; o__Bacteroidales; f__Prevotellaceae; g__Prevotella_9; s__unidentified
OTU_6634	2.16719929886647	-1.63104	1.19057671182353	5.36579573105803	0.068364754959228	0.191070725398868	k__Bacteria; p__Bacteroidetes; c__Bacteroidia; o__Bacteroidales; f__Porphyromonadaceae; g__Tannerella; s__unidentified
OTU_6646	3.2911405685258	-2.93688	2.62320214381595	5.37036270488022	0.0682088230381053	0.191070725398868	k__Bacteria; p__Bacteroidetes; c__SB-5; o__unidentified; f__unidentified; g__unidentified; s__unidentified
OTU_6534	140.528602477538	-1.82028	0.935791458391419	5.3543387434911	0.0687575058946355	0.191554457316684	k__Bacteria; p__Bacteroidetes; c__Bacteroidia; o__Bacteroidales; f__Prevotellaceae; g__Prevotella; s__unidentified
OTU_11499	2.06509575341376	-2.09058	2.54061774115115	5.34713675186215	0.0690055477163232	0.191633240791828	k__Bacteria; p__Chloroflexi; c__Anaerolineae; o__Anaerolineales; f__Anaerolineaceae; g__Anaerolinea; s__unidentified
OTU_11247	10.6090602164919	1.83498456339576	1.05094462223108	5.33724386573402	0.0693477253125254	0.191972115785785	k__Bacteria; p__Firmicutes; c__Clostridia; o__Clostridiales; f__Lachnospiraceae; g__Lachnospiraceae_ND3007_group; s__unidentified
OTU_2360	1.78995202432895	-2.10305	2.00145676543753	5.31457	0.0701385092175751	0.193546772271283	k__Bacteria; p__Acidobacteria; c__Holophagae; o__Subgroup_7; f__unidentified; g__unidentified; s__unidentified
OTU_6669	6.29942196213375	1.99627167597249	0.866753462940757	5.30497860522965	0.0704755595291201	0.193863368799346	k__Bacteria; p__Bacteroidetes; c__Bacteroidia; o__Bacteroidales; f__Bacteroidaceae; g__Bacteroides
OTU_10012	1.68737	4.86522232000905	2.71971143644568	5.2838115073412	0.0712254020611007	0.194528491616852	k__Bacteria; p__Firmicutes; c__Clostridia; o__Clostridiales; f__Ruminococcaceae; g__Ruminococcaceae_UCG-010; s__unidentified
OTU_11324	1.42094636938445	1.05549039373278	1.22476886244165	5.28070949144904	0.0713359589407962	0.194528491616852	k__Bacteria; p__Actinobacteria; c__Acidimicrobiia; o__Acidimicrobiales; f__unidentified; g__unidentified; s__unidentified
OTU_7998	2.26322930757856	-0.345848	1.26835046329339	5.27929013660994	0.0713866024282027	0.194528491616852	k__Bacteria; p__Bacteroidetes; c__Bacteroidia; o__Bacteroidales
OTU_6605	3.10399360665522	-0.460433	1.54661278024852	5.26985433506846	0.071724193068199	0.194839552509251	k__Bacteria; p__Bacteroidetes; c__Sphingobacteriia; o__Sphingobacteriales; f__Sphingobacteriaceae; g__Pedobacter; s__unidentified
OTU_2292	5.39197470005169	0.369048639764319	1.04718021426074	5.24879500784741	0.0724834148541445	0.195682779420477	k__Bacteria; p__Firmicutes; c__Bacilli; o__Bacillales; f__Bacillaceae; g__Bacillus; s__Bacillus_circulans
OTU_9600	6.31742628223983	0.147760216866551	1.28536282904045	5.2534437968994	0.0723151304568651	0.195682779420477	k__Bacteria; p__Actinobacteria; c__Actinobacteria; o__Micrococcales; f__Micrococcaceae; g__Micrococcus; s__Micrococcus_luteus
OTU_160	6.41407557748987	-2.26799	0.966063400396681	5.23418007829153	0.0730150248502168	0.19650957305367	k__Bacteria
OTU_2311	3.87406353758408	-0.309924	1.54578429029976	5.22380479936908	0.0733947846511952	0.196923852971822	k__Bacteria; p__Proteobacteria; c__Betaproteobacteria; o__Nitrosomonadales; f__Nitrosomonadaceae; g__unidentified; s__unidentified
OTU_10033	3.72705024952516	1.53179600971874	1.26401169580849	5.19278159694861	0.0745421308649408	0.19938876722156	k__Bacteria; p__Firmicutes; c__Clostridia; o__Clostridiales; f__Ruminococcaceae; g__Ruminococcaceae_UCG-005; s__unidentified
OTU_183	2.93743837191434	1.89374382966143	1.27496253892448	5.18410998883232	0.0748660326182918	0.199642753648778	k__Bacteria; p__Proteobacteria; c__Alphaproteobacteria; o__Rickettsiales; f__Mitochondria
OTU_10015	1.41600111338633	3.26015075215817	1.93034237946112	5.14754640627213	0.076247305399953	0.201814368995864	k__Bacteria; p__Firmicutes; c__Clostridia; o__Clostridiales; f__Ruminococcaceae
OTU_11368	1.49373237349929	-1.53089	2.47490342055408	5.15052905275846	0.0761336807677677	0.201814368995864	k__Bacteria; p__Chloroflexi; c__Anaerolineae; o__Anaerolineales; f__Anaerolineaceae; g__Leptolinea; s__unidentified
OTU_3786	2.14806996457986	0.978059330067988	1.31870651061702	5.14420747780787	0.0763747038631138	0.201814368995864	k__Bacteria; p__Proteobacteria; c__Gammaproteobacteria; o__Xanthomonadales; f__unidentified; g__unidentified; s__unidentified
OTU_10641	8.47780370510228	1.80854098662155	1.17002002960842	5.13252960692176	0.0768219552938841	0.202383	k__Bacteria; p__Cyanobacteria; c__Chloroplast; o__Solanum_torvum; f__Solanum_torvum; g__Solanum_torvum; s__Solanum_torvum
OTU_11300	2.32625366625112	4.17259	1.71468520878961	5.1187789260959	0.0773519522547202	0.202555262360709	k__Bacteria; p__Actinobacteria; c__Acidimicrobiia; o__Acidimicrobiales; f__OM1_clade; g__unidentified; s__unidentified
OTU_12553	1.56271	4.75476562224322	2.71847991202305	5.12021875941312	0.0772962853358914	0.202555262360709	k__Bacteria; p__Proteobacteria
OTU_6540	21.0201034310321	2.81630948212893	1.40003488460285	5.11217610350189	0.0776077448697232	0.202616627324547	k__Bacteria; p__Bacteroidetes; c__Bacteroidia; o__Bacteroidales; f__Bacteroidaceae; g__Bacteroides; s__unidentified
OTU_12619	4.67990304475296	0.533049269683269	1.26274783878305	5.03657979956066	0.0805973184575598	0.207384374242021	k__Bacteria; p__Proteobacteria; c__Alphaproteobacteria; o__Rhizobiales; f__Rhizobiales_Incertae_Sedis; g__Rhizomicrobium; s__unidentified
OTU_12668	34.9895025148509	1.80839807610587	1.44131524474235	5.04616614209834	0.0802119260700918	0.207384374242021	k__Bacteria; p__Firmicutes; c__Clostridia; o__Clostridiales; f__Lachnospiraceae; g__Lachnospira; s__unidentified
OTU_12671	2.04855006298581	-1.73091	2.02231981852247	5.03594128744051	0.0806230537477581	0.207384374242021	k__Bacteria; p__Acidobacteria; c__Acidobacteria; o__Acidobacteriales; f__Acidobacteriaceae_Subgroup_1; g__Candidatus_Koribacter; s__unidentified
OTU_2221	7.54410953023677	-1.89498	1.06690918927022	5.05688933407328	0.0797830129859491	0.207384374242021	k__Bacteria; p__Proteobacteria; c__Betaproteobacteria; o__Neisseriales; f__Neisseriaceae; g__Neisseria; s__unidentified
OTU_6656	2.50611296203842	-0.3478	1.28870340785389	5.05170287517771	0.0799901771406549	0.207384374242021	k__Bacteria; p__Bacteroidetes; c__Bacteroidia; o__Bacteroidales; f__Porphyromonadaceae; g__Porphyromonas
OTU_2521	1.64333950647167	-2.69771	2.32463117741631	5.01640613338783	0.0814144041316605	0.208327762406996	k__Bacteria; p__Proteobacteria; c__Betaproteobacteria; o__Rhodocyclales; f__Rhodocyclaceae; g__Propionivibrio; s__unidentified
OTU_6238	16.9295014519406	-1.57936	0.833390103453005	5.01509921068651	0.0814676226843874	0.208327762406996	k__Bacteria; p__Actinobacteria; c__Actinobacteria; o__Actinomycetales; f__Actinomycetaceae; g__Actinomyces; s__unidentified
OTU_5180	2.37318617056446	-2.63044	2.58658034822026	4.99408151996263	0.0823282676048845	0.209302677917655	k__Bacteria; p__Proteobacteria; c__Deltaproteobacteria; o__Myxococcales; f__BIrii41; g__unidentified; s__unidentified
OTU_8564	4.34795222135216	-0.473623	1.03657337414221	4.9940656634349	0.0823289203277015	0.209302677917655	k__Bacteria; p__Nitrospirae; c__Nitrospira; o__Nitrospirales; f__Nitrospiraceae; g__Nitrospira; s__unidentified
OTU_2453	1.44953126160196	-0.328287	1.7111173066313	4.96774796310093	0.0834194334685805	0.211458563908727	k__Bacteria; p__Proteobacteria; c__Gammaproteobacteria; o__Xanthomonadales; f__Xanthomonadaceae
OTU_6568	2.64378674841809	-5.86115	3.13758743715343	4.94174748162867	0.0845109860355925	0.213604579197208	k__Bacteria; p__Bacteroidetes; c__Sphingobacteriia; o__Sphingobacteriales; f__Chitinophagaceae; g__Chitinophaga; s__unidentified
OTU_539	2.58275159328312	-2.84213	2.60663657267496	4.93471104214865	0.0848088379018377	0.213737880492493	k__Bacteria; p__Proteobacteria; c__Deltaproteobacteria; o__Syntrophobacterales; f__Syntrophaceae; g__Syntrophus; s__unidentified
OTU_6702	1.55531268449291	-1.81806	2.50488403072638	4.92809319850456	0.0850899285132316	0.213828292978496	k__Bacteria; p__Bacteroidetes; c__Bacteroidia; o__Bacteroidia_Incertae_Sedis; f__Draconibacteriaceae; g__unidentified; s__unidentified
OTU_504	2.32168001471947	1.91217469678706	1.10915779183221	4.90984845033506	0.0858697019569286	0.215167758926557	k__Bacteria; p__Proteobacteria; c__Deltaproteobacteria; o__Desulfurellales; f__Desulfurellaceae; g__H16; s__unidentified
OTU_444	4.40353668781138	-2.81226	2.94594936207188	4.89341791774658	0.0865780500754245	0.216321087867536	k__Bacteria; p__Firmicutes; c__Bacilli; o__Bacillales; f__Bacillaceae; g__Pseudogracilibacillus; s__unidentified
OTU_6642	3.23832728826554	-3.35038	2.65654699543917	4.86912637218107	0.0876360193207279	0.218338882421928	k__Bacteria; p__Bacteroidetes; c__Bacteroidetes_vadinHA17; o__unidentified; f__unidentified; g__unidentified; s__unidentified
OTU_6570	7.77691072289277	1.47044878386034	1.01233993895098	4.85323920032044	0.0883349358473718	0.219453173957004	k__Bacteria; p__Bacteroidetes; c__Bacteroidia; o__Bacteroidales; f__Porphyromonadaceae; g__Parabacteroides; s__unidentified
OTU_12762	1.79148349188677	1.42988364157578	1.1432345362631	4.84341035547416	0.0887701194991322	0.219501296218299	k__Bacteria; p__Proteobacteria; c__Alphaproteobacteria; o__Rhizobiales; f__JG34-KF-361; g__unidentified; s__unidentified
OTU_535	1.67667603150933	-2.09047	2.53204508976845	4.84143701627497	0.0888577495012151	0.219501296218299	k__Bacteria; p__Proteobacteria; c__Deltaproteobacteria; o__Syntrophobacterales; f__Syntrophaceae; g__Syntrophus; s__unidentified
OTU_10063	1.78772289573369	2.86238285943242	1.52958068930966	4.82628220348282	0.0895336182127104	0.220546087800801	k__Bacteria; p__Firmicutes; c__Clostridia; o__Clostridiales; f__Ruminococcaceae
OTU_11336	2.09822595193458	1.15219383387381	0.992040736101803	4.75922711468951	0.0925863499128068	0.225517589731753	k__Bacteria; p__Actinobacteria; c__Acidimicrobiia; o__Acidimicrobiales; f__unidentified; g__unidentified; s__unidentified
OTU_2284	6.47973294337061	1.22069553843058	1.24883290918712	4.76449098161802	0.0923429891952275	0.225517589731753	k__Bacteria; p__Proteobacteria; c__Betaproteobacteria; o__Nitrosomonadales; f__Nitrosomonadaceae; g__unidentified; s__unidentified
OTU_3690	4.22009729849859	-1.62616	0.860969413273814	4.76106674192621	0.0925012268819465	0.225517589731753	k__Bacteria; p__Proteobacteria; c__Betaproteobacteria; o__Neisseriales; f__Neisseriaceae; g__Neisseria; s__unidentified
OTU_6623	2.17213125612999	-2.63045	2.58755253180122	4.77122417930696	0.0920326301149027	0.225517589731753	k__Bacteria; p__Bacteroidetes; c__Bacteroidetes_vadinHA17; o__unidentified; f__unidentified; g__unidentified; s__unidentified
OTU_4373	11.2445611818815	-2.05072	1.02117104165025	4.7462913492007	0.0931871283556493	0.225719933128128	k__Bacteria; p__Proteobacteria; c__Gammaproteobacteria; o__Pasteurellales; f__Pasteurellaceae; g__Haemophilus; s__unidentified
OTU_6681	2.37231519602645	-2.84211	2.60202638988122	4.74957794375044	0.0930341199551458	0.225719933128128	k__Bacteria; p__Bacteroidetes; c__Bacteroidetes_vadinHA17; o__unidentified; f__unidentified; g__unidentified; s__unidentified
OTU_11337	3.45304170204318	-3.61419	2.68087010473843	4.73099160422734	0.0939027316521666	0.225775451330157	k__Bacteria; p__Chloroflexi; c__Anaerolineae; o__Anaerolineales; f__Anaerolineaceae; g__Anaerolinea; s__unidentified
OTU_2230	10.3953230959332	2.38194171084946	1.18585462511889	4.72725891358027	0.0940781502211469	0.225775451330157	k__Bacteria; p__Firmicutes; c__Erysipelotrichia; o__Erysipelotrichales; f__Erysipelotrichaceae; g__Turicibacter; s__unidentified
OTU_6666	2.09467199336886	-2.63038	2.57840557667162	4.71720782318543	0.0945521342336296	0.225775451330157	k__Bacteria; p__Bacteroidetes; c__Bacteroidetes_vadinHA17; o__unidentified; f__unidentified; g__unidentified; s__unidentified
OTU_669	15.9187662778369	-24.9038	3.53419383241848	4.71565927247505	0.0946253719703759	0.225775451330157	k__Bacteria; p__Proteobacteria; c__Betaproteobacteria; o__Neisseriales; f__Neisseriaceae
OTU_6841	1.99681078234063	-2.5109	2.57609059947584	4.71274088465722	0.0947635495261898	0.225775451330157	k__Bacteria; p__Bacteroidetes; c__Bacteroidetes_vadinHA17; o__unidentified; f__unidentified; g__unidentified; s__unidentified
OTU_9601	8.74921812575609	-1.53723	1.03982826074937	4.72346	0.0942570924423065	0.225775451330157	k__Bacteria; p__Actinobacteria; c__Actinobacteria; o__Micrococcales; f__Micrococcaceae; g__Rothia; s__unidentified
OTU_245	401.134389985623	-1.09431	0.893981989739017	4.70370595087979	0.0951926091250275	0.226179714324316	k__Bacteria; p__Proteobacteria; c__Gammaproteobacteria; o__Pasteurellales; f__Pasteurellaceae; g__Haemophilus; s__unidentified
OTU_6918	5.03303641127854	-2.16602	1.14619354909328	4.68557694736509	0.0960594053004243	0.227619025603179	k__Bacteria; p__Bacteroidetes; c__Bacteroidia; o__Bacteroidales; f__Prevotellaceae; g__Prevotella_7; s__unidentified
OTU_6636	2.48214271586824	-1.64168	2.0681133374741	4.67509925820131	0.0965639660992326	0.228194521513634	k__Bacteria; p__Bacteroidetes; c__Bacteroidia; o__Bacteroidales; f__Bacteroidales_S24-7_group; g__unidentified; s__unidentified
OTU_15371	13.6481234067047	-0.867799	2.57478804083003	4.66591708639523	0.097008318812965	0.228625010824069	k__Bacteria; p__Firmicutes; c__Clostridia; o__Clostridiales; f__Family_XI; g__Gallicola
OTU_8841	2.28046839900716	-0.281345	1.15255376011764	4.65078899213225	0.0977448764752184	0.2297399792086	k__Bacteria; p__Gemmatimonadetes; c__Gemmatimonadetes; o__Gemmatimonadales; f__Gemmatimonadaceae; g__unidentified; s__unidentified
OTU_2383	2.86122363958449	1.07949640547676	1.42198213635531	4.63102970426843	0.0987153471093742	0.231173141981605	k__Bacteria; p__Proteobacteria; c__Betaproteobacteria; o__Nitrosomonadales; f__Nitrosomonadaceae; g__unidentified; s__unidentified
OTU_6598	2.1282785515825	-1.00308	1.04477729621707	4.62759864219345	0.09888484169626	0.231173141981605	k__Bacteria; p__Bacteroidetes; c__Flavobacteriia; o__Flavobacteriales; f__Flavobacteriaceae; g__Capnocytophaga; s__unidentified
OTU_7961	2.13662945863517	-1.53369	2.84906116798544	4.60541586139612	0.0999877169840229	0.23312644173815	k__Bacteria; p__Bacteroidetes; c__Bacteroidia; o__Bacteroidales; f__Bacteroidales_S24-7_group; g__unidentified; s__unidentified
OTU_2382	1.68245816689056	1.15984422985844	1.17999947477865	4.59778333775282	0.100370025321349	0.233393765547243	k__Bacteria; p__Proteobacteria; c__Betaproteobacteria; o__Burkholderiales; f__Comamonadaceae; g__Rhizobacter; s__unidentified
OTU_604	3.30155650243893	2.22170106897865	1.32961776208695	4.56340284242808	0.10211032616035	0.236809054286768	k__Bacteria; p__Proteobacteria; c__Deltaproteobacteria; o__Desulfurellales; f__Desulfurellaceae; g__H16; s__unidentified
OTU_12606	1.78579248446818	-2.77928	1.94188637588663	4.55373274952709	0.10260522980733	0.237325624381941	k__Bacteria; p__Firmicutes; c__Clostridia; o__Clostridiales; f__Lachnospiraceae; g__Coprococcus_1; s__unidentified
OTU_2252	5.09684227273484	2.46860743835725	1.50570989345792	4.53279846586898	0.10368485373145	0.239188339824933	k__Bacteria
OTU_6544	5.33149530285696	-2.04843	0.951122292109383	4.50842133165523	0.104956356687384	0.241482699291289	k__Bacteria; p__Bacteroidetes; c__Bacteroidia; o__Bacteroidales; f__Prevotellaceae; g__Alloprevotella; s__unidentified
OTU_11282	30.3691565308855	0.679017480145899	0.781255073380933	4.47100376778155	0.106938445699434	0.245395591183965	k__Bacteria; p__Actinobacteria; c__Coriobacteriia; o__Coriobacteriales; f__Coriobacteriaceae; g__Collinsella; s__unidentified
OTU_10651	1.44509953583309	3.37031736029174	2.04699385008124	4.46412659252506	0.107307	0.245571335511942	k__Bacteria; p__Firmicutes; c__Clostridia; o__Clostridiales; f__Ruminococcaceae; g__Oscillibacter; s__unidentified
OTU_516	152.655002413966	-0.0469813	0.872169462609337	4.45907323381573	0.107578268538489	0.245571335511942	k__Bacteria; p__Firmicutes; c__Negativicutes; o__Selenomonadales; f__Veillonellaceae; g__Veillonella; s__unidentified
OTU_10730	16.2349664701429	3.56514188710312	1.68228388252024	4.39798828396053	0.11091466667915	0.250972266332234	k__Bacteria; p__Firmicutes; c__Clostridia; o__Clostridiales; f__Lachnospiraceae; g__Eubacterium_ruminantium_group; s__unidentified
OTU_12552	6.92169767991758	-1.6525	1.19082331615334	4.39472978619906	0.111095521564498	0.250972266332234	k__Bacteria; p__Proteobacteria; c__Alphaproteobacteria; o__Caulobacterales; f__Caulobacteraceae; g__Brevundimonas; s__Brevundimonas_diminuta
OTU_5128	3.18220334254335	1.26855159133479	1.18977140653385	4.39854612121684	0.110883734826414	0.250972266332234	k__Bacteria; p__Firmicutes; c__Erysipelotrichia; o__Erysipelotrichales; f__Erysipelotrichaceae; g__Erysipelatoclostridium; s__unidentified
OTU_515	2.01867927046293	-2.84206	2.59362618567935	4.39515863588871	0.11107170247832	0.250972266332234	k__Bacteria; p__Proteobacteria; c__Deltaproteobacteria; o__Myxococcales; f__Haliangiaceae; g__Haliangium; s__unidentified
OTU_121	3.94287921361493	1.28242696030609	1.32395460720042	4.37380585856832	0.11226390000079	0.251653234872485	k__Bacteria; p__Proteobacteria; c__Alphaproteobacteria; o__Rickettsiales
OTU_2299	3.97840544356899	1.80554733636795	1.3094723089031	4.36869175195685	0.1125513321104	0.251653234872485	k__Bacteria; p__Proteobacteria; c__Betaproteobacteria; o__TRA3-20; f__unidentified; g__unidentified; s__unidentified
OTU_8828	1.67287973301008	0.407540921338055	1.41325939337651	4.37172169034403	0.112380949404418	0.251653234872485	k__Bacteria; p__Gemmatimonadetes; c__Gemmatimonadetes; o__Gemmatimonadales; f__Gemmatimonadaceae; g__unidentified; s__unidentified
OTU_9919	2.11705060858891	2.69842982555284	1.29942188240704	4.37839421667834	0.112006641723884	0.251653234872485	k__Bacteria; p__Firmicutes; c__Clostridia; o__Clostridiales; f__Lachnospiraceae; g__Lachnospiraceae_UCG-010; s__unidentified
OTU_9497	1.76027193441918	1.97809482515423	0.971046983480187	4.36232558944883	0.11291016293662	0.251809877444328	k__Bacteria; p__Actinobacteria; c__Actinobacteria; o__Micrococcales; f__Micrococcaceae; g__Kocuria; s__unidentified
OTU_2272	5.24619129285146	1.79658036462715	1.54386928773133	4.35312655592264	0.113430691295555	0.252325415330928	k__Bacteria; p__Firmicutes; c__Negativicutes; o__Selenomonadales; f__Veillonellaceae; g__Megasphaera; s__unidentified
OTU_6574	7.47958930376356	-1.33068	1.14604108901505	4.33164372760004	0.114655664523865	0.254401372683996	k__Bacteria; p__Bacteroidetes; c__Bacteroidia; o__Bacteroidales; f__Prevotellaceae; g__Prevotella_7; s__unidentified
OTU_6384	9.19785834571665	-24.1952	3.53447726134093	4.32386967838589	0.11510220120051	0.254743957986915	k__Bacteria; p__Bacteroidetes; c__Flavobacteriia; o__Flavobacteriales; f__Flavobacteriaceae; g__Capnocytophaga
OTU_446	3.0490616247453	-3.67722	2.71807426581792	4.29030601524158	0.117050126112597	0.257746742348951	k__Bacteria; p__Firmicutes; c__Bacilli; o__Bacillales; f__Bacillaceae; g__Pseudogracilibacillus; s__unidentified
OTU_9596	19.1176873796057	0.831960864758498	0.872729848344048	4.29487218944922	0.116783195308255	0.257746742348951	k__Bacteria; p__Actinobacteria; c__Actinobacteria; o__Propionibacteriales; f__Propionibacteriaceae; g__Propionibacterium; s__unidentified
OTU_96	14587.1066331407	-0.573546	0.826990649978459	4.2802	0.117643281094333	0.258400355451533	k__Bacteria; p__Firmicutes; c__Bacilli; o__Lactobacillales; f__Streptococcaceae; g__Streptococcus; s__Streptococcus_pneumoniae
OTU_11284	11.0819608753264	0.908486860693117	1.16234898542437	4.25268323630081	0.119272842266728	0.258721190190515	k__Bacteria; p__Firmicutes; c__Clostridia; o__Clostridiales; f__Ruminococcaceae; g__Eubacterium_coprostanoligenes_group; s__unidentified
OTU_12638	1.49141219524061	-0.427792	1.52628561519678	4.2543710542357	0.119172229305628	0.258721190190515	k__Bacteria; p__Proteobacteria; c__Alphaproteobacteria; o__Sphingomonadales; f__Sphingomonadaceae; g__Sphingomonas; s__unidentified
OTU_13608	2.95831037765883	-2.4004	1.51847153208341	4.26874326823884	0.118318914591746	0.258721190190515	k__Bacteria; p__Proteobacteria; c__Alphaproteobacteria; o__Caulobacterales; f__Caulobacteraceae; g__Brevundimonas; s__unidentified
OTU_460	5.51852698706099	-1.0865	2.28357944532768	4.26487823905767	0.118547788700585	0.258721190190515	k__Bacteria; p__Proteobacteria; c__Deltaproteobacteria; o__Myxococcales; f__Vulgatibacteraceae; g__Vulgatibacter; s__unidentified
OTU_631	1.4693832474044	-3.03792	2.35822764462623	4.25712685879346	0.119008134698418	0.258721190190515	k__Bacteria; p__Proteobacteria; c__Deltaproteobacteria; o__Desulfobacterales; f__Desulfobulbaceae; g__Desulfobulbus; s__unidentified
OTU_2218	6.71817822792652	-16.5887	3.57041978778872	4.22300038664089	0.121056222405628	0.261938029622103	k__Bacteria; p__Firmicutes; c__Bacilli; o__Lactobacillales; f__Lactobacillaceae; g__Lactobacillus; s__Lactobacillus_plantarum
OTU_14015	3.62280650744493	0.433951076407162	1.00177865992591	4.20062557081712	0.12241813165866	0.262952521054217	k__Bacteria; p__Proteobacteria; c__Alphaproteobacteria; o__Sphingomonadales; f__Sphingomonadaceae; g__Sphingomonas; s__unidentified
OTU_5133	1.61237964875247	2.5512225001688	2.37079	4.20043611143956	0.122429728839463	0.262952521054217	k__Bacteria; p__Firmicutes; c__Erysipelotrichia; o__Erysipelotrichales; f__Erysipelotrichaceae; g__Allobaculum; s__unidentified
OTU_837	19.6206482318278	-0.283338	0.904665700204956	4.20656667800029	0.122055021623908	0.262952521054217	k__Bacteria; p__Proteobacteria; c__Betaproteobacteria; o__Burkholderiales; f__Alcaligenaceae; g__Parasutterella; s__unidentified
OTU_13413	6.48879955403208	2.45859	1.49409221551193	4.18307457246493	0.123497139363313	0.264593379667836	k__Bacteria; p__Firmicutes; c__Clostridia; o__Clostridiales; f__Lachnospiraceae; g__Lachnospiraceae_NK4A136_group; s__unidentified
OTU_5148	1.84929653698229	0.219880615766732	1.20591404483406	4.15961059416531	0.124954538843519	0.267059700665561	k__Bacteria; p__Proteobacteria; c__Deltaproteobacteria; o__Myxococcales; f__Phaselicystidaceae; g__Phaselicystis; s__unidentified
OTU_10664	3.3259897339456	0.901839021902867	1.22824834968196	4.14968967320002	0.125575910766884	0.26707852241152	k__Bacteria; p__Gemmatimonadetes; c__Gemmatimonadetes; o__Gemmatimonadales; f__Gemmatimonadaceae; g__unidentified; s__unidentified
OTU_11323	2.20742413430935	2.26609618477045	1.15528637763272	4.15126328770333	0.125477145589334	0.26707852241152	k__Bacteria; p__Proteobacteria; c__Alphaproteobacteria; o__Rhizobiales; f__Methylobacteriaceae; g__unidentified; s__unidentified
OTU_8569	1.82922339951382	0.608355754129077	1.44611724154913	4.1439721941272	0.125935413204898	0.267191436288737	k__Bacteria; p__Nitrospirae; c__Nitrospira; o__Nitrospirales; f__Nitrospiraceae; g__Nitrospira; s__unidentified
OTU_2304	6.28036299559774	2.14096083751975	1.11969966522482	4.13245936843245	0.12666243996091	0.268081669043479	k__Bacteria; p__Proteobacteria; c__Betaproteobacteria; o__TRA3-20; f__unidentified; g__unidentified; s__unidentified
OTU_10924	2.83207534743424	1.30100142209767	1.26259356468321	4.11245438905351	0.127935737165666	0.269711128118768	k__Bacteria; p__Firmicutes; c__Clostridia; o__Clostridiales; f__Lachnospiraceae; g__Lachnospira; s__unidentified
OTU_13403	34.1203607184248	1.72250295068316	0.970740609936611	4.11065447734194	0.128050925505929	0.269711128118768	k__Bacteria; p__Firmicutes; c__Clostridia; o__Clostridiales; f__Lachnospiraceae; g__Fusicatenibacter; s__unidentified
OTU_6124	2.87384576787951	2.6193784291921	1.26238828152454	4.10445954512869	0.128448173821592	0.269895921861274	k__Bacteria
OTU_11293	6.23084331895109	1.24830077866137	1.26762367287931	4.09118317954946	0.129303672615604	0.271040390675016	k__Bacteria; p__Actinobacteria; c__Acidimicrobiia; o__Acidimicrobiales; f__OM1_clade; g__unidentified; s__unidentified
OTU_12548	5.12994098707049	1.71636728571403	1.23155969237216	4.08198815027262	0.129899516794887	0.271207029326805	k__Bacteria; p__Proteobacteria; c__Alphaproteobacteria; o__Rhizobiales; f__Rhizobiales_Incertae_Sedis; g__Bauldia; s__unidentified
OTU_16136	74.594750699638	0.908057562754327	0.903197630719552	4.07222884646427	0.130534930256803	0.271207029326805	k__Bacteria
OTU_2352	2.94702322025585	2.12926122176352	1.41737880225085	4.07081503307347	0.130627238895938	0.271207029326805	k__Bacteria; p__Proteobacteria; c__Betaproteobacteria; o__Burkholderiales; f__Alcaligenaceae; g__Sutterella; s__unidentified
OTU_4819	2.16383010291879	-1.33266	0.8349068842831	4.07942485854579	0.13006610870636	0.271207029326805	k__Bacteria; p__Firmicutes; c__Bacilli; o__Lactobacillales; f__Streptococcaceae; g__Streptococcus; s__unidentified
OTU_12554	4.52226825995538	1.14923185006403	1.40231228251397	4.02994176142332	0.133324285617741	0.27614911415361	k__Bacteria; p__Proteobacteria; c__Alphaproteobacteria; o__Rhizobiales; f__MNG7; g__unidentified; s__unidentified
OTU_2561	7.31001385953494	-1.76128	1.00819111321329	4.0221291143223	0.133846111962212	0.276573008604382	k__Bacteria; p__Proteobacteria; c__Betaproteobacteria; o__Neisseriales; f__Neisseriaceae; g__Neisseria
OTU_486	2.23326225236179	0.716796818764996	1.32607766044229	4.00910221880824	0.134720757005124	0.277722222478647	k__Bacteria; p__Proteobacteria; c__Deltaproteobacteria; o__Desulfurellales; f__Desulfurellaceae; g__H16; s__unidentified
OTU_12539	21.7324824270086	1.48690491267419	1.02203923028914	4.00369399510214	0.135085549999235	0.27781745188522	k__Bacteria; p__Firmicutes; c__Clostridia; o__Clostridiales; f__Lachnospiraceae; g__Eubacterium_hallii_group; s__unidentified
OTU_11297	3.44109461200912	0.257689198703014	1.01610270642649	3.9861407930768	0.136276359962248	0.278555931414406	k__Bacteria; p__Proteobacteria; c__Alphaproteobacteria; o__Rhodospirillales
OTU_12545	4.83466056903295	4.66336445971295	2.00498388790525	3.98703268710827	0.136215601474748	0.278555931414406	k__Bacteria; p__Firmicutes; c__Clostridia; o__Clostridiales; f__Ruminococcaceae; g__Anaerotruncus; s__unidentified
OTU_6535	48.4297795118343	-1.41287	0.903599555044921	3.98428363905509	0.136402961827926	0.278555931414406	k__Bacteria; p__Bacteroidetes; c__Bacteroidia; o__Bacteroidales; f__Prevotellaceae; g__Prevotella_6
OTU_12615	2.40350802248565	1.59495789790327	1.17051752930899	3.97872985339325	0.136782264632624	0.278677884952449	k__Bacteria; p__Firmicutes; c__Clostridia; o__Clostridiales; f__Lachnospiraceae
OTU_16403	1.9956806041442	1.39016346088485	1.15660965551718	3.95959513629487	0.138097189751521	0.280701047700061	k__Bacteria
OTU_2217	29.7028451428658	3.00587118650106	1.45601807966141	3.94031870369793	0.139434635277683	0.281451393430879	k__Bacteria; p__Proteobacteria; c__Deltaproteobacteria; o__Desulfovibrionales; f__Desulfovibrionaceae; g__Desulfovibrio; s__unidentified
OTU_2308	4.28433196571426	1.49912746966515	0.764811033116962	3.94538035590105	0.139082196631839	0.281451393430879	k__Bacteria; p__Proteobacteria; c__Gammaproteobacteria; o__Enterobacteriales; f__Enterobacteriaceae
OTU_456	14.8957586305911	-0.162336	0.84692423654414	3.94338330750139	0.139221142930017	0.281451393430879	k__Bacteria; p__Firmicutes; c__Negativicutes; o__Selenomonadales; f__Veillonellaceae; g__Megasphaera; s__unidentified
OTU_2415	3.36393015224626	-0.0789144	1.13550992307198	3.93245747220092	0.139983777778063	0.281907284578456	k__Bacteria; p__Proteobacteria; c__Betaproteobacteria; o__Burkholderiales; f__Comamonadaceae; g__Variovorax; s__unidentified
OTU_11281	48.8327001917381	-1.69165	0.940701059298264	3.89377362357891	0.142717687720811	0.286750745835362	k__Bacteria; p__Proteobacteria; c__Epsilonproteobacteria; o__Campylobacterales; f__Campylobacteraceae; g__Campylobacter; s__unidentified
OTU_12518	2.60410873580118	-5.84028	3.5361857170454	3.88581266983258	0.143286904301328	0.287232598967259	k__Bacteria; p__Proteobacteria; c__Epsilonproteobacteria; o__Campylobacterales; f__Helicobacteraceae; g__Wolinella; s__unidentified
OTU_10630	4.17387502950795	1.30819571414587	1.33772833739454	3.87454049138287	0.144096762150478	0.287534042551983	k__Bacteria; p__Firmicutes; c__Clostridia; o__Clostridiales; f__Ruminococcaceae; g__Eubacterium_coprostanoligenes_group; s__unidentified
OTU_7960	1.56171863885775	3.02783807312092	1.86667951093866	3.87576515430102	0.144008554178876	0.287534042551983	k__Bacteria; p__Bacteroidetes; c__Bacteroidia; o__Bacteroidales; f__Bacteroidales_S24-7_group; g__unidentified; s__unidentified
OTU_10654	1.45318102833767	2.94662769820566	1.65164055138497	3.84612172533852	0.146158904424281	0.289612445036278	k__Bacteria; p__Firmicutes; c__Clostridia; o__Clostridiales; f__Ruminococcaceae; g__Ruminiclostridium; s__unidentified
OTU_12529	15.8685461869632	-0.945426	1.79817393201809	3.84087086424569	0.146543138646012	0.289612445036278	k__Bacteria; p__Firmicutes; c__Clostridia; o__Clostridiales; f__Lachnospiraceae; g__Robinsoniella; s__unidentified
OTU_12660	2.04495764617758	-0.417408	1.36469327589133	3.82422211427306	0.147768110171221	0.289612445036278	k__Bacteria; p__Proteobacteria; c__Alphaproteobacteria; o__Rhizobiales; f__Hyphomicrobiaceae; g__Rhodoplanes; s__unidentified
OTU_2208	3.4243005643252	-6.1644	3.27917880684946	3.82385357589014	0.147795341790302	0.289612445036278	k__Bacteria; p__Proteobacteria; c__Betaproteobacteria; o__Burkholderiales; f__Comamonadaceae; g__Corticibacter; s__unidentified
OTU_2315	6.40434805246006	0.547324210014206	0.947671808967116	3.84433357775771	0.146289639704747	0.289612445036278	k__Bacteria; p__Proteobacteria; c__Betaproteobacteria; o__Burkholderiales; f__Comamonadaceae
OTU_485	1.63509883228337	0.4446929228791	1.45545885449517	3.83226	0.14717512893703	0.289612445036278	k__Bacteria; p__Acidobacteria; c__Subgroup_6; o__unidentified; f__unidentified; g__unidentified; s__unidentified
OTU_86	1.47902094161178	3.73956862440484	1.89623434389877	3.83527301229999	0.146953876587314	0.289612445036278	k__Bacteria
OTU_9470	6.30830024972556	-23.9063	3.53478661834886	3.82792965865172	0.147494435501734	0.289612445036278	k__Bacteria; p__Actinobacteria; c__Nitriliruptoria; o__Euzebyales; f__Euzebyaceae; g__unidentified; s__unidentified
OTU_12582	4.27671826968276	0.266802519657434	1.0158155111753	3.81864503096318	0.148180742755895	0.289716609155023	k__Bacteria; p__Proteobacteria; c__Alphaproteobacteria; o__Rhizobiales; f__Methylobacteriaceae; g__Microvirga; s__unidentified
OTU_13056	1.51293622193226	1.22443075960822	1.17049029876109	3.80848309159589	0.148935560596941	0.290540959374794	k__Bacteria; p__Firmicutes; c__Clostridia; o__Clostridiales; f__Lachnospiraceae; g__Ruminococcus_gnavus_group; s__unidentified
OTU_505	1.41057063686813	1.31111833358735	1.12663578703555	3.80281365052167	0.149358350251414	0.290715360310788	k__Bacteria; p__Proteobacteria; c__Deltaproteobacteria; o__NB1-j; f__unidentified; g__unidentified; s__unidentified
OTU_12527	29.2606010426002	0.901631696130768	0.923828486015388	3.79696221370119	0.149795970591247	0.290917786983447	k__Bacteria; p__Firmicutes; c__Clostridia; o__Clostridiales; f__Lachnospiraceae; g__Johnsonella; s__unidentified
OTU_10004	14.7442436630781	-1.82611	1.1273736194335	3.78504893949957	0.150690913606446	0.291125959940144	k__Bacteria; p__Fusobacteria; c__Fusobacteriia; o__Fusobacteriales; f__Leptotrichiaceae; g__Leptotrichia; s__unidentified
OTU_11406	1.73711325067679	0.890188412009381	1.29643395613781	3.78221299502565	0.150904740702918	0.291125959940144	k__Bacteria; p__Actinobacteria; c__Acidimicrobiia; o__Acidimicrobiales; f__unidentified; g__unidentified; s__unidentified
OTU_6597	3.7799337106182	-2.62674	1.30953065831078	3.78288795720931	0.15085382179883	0.291125959940144	k__Bacteria; p__Bacteroidetes; c__Bacteroidia; o__Bacteroidales; f__Prevotellaceae; g__Prevotella_7; s__unidentified
OTU_11303	1.84101447618014	1.0360552432978	1.15729590249552	3.74803095320652	0.153506022744626	0.294377988376609	k__Bacteria; p__Actinobacteria; c__Acidimicrobiia; o__Acidimicrobiales; f__unidentified; g__unidentified; s__unidentified
OTU_521	1.47128146216223	1.78391916203933	1.27982390954511	3.74676533524638	0.153603193476327	0.294377988376609	k__Bacteria; p__Acidobacteria; c__Subgroup_6; o__unidentified; f__unidentified; g__unidentified; s__unidentified
OTU_8830	1.90319469275959	0.14527850424437	1.19436062534687	3.75144774435566	0.15324399761971	0.294377988376609	k__Bacteria; p__Gemmatimonadetes; c__Gemmatimonadetes; o__Gemmatimonadales; f__Gemmatimonadaceae; g__unidentified; s__unidentified
OTU_12599	3.59483638982417	0.911209678743339	1.05542719931937	3.72019338400784	0.155657578797106	0.297660984015519	k__Bacteria; p__Proteobacteria; c__Alphaproteobacteria; o__Rhizobiales; f__Rhizobiales_Incertae_Sedis; g__Nordella; s__unidentified
OTU_2306	2.53676352603036	3.28676702927928	1.66203648535612	3.70988755204544	0.156461739328938	0.298536158408951	k__Bacteria; p__Proteobacteria; c__Gammaproteobacteria; o__Xanthomonadales; f__JTB255_marine_benthic_group; g__unidentified; s__unidentified
OTU_2409	1.60047209888142	1.90312082425624	1.21952631963784	3.70556891916408	0.156799954760665	0.298536158408951	k__Bacteria; p__Proteobacteria; c__Gammaproteobacteria; o__Xanthomonadales; f__Xanthomonadales_Incertae_Sedis; g__Steroidobacter; s__unidentified
OTU_10022	5.07740296229593	0.26847912053851	1.24697703093969	3.66328891946722	0.160149990902417	0.298855757082815	k__Bacteria; p__Firmicutes; c__Clostridia; o__Clostridiales; f__Ruminococcaceae; g__Ruminococcaceae_UCG-005; s__unidentified
OTU_13974	3.26510785766136	2.06907277142535	1.41603384650816	3.67093795591003	0.159538664104445	0.298855757082815	k__Bacteria; p__Firmicutes; c__Clostridia; o__Clostridiales; f__Lachnospiraceae
OTU_2231	2.13611116864346	-3.70642	2.67042775514816	3.68448109858022	0.158461986174638	0.298855757082815	k__Bacteria; p__Firmicutes; c__Bacilli; o__Bacillales; f__Bacillaceae
OTU_2234	19.2619387504986	-1.60763	0.90240661731252	3.66372520188946	0.160115059399579	0.298855757082815	k__Bacteria; p__Proteobacteria; c__Gammaproteobacteria; o__Pasteurellales; f__Pasteurellaceae; g__Aggregatibacter; s__unidentified
OTU_2266	2.95583625306798	2.67289421854565	1.35191041925621	3.6623295129699	0.160226833802746	0.298855757082815	k__Bacteria; p__Proteobacteria; c__Deltaproteobacteria; o__Desulfovibrionales; f__Desulfovibrionaceae; g__Desulfovibrio; s__unidentified
OTU_2379	5.72496828173404	0.112192363058073	1.22254049728599	3.69712543631437	0.157463322924249	0.298855757082815	k__Bacteria; p__Proteobacteria; c__Betaproteobacteria; o__Burkholderiales; f__Comamonadaceae
OTU_2403	1.53383932029936	1.39293717634042	1.24677396443778	3.66023073553382	0.160395062287566	0.298855757082815	k__Bacteria; p__Actinobacteria; c__Thermoleophilia; o__Solirubrobacterales; f__Elev-16S-1332; g__unidentified; s__unidentified
OTU_473	6.41101244787298	1.4146350884663	0.919013242496848	3.68616782504992	0.158328401499496	0.298855757082815	k__Bacteria; p__Firmicutes; c__Bacilli; o__Lactobacillales; f__Enterococcaceae; g__Enterococcus; s__unidentified
OTU_6528	635.778595561398	-1.67598	0.872112513449599	3.66191921688414	0.160259707395979	0.298855757082815	k__Bacteria; p__Bacteroidetes; c__Bacteroidia; o__Bacteroidales; f__Prevotellaceae; g__Prevotella_7; s__unidentified
OTU_6557	8.00757705608689	-0.350843	1.1371747810027	3.67904465782237	0.158893306721317	0.298855757082815	k__Bacteria; p__Bacteroidetes; c__Bacteroidia; o__Bacteroidales; f__Prevotellaceae; g__Prevotella_2; s__unidentified
OTU_5197	1.55816744090466	1.53387495828043	1.10539377999579	3.6386520310659	0.16213499058205	0.300812152739463	k__Bacteria; p__Acidobacteria; c__Subgroup_6; o__unidentified; f__unidentified; g__unidentified; s__unidentified
OTU_9018	5.80751855290948	2.05250539294301	1.16985910866602	3.64158680291081	0.161897250450253	0.300812152739463	k__Bacteria
OTU_2200	474.05519184968	1.21636497249294	1.17203230207095	3.62942774475061	0.16288450748046	0.301561126375714	k__Bacteria; p__Firmicutes; c__Bacilli; o__Lactobacillales; f__Lactobacillaceae; g__Lactobacillus; s__Lactobacillus_gasseri
OTU_11173	68.2108212955389	0.337726098737971	0.987704970916451	3.62324763029744	0.163388608379096	0.301853530734263	k__Bacteria; p__Proteobacteria; c__Gammaproteobacteria; o__Pseudomonadales; f__Pseudomonadaceae; g__Pseudomonas
OTU_12591	5.84579967517891	1.07269295784096	1.11181077771733	3.61370987172225	0.164169649795324	0.302655252899625	k__Bacteria; p__Proteobacteria; c__Alphaproteobacteria; o__Rhizobiales; f__Phyllobacteriaceae; g__Mesorhizobium; s__unidentified
OTU_8424	118.991464970223	-1.6165	0.832577555057151	3.60624127884438	0.164783854030525	0.3031466681743	k__Bacteria; p__Actinobacteria; c__Actinobacteria; o__Actinomycetales; f__Actinomycetaceae; g__Actinomyces; s__unidentified
OTU_12581	5.18830579056221	1.94604984254741	1.01972248482925	3.5882545158812	0.166272502047997	0.30524130902285	k__Bacteria; p__Proteobacteria; c__Alphaproteobacteria; o__Sphingomonadales; f__Erythrobacteraceae
OTU_12366	99.6590751854144	1.48089857186121	0.944342821596113	3.57468714892093	0.167404276533083	0.305390228319767	k__Bacteria; p__Firmicutes; c__Clostridia; o__Clostridiales; f__Ruminococcaceae; g__Faecalibacterium; s__unidentified
OTU_13624	5.46593248144168	1.15625226526987	1.31038792501872	3.57592353325069	0.167300820502112	0.305390228319767	k__Bacteria; p__Proteobacteria; c__Alphaproteobacteria; o__Sphingomonadales
OTU_2848	2.12233116354338	-3.45129	2.4440183481945	3.57511581507198	0.167368400104528	0.305390228319767	k__Bacteria; p__Firmicutes; c__Bacilli; o__Bacillales; f__Bacillaceae; g__unidentified; s__unidentified
OTU_6529	5.15568673705996	-23.6824	3.5350068378397	3.56229829132744	0.168444468776637	0.306007451610891	k__Bacteria; p__Bacteroidetes; c__Bacteroidia; o__Bacteroidales; f__Porphyromonadaceae; g__Porphyromonas
OTU_9999	1.53792602953623	-4.2874	2.44809182077338	3.56436087483794	0.16827084292961	0.306007451610891	k__Bacteria; p__Fusobacteria; c__Fusobacteriia; o__Fusobacteriales; f__Fusobacteriaceae; g__Fusobacterium; s__unidentified
OTU_12526	3.11227078031211	-5.99031	3.25352720088694	3.55052244888211	0.169439182062226	0.306537275432077	k__Bacteria; p__Proteobacteria; c__Alphaproteobacteria; o__Rhodospirillales; f__Acetobacteraceae; g__Acetobacter; s__unidentified
OTU_12604	1.94511879626595	1.50255741728705	0.903850839018587	3.55371275750218	0.169169115876557	0.306537275432077	k__Bacteria; p__Proteobacteria; c__Alphaproteobacteria; o__Sphingomonadales; f__Sphingomonadaceae; g__Sphingomonas; s__Sphingomonas_paucimobilis
OTU_10647	2.60299351474067	-0.501465	1.39992440817938	3.53260503100915	0.170963958191522	0.308040146774544	k__Bacteria; p__Acidobacteria; c__Acidobacteria; o__Acidobacteriales; f__Acidobacteriaceae_Subgroup_1; g__unidentified; s__unidentified
OTU_12531	15.0745122022399	1.23290419164766	1.03383526997059	3.5283313816077	0.171329668790888	0.308040146774544	k__Bacteria; p__Firmicutes; c__Clostridia; o__Clostridiales; f__Lachnospiraceae; g__Eubacterium_eligens_group; s__unidentified
OTU_6530	491.475281490708	-0.939436	0.922806050351297	3.52953132719506	0.171226906481241	0.308040146774544	k__Bacteria; p__Bacteroidetes; c__Bacteroidia; o__Bacteroidales; f__Prevotellaceae; g__Prevotella_7; s__unidentified
OTU_2549	1.93590128719958	-5.41445	3.53700355251848	3.50138335865242	0.173653789165234	0.310936558833849	k__Bacteria; p__Proteobacteria; c__Betaproteobacteria; o__Burkholderiales; f__Comamonadaceae
OTU_6241	1.41539622786583	-0.35147	3.57041978778942	3.50456590342918	0.173377678427358	0.310936558833849	k__Bacteria; p__Bacteroidetes; c__Bacteroidia; o__Bacteroidales; f__Prevotellaceae; g__Alloprevotella
OTU_11617	5.45336859884704	1.42788273875626	1.11545729945691	3.4940057183118	0.17429554970725	0.311446146198201	k__Bacteria
OTU_10626	9.23558	0.883937442985055	1.20592178931365	3.46258030461593	0.177055833560086	0.314868497090359	k__Bacteria; p__Firmicutes; c__Clostridia; o__Clostridiales; f__Ruminococcaceae; g__Ruminococcaceae_UCG-002; s__unidentified
OTU_13059	15.1962777627593	0.951759	1.04375505825139	3.46277468935529	0.177038625920296	0.314868497090359	k__Bacteria; p__Firmicutes; c__Clostridia; o__Clostridiales; f__Lachnospiraceae; g__Blautia; s__unidentified
OTU_2278	7.54637219225848	1.40981483154452	1.1044	3.45989098598011	0.177294073476337	0.314868497090359	k__Bacteria; p__Proteobacteria; c__Betaproteobacteria; o__Burkholderiales; f__Alcaligenaceae; g__unidentified; s__unidentified
OTU_10002	51.0115879073374	-1.32402	1.04668218440479	3.43984062720875	0.179080417615942	0.315470957901214	k__Bacteria; p__Fusobacteria; c__Fusobacteriia; o__Fusobacteriales; f__Leptotrichiaceae; g__Leptotrichia; s__unidentified
OTU_12535	2.0208113972657	-2.81567	2.45260460700145	3.44194298024598	0.178892271390772	0.315470957901214	k__Bacteria; p__Firmicutes; c__Clostridia; o__Clostridiales; f__Ruminococcaceae; g__Fastidiosipila; s__unidentified
OTU_13709	2.22569196672553	1.31613514470992	1.1392660392474	3.44629803520766	0.178503152366148	0.315470957901214	k__Bacteria; p__Firmicutes; c__Clostridia; o__Clostridiales; f__Lachnospiraceae; g__Lachnoclostridium; s__unidentified
OTU_2468	4.73087632696714	-23.0721	3.53511383718793	3.45092746909238	0.178090445928664	0.315470957901214	k__Bacteria; p__Proteobacteria; c__Gammaproteobacteria; o__Cardiobacteriales; f__Cardiobacteriaceae; g__Cardiobacterium; s__Cardiobacterium_sp._canine_oral_taxon_176
OTU_1939	5.32256292603536	-6.33707	3.53432	3.43413303633991	0.17959220641706	0.315734685475154	k__Bacteria; p__Proteobacteria; c__Gammaproteobacteria; o__Pseudomonadales; f__Moraxellaceae; g__Moraxella; s__unidentified
OTU_10021	2.07978413983456	2.58559689371213	1.37730165032487	3.40621691893861	0.182116541400344	0.31600433171439	k__Bacteria; p__Firmicutes; c__Clostridia; o__Clostridiales; f__Ruminococcaceae; g__Ruminiclostridium_9; s__unidentified
OTU_10622	41.5056358546868	0.83716828961823	1.04308125000637	3.40439722268297	0.182282315197636	0.31600433171439	k__Bacteria; p__Firmicutes; c__Clostridia; o__Clostridiales; f__Lachnospiraceae; g__Roseburia; s__unidentified
OTU_12645	1.79247280441049	1.03420815903495	1.26568653564765	3.41970757429084	0.180892239454343	0.31600433171439	k__Bacteria; p__Acidobacteria; c__Acidobacteria; o__Acidobacteriales; f__Acidobacteriaceae_Subgroup_1
OTU_16486	1.62685444041419	-0.537279	3.57027993838865	3.40744041626249	0.1820051659202	0.31600433171439	k__Bacteria
OTU_2337	3.67718607623738	-1.78696	1.95205	3.41834432008889	0.18101558253933	0.31600433171439	k__Bacteria; p__Proteobacteria; c__Betaproteobacteria; o__Nitrosomonadales; f__Gallionellaceae
OTU_472	4.20808369572666	2.17681911475046	1.49664607446148	3.41461725330646	0.181353225628596	0.31600433171439	k__Bacteria; p__Proteobacteria; c__Deltaproteobacteria; o__Desulfuromonadales; f__unidentified; g__unidentified; s__unidentified
OTU_6546	7.24615983635586	0.179646706218717	0.912345551279718	3.40651773016299	0.182089152110248	0.31600433171439	k__Bacteria; p__Bacteroidetes; c__Bacteroidia; o__Bacteroidales; f__Porphyromonadaceae; g__Parabacteroides; s__swine_fecal_bacterium_SD-Xyl5
OTU_10045	1.42790261179791	-3.11493	2.60283112630221	3.39445302440755	0.183190897849546	0.316095508174309	k__Bacteria; p__Firmicutes; c__Clostridia; o__Clostridiales; f__Ruminococcaceae; g__Ruminiclostridium_1; s__unidentified
OTU_784	15.3574857920493	1.45175919544617	1.51361474387672	3.39192724924885	0.183422393504817	0.316095508174309	k__Bacteria; p__Proteobacteria; c__Betaproteobacteria; o__Nitrosomonadales; f__Nitrosomonadaceae; g__unidentified; s__unidentified
OTU_9337	1.58071644560589	1.65071383317943	1.17057884596028	3.39941049275052	0.182737378620154	0.316095508174309	k__Bacteria; p__Acidobacteria; c__Subgroup_5; o__unidentified; f__unidentified; g__unidentified; s__unidentified
OTU_2248	4.2608647317511	-4.64931	2.11365186169862	3.38749446777589	0.183829380052645	0.316172030386403	k__Bacteria; p__Proteobacteria; c__Betaproteobacteria; o__Neisseriales; f__Neisseriaceae; g__Neisseria; s__unidentified
OTU_2314	1.55991463808444	2.29942633546391	1.99137109480285	3.37572032023691	0.184914788980422	0.317412787383716	k__Bacteria; p__Proteobacteria; c__Gammaproteobacteria; o__Xanthomonadales; f__Xanthomonadaceae
OTU_6848	15.5569078894793	1.8696	0.998581999415882	3.36681234425328	0.185740234126836	0.31820330875953	k__Bacteria; p__Bacteroidetes; c__Bacteroidia; o__Bacteroidales; f__Bacteroidaceae; g__Bacteroides; s__unidentified
OTU_12528	12.2956024614643	-0.0936558	1.13382304384129	3.34518965467004	0.187759230205171	0.32040322649493	k__Bacteria; p__Firmicutes; c__Clostridia; o__Clostridiales; f__Lachnospiraceae; g__Lachnospira; s__unidentified
OTU_155	5084.38014879701	-1.33204	0.904788619782748	3.3471190325655	0.187578188289565	0.32040322649493	Unclassified
OTU_12592	2.11018202574338	1.54790506058867	1.07653803770688	3.33697751570548	0.188531767611063	0.321093166712591	k__Bacteria; p__Proteobacteria; c__Alphaproteobacteria; o__Rhizobiales; f__Hyphomicrobiaceae; g__Hyphomicrobium; s__unidentified
OTU_13123	8.45215746368081	-1.58322	2.41592002397755	3.32112888310652	0.190031688043153	0.322370797649357	k__Bacteria; p__Firmicutes; c__Clostridia; o__Clostridiales; f__Ruminococcaceae; g__Fastidiosipila; s__unidentified
OTU_2582	2.83161977789786	0.959280163991057	1.10229985920941	3.31735074741604	0.190391010079609	0.322370797649357	k__Bacteria; p__Acidobacteria; c__Holophagae; o__Subgroup_7; f__unidentified; g__unidentified; s__unidentified
OTU_9922	30.8865996519823	-1.91076	1.04437732959037	3.31778785089273	0.19034940434006	0.322370797649357	k__Bacteria; p__Fusobacteria; c__Fusobacteriia; o__Fusobacteriales; f__Leptotrichiaceae; g__Leptotrichia; s__unidentified
OTU_217	11483.1094127564	0.344712407627248	0.910235267618158	3.29416190859786	0.19261133008972	0.325427071927287	k__Bacteria; p__Proteobacteria; c__Gammaproteobacteria; o__Pseudomonadales; f__Pseudomonadaceae; g__Pseudomonas
OTU_2530	2.19043466855549	-1.47701	0.892370762477625	3.29072688243082	0.192942426819275	0.325427071927287	k__Bacteria; p__Firmicutes; c__Bacilli; o__Bacillales; f__Bacillaceae; g__Bacillus; s__Bacillus_niacini
OTU_11450	17.5890545127855	1.46621130630735	1.04982005775445	3.25607982003612	0.196313990344434	0.330474516564375	k__Bacteria; p__Firmicutes; c__Clostridia; o__Clostridiales; f__Ruminococcaceae; g__Subdoligranulum; s__unidentified
OTU_12566	4.08524012132308	2.18814218177116	1.19839124524813	3.1998085231659	0.201915848173002	0.338906451151814	k__Bacteria; p__Proteobacteria; c__Alphaproteobacteria; o__Caulobacterales; f__Hyphomonadaceae; g__Hirschia; s__unidentified
OTU_474	3.90198304126163	-23.4703	3.53539305405201	3.19798355464449	0.202100177292366	0.338906451151814	k__Bacteria; p__Proteobacteria; c__Betaproteobacteria; o__Burkholderiales; f__Comamonadaceae
OTU_6510	15.2798823256916	-5.74379	3.51542203236724	3.19156316812138	0.202750000390482	0.339343570711132	k__Bacteria; p__Bacteroidetes; c__Bacteroidia; o__Bacteroidales; f__Porphyromonadaceae; g__Porphyromonas; s__unidentified
OTU_14407	1.71284485391406	2.00924715089775	1.11859509158168	3.16982131962942	0.204966104008546	0.342395484090905	k__Bacteria; p__Proteobacteria; c__Alphaproteobacteria; o__Rhizobiales
OTU_15368	4.04500663949294	-23.0543	3.53534867199365	3.16545498186862	0.205414068441434	0.342487701110766	k__Bacteria; p__Firmicutes; c__Clostridia; o__Clostridiales; f__Peptostreptococcaceae; g__Proteocatella; s__unidentified
OTU_10010	3.79598950068296	2.04967585371131	1.20492788117758	3.14459361345803	0.207567891114934	0.344104944966203	k__Bacteria; p__Firmicutes; c__Clostridia; o__Clostridiales; f__Ruminococcaceae; g__Flavonifractor; s__unidentified
OTU_11285	1.58080592904215	0.456652929102014	1.24405412825061	3.14815600963757	0.207198500660231	0.344104944966203	k__Bacteria; p__SR1_Absconditabacteria; c__unidentified; o__unidentified; f__unidentified; g__unidentified; s__unidentified
OTU_9641	6.0102788838868	0.0868081653489639	0.789992774786347	3.14699137790547	0.207319190771061	0.344104944966203	k__Bacteria
OTU_12813	88.4849224175048	1.3881063037824	1.15126414402762	3.12893796367183	0.209199072190738	0.345993027978975	k__Bacteria; p__Firmicutes; c__Clostridia; o__Clostridiales; f__Lachnospiraceae; g__Eubacterium_rectale_group; s__unidentified
OTU_2340	3.50069153441506	0.486869572718435	1.03514690763458	3.12605958935987	0.209500365565251	0.345993027978975	k__Bacteria; p__Acidobacteria; c__Holophagae; o__Subgroup_7; f__unidentified; g__unidentified; s__unidentified
OTU_2255	5.90247730457266	1.62037384830494	1.13165496360463	3.11716663815497	0.210433977933535	0.346877937160761	k__Bacteria; p__Firmicutes; c__Erysipelotrichia; o__Erysipelotrichales; f__Erysipelotrichaceae; g__Turicibacter; s__unidentified
OTU_5140	2.04447806091644	0.826252949380519	1.07728689996663	3.1062295597994	0.211587896635363	0.347890831411743	k__Bacteria; p__Acidobacteria; c__Subgroup_6; o__unidentified; f__unidentified; g__unidentified; s__unidentified
OTU_9482	3.65773893162074	-2.05078	1.13588917084357	3.1037879078591	0.211846366375729	0.347890831411743	k__Bacteria; p__Actinobacteria; c__Actinobacteria; o__Micrococcales; f__Micrococcaceae
OTU_2235	3.19794311867847	-4.90943	2.97815032431853	3.09604001190988	0.212668639871698	0.348585	k__Bacteria; p__Proteobacteria; c__Gammaproteobacteria; o__Pasteurellales; f__Pasteurellaceae; g__Pasteurella; s__unidentified
OTU_2316	4.45520701333193	1.45207579333716	1.46164315389933	3.08221058141513	0.214144278890678	0.350344861524711	k__Bacteria; p__Proteobacteria; c__Betaproteobacteria; o__Nitrosomonadales; f__Nitrosomonadaceae; g__unidentified; s__unidentified
OTU_2363	1.46833556955396	1.3074637361778	1.42235990935681	3.07164180956497	0.21527889513873	0.350884479553219	k__Bacteria; p__Proteobacteria; c__Betaproteobacteria; o__TRA3-20; f__unidentified; g__unidentified; s__unidentified
OTU_2378	2.17646816235037	0.956287542625022	1.4275798186713	3.07231374279732	0.215206580765084	0.350884479553219	k__Bacteria; p__Proteobacteria; c__Betaproteobacteria; o__Nitrosomonadales; f__Nitrosomonadaceae; g__unidentified; s__unidentified
OTU_6593	1.64722318101758	-1.06939	2.07806768589942	3.05851648717558	0.216696343619683	0.352535842605156	k__Bacteria; p__Bacteroidetes; c__Bacteroidia; o__Bacteroidales; f__Porphyromonadaceae; g__Parabacteroides; s__unidentified
OTU_12511	29.012105847923	1.17161697237665	0.926519791342797	3.03081992731757	0.21971808994915	0.354485794465582	k__Bacteria; p__Proteobacteria; c__Alphaproteobacteria; o__Sphingomonadales
OTU_12612	2.74932414778032	2.13486874459801	1.57355714932063	3.03980436902791	0.218733281408079	0.354485794465582	k__Bacteria; p__Proteobacteria; c__Alphaproteobacteria; o__Rhizobiales; f__DUNssu044; g__unidentified; s__unidentified
OTU_12704	1.77156720959996	-0.150305	1.3592295724835	3.04033266091824	0.218675511528897	0.354485794465582	k__Bacteria; p__Proteobacteria; c__Alphaproteobacteria; o__Sphingomonadales; f__Sphingomonadaceae; g__Sphingomonas; s__unidentified
OTU_15893	7.65888756857211	-0.242573	0.666621707043326	3.02891430180949	0.219928	0.354485794465582	k__Bacteria; p__Firmicutes; c__Bacilli; o__Lactobacillales; f__Streptococcaceae; g__Streptococcus; s__Streptococcus_pneumoniae
OTU_5124	4.37806913229694	-23.0883	3.31203167939921	3.0326937206393	0.219512333205798	0.354485794465582	k__Bacteria; p__Proteobacteria; c__Gammaproteobacteria; o__Cardiobacteriales; f__Cardiobacteriaceae
OTU_484	3.1341826224452	0.629775969179556	1.05707018561626	3.00248407253514	0.222853196432232	0.358538721935251	k__Bacteria; p__Acidobacteria; c__Subgroup_6; o__unidentified; f__unidentified; g__unidentified; s__unidentified
OTU_15931	3.40490166180524	-2.6467	2.1015200940417	2.97645325989575	0.225772679247538	0.362566807189417	k__Bacteria
OTU_6617	2.86327749473465	-1.8397	1.06672374813119	2.93274612063541	0.230760925182325	0.369896188895197	k__Bacteria; p__Bacteroidetes; c__Flavobacteriia; o__Flavobacteriales; f__Flavobacteriaceae; g__Capnocytophaga; s__unidentified
OTU_10810	15.6744057386949	1.87662594355299	1.07833649457182	2.92679865355819	0.231448168017028	0.369898275089708	k__Bacteria; p__Firmicutes; c__Clostridia; o__Clostridiales; f__Lachnospiraceae; g__Roseburia; s__unidentified
OTU_6237	3.16726809339353	-22.7754	3.53576109707267	2.92539538299741	0.231610617200666	0.369898275089708	k__Bacteria; p__Bacteroidetes; c__Bacteroidia; o__Bacteroidales; f__Bacteroidaceae; g__Bacteroides; s__unidentified
OTU_6587	3.43930600509915	1.88857339404869	1.24961970060372	2.90759715210581	0.233680945202401	0.372522457434174	k__Bacteria; p__Bacteroidetes; c__Bacteroidia; o__Bacteroidales; f__Bacteroidaceae; g__Bacteroides; s__unidentified
OTU_2808	1.64383045022141	3.0049814338076	1.72561392970636	2.8738265484613	0.237660219571706	0.378174655960817	k__Bacteria; p__Proteobacteria; c__Deltaproteobacteria; o__Desulfovibrionales; f__Desulfovibrionaceae; g__Desulfovibrio; s__unidentified
OTU_1744	493.602775845339	-1.16453	0.777307074725502	2.86611734357382	0.238578073078579	0.378943678915339	k__Bacteria; p__Firmicutes; c__Bacilli; o__Bacillales; f__Family_XI; g__Gemella; s__unidentified
OTU_12724	2.56068235821391	1.31477045340654	0.972429166699051	2.85076908413063	0.240415995367201	0.381168632654907	k__Bacteria; p__Proteobacteria; c__Alphaproteobacteria; o__Sphingomonadales; f__Sphingomonadaceae
OTU_2376	3.07045022504902	-6.66115	3.53584707641632	2.80834888122974	0.245569705166947	0.388632999828635	k__Bacteria; p__Proteobacteria; c__Betaproteobacteria; o__Neisseriales; f__Neisseriaceae
OTU_10193	55.9225065729662	0.709105054755884	1.12436340949201	2.80419167721237	0.246080677719691	0.38873614306444	k__Bacteria; p__Firmicutes; c__Clostridia; o__Clostridiales; f__Lachnospiraceae; g__Ruminococcus_gnavus_group; s__unidentified
OTU_6555	1.88480926638413	2.74576583304525	1.74425440577989	2.79609045919334	0.24707947583461	0.389608142726546	k__Bacteria; p__Bacteroidetes; c__Bacteroidia; o__Bacteroidales; f__Rikenellaceae; g__Alistipes; s__unidentified
OTU_10455	9.8103497031268	-0.336385	1.1618844575424	2.78654643087339	0.248261360333881	0.390765173666326	k__Bacteria; p__Firmicutes; c__Clostridia; o__Clostridiales; f__Ruminococcaceae; g__Ruminococcaceae_NK4A214_group; s__unidentified
OTU_15896	1.47195846211985	1.75428145136587	1.3749287650924	2.77938026011094	0.249152497541762	0.39088723164182	k__Bacteria; p__Proteobacteria
OTU_2241	6.32419095260842	1.50714323168516	1.76449949240843	2.77871460075318	0.249235436689051	0.39088723164182	k__Bacteria; p__Firmicutes; c__Negativicutes; o__Selenomonadales; f__Veillonellaceae; g__Dialister; s__unidentified
OTU_2198	430.101199102496	-1.12383	0.822189173123831	2.75757748242586	0.251883464418791	0.393326232867338	k__Bacteria; p__Firmicutes; c__Bacilli; o__Lactobacillales; f__Carnobacteriaceae; g__Granulicatella; s__unidentified
OTU_2201	216.947304850615	0.185579644749375	0.921602746669909	2.75551170627909	0.252143766253259	0.393326232867338	k__Bacteria; p__Proteobacteria; c__Gammaproteobacteria; o__Enterobacteriales; f__Enterobacteriaceae; g__Escherichia-Shigella; s__Escherichia_coli
OTU_7964	2.07464052296643	3.19944815075399	1.96683534962315	2.75773479434136	0.251863653062806	0.393326232867338	k__Bacteria; p__Bacteroidetes; c__Bacteroidia; o__Bacteroidales; f__Porphyromonadaceae; g__Odoribacter; s__unidentified
OTU_6552	4.86492023055556	-0.588226	1.33470622188643	2.74652840567532	0.25327885517997	0.39439136020881	k__Bacteria; p__Bacteroidetes; c__Bacteroidia; o__Bacteroidales; f__Rikenellaceae; g__Alistipes; s__unidentified
OTU_2236	4.31012462342484	0.912950251473685	2.01719369476678	2.74122195909004	0.253951752817165	0.39473427532365	k__Bacteria; p__Firmicutes; c__Bacilli; o__Lactobacillales; f__Lactobacillaceae; g__Lactobacillus; s__unidentified
OTU_7982	5.33469097469854	-0.775833	0.987930823722219	2.73308381094142	0.254987206550952	0.39493577995103	k__Bacteria; p__Bacteroidetes; c__Bacteroidia; o__Bacteroidales; f__Prevotellaceae; g__Alloprevotella; s__unidentified
OTU_9882	2.9068477369676	-22.5785	3.53594996241856	2.73423734162123	0.254840181171741	0.39493577995103	k__Bacteria; p__Actinobacteria; c__Actinobacteria; o__Propionibacteriales; f__Propionibacteriaceae; g__Propioniciclava
OTU_10747	4.24787738504633	1.64063210214711	1.08228353049038	2.7204719253873	0.256600221729939	0.396729420830686	k__Bacteria; p__Firmicutes; c__Clostridia; o__Clostridiales; f__Lachnospiraceae; g__Fusicatenibacter; s__unidentified
OTU_2326	3.23608325243926	1.21075964857013	1.13272677921804	2.71237218329799	0.257641526690137	0.397634356236813	k__Bacteria; p__Proteobacteria; c__Betaproteobacteria; o__TRA3-20; f__unidentified; g__unidentified; s__unidentified
OTU_699	2.68045681349573	-22.4533	3.53611638012323	2.70716198680862	0.258313583185595	0.397967216497948	k__Bacteria; p__Proteobacteria; c__Betaproteobacteria; o__Burkholderiales; f__Comamonadaceae
OTU_13735	6.38469323758178	0.835606481033007	0.979269522835127	2.68858561477791	0.26072402478236	0.400972397901618	k__Bacteria; p__Firmicutes; c__Clostridia; o__Clostridiales; f__Lachnospiraceae; g__Ruminococcus_torques_group; s__unidentified
OTU_11298	2.95041149872663	2.29579780594259	1.59857429143907	2.66934474458483	0.263244407491016	0.402012475187681	k__Bacteria; p__Actinobacteria; c__Acidimicrobiia; o__Acidimicrobiales; f__OM1_clade; g__unidentified; s__unidentified
OTU_11998	1.55786627998622	1.30753515534698	1.18503142986098	2.67188347637344	0.262910466010084	0.402012475187681	k__Bacteria; p__Actinobacteria; c__Acidimicrobiia; o__Acidimicrobiales; f__Acidimicrobiaceae; g__Ilumatobacter; s__unidentified
OTU_5326	1.7180781359936	-2.12433	1.33233206519318	2.67059015231843	0.263080535207806	0.402012475187681	k__Bacteria; p__Actinobacteria; c__Thermoleophilia; o__Gaiellales; f__unidentified; g__unidentified; s__unidentified
OTU_6770	7.3213528506678	2.15306599928059	1.26795967774918	2.67558965306819	0.262423720819326	0.402012475187681	k__Bacteria; p__Bacteroidetes; c__Bacteroidia; o__Bacteroidales; f__Bacteroidaceae; g__Bacteroides; s__unidentified
OTU_2254	15.5003632443709	1.66285630736928	1.20604217946991	2.6462372340734	0.266303506961226	0.405973178444387	k__Bacteria; p__Proteobacteria; c__Gammaproteobacteria; o__Xanthomonadales; f__unidentified; g__unidentified; s__unidentified
OTU_2275	35.884996419905	2.32221324186242	1.55525720518619	2.6425072129116	0.266800629244505	0.40602120192183	k__Bacteria; p__Firmicutes; c__Bacilli; o__Bacillales; f__Staphylococcaceae
OTU_9647	2.53972174510261	-22.5192	3.53624411599663	2.63694354474395	0.267543857618239	0.406442933524572	k__Bacteria; p__Actinobacteria; c__Actinobacteria; o__Propionibacteriales; f__Propionibacteriaceae; g__Propioniciclava; s__Propionibacterium_sp._canine_oral_taxon_300
OTU_6773	2.09289226788179	-1.92141	1.25149474694875	2.61953137826089	0.269883285564075	0.409283869585866	k__Bacteria; p__Bacteroidetes; c__Bacteroidia; o__Bacteroidales; f__Prevotellaceae; g__Prevotella_7; s__unidentified
OTU_16424	10.2226843523292	1.90229730754741	1.25547840573827	2.60963306263136	0.271222291278044	0.410600413184817	k__Bacteria
OTU_10011	17.0425088600499	-1.76832	1.09787569475056	2.60135261827907	0.272347539604733	0.410872035300836	k__Bacteria; p__Fusobacteria; c__Fusobacteriia; o__Fusobacteriales; f__Leptotrichiaceae; g__Leptotrichia; s__unidentified
OTU_2358	52.1226914672081	-1.09209	0.731344391241612	2.5979208178685	0.272815261971541	0.410872035300836	k__Bacteria; p__Firmicutes; c__Negativicutes; o__Selenomonadales; f__Veillonellaceae; g__Veillonella; s__unidentified
OTU_9021	1.92074038778548	0.836266883920694	1.15607041771603	2.6003213928511	0.272488001667676	0.410872035300836	k__Bacteria; p__Gemmatimonadetes; c__Gemmatimonadetes; o__Gemmatimonadales; f__Gemmatimonadaceae; g__unidentified; s__unidentified
OTU_2394	2.30165373568173	1.32850425777097	0.958328930038204	2.59172736671292	0.27366140543216	0.411435768166971	k__Bacteria; p__Proteobacteria; c__Betaproteobacteria; o__Burkholderiales; f__Comamonadaceae; g__Variovorax; s__unidentified
OTU_5126	7.9182194307783	1.79914717916994	1.23533054973534	2.57273180029136	0.276272964513202	0.414647203193652	k__Bacteria; p__Firmicutes; c__Erysipelotrichia; o__Erysipelotrichales; f__Erysipelotrichaceae; g__Erysipelotrichaceae_UCG-003; s__unidentified
OTU_15370	10.0839584569931	-1.00985	0.764404418477907	2.55325607272562	0.278976414559593	0.417985280920902	k__Bacteria; p__Firmicutes; c__Clostridia; o__Clostridiales; f__Peptostreptococcaceae; g__Peptostreptococcus; s__unidentified
OTU_10037	13.1629613942439	0.842783689932056	0.882857230646729	2.5442595634222	0.280234148196415	0.418431810320674	k__Bacteria; p__Firmicutes; c__Clostridia; o__Clostridiales; f__Ruminococcaceae; g__Ruminococcaceae_UCG-014; s__unidentified
OTU_2257	7.5939015957841	1.40729328888337	1.23696442325962	2.54714281481864	0.279830446510136	0.418431810320674	k__Bacteria; p__Proteobacteria; c__Gammaproteobacteria; o__Xanthomonadales; f__Xanthomonadales_Incertae_Sedis; g__unidentified; s__unidentified
OTU_489	4.64619633148632	1.13499803736846	1.12053619836781	2.53728159909332	0.281213587771384	0.419156725329665	k__Bacteria; p__Proteobacteria; c__Deltaproteobacteria; o__NB1-j; f__unidentified; g__unidentified; s__unidentified
OTU_490	3.72003990143286	0.611070987353824	1.02545996635656	2.53396003439386	0.281681010370624	0.419156725329665	k__Bacteria; p__Proteobacteria; c__Deltaproteobacteria; o__Desulfurellales; f__Desulfurellaceae; g__H16; s__unidentified
OTU_12815	1.61004101259695	0.983259601625555	1.18249099463027	2.52104862092921	0.28350534270699	0.421152740784489	k__Bacteria; p__Chloroflexi; c__JG30-KF-CM66; o__unidentified; f__unidentified; g__unidentified; s__unidentified
OTU_13746	6.39814239480599	-0.576898	1.46449211354583	2.51639880884358	0.2841652327854	0.421415107123926	k__Bacteria; p__Firmicutes; c__Clostridia; o__Clostridiales; f__Clostridiaceae_1; g__Clostridium_sensu_stricto_1; s__unidentified
OTU_9286	3.30517215307882	0.620931758851449	1.44033165748859	2.50831432567628	0.285316222027043	0.422403642797252	k__Bacteria; p__Actinobacteria; c__Actinobacteria; o__Micrococcales; f__Bogoriellaceae; g__Georgenia; s__unidentified
OTU_2649	1.78247313159786	0.119146513785857	1.13944151410195	2.48476690453865	0.288695305788845	0.426681875674361	k__Bacteria; p__Proteobacteria; c__Betaproteobacteria; o__TRA3-20; f__unidentified; g__unidentified; s__unidentified
OTU_5130	3.64553060106023	1.25811440269104	1.04101794040151	2.45262188034124	0.293372853864206	0.432861469660893	k__Bacteria; p__Firmicutes; c__Erysipelotrichia; o__Erysipelotrichales; f__Erysipelotrichaceae; g__Clostridium_innocuum_group; s__unidentified
OTU_5168	2.45185627773157	1.40727554848121	1.12505012204109	2.42617943440433	0.297277356049366	0.43788151093758	k__Bacteria; p__Acidobacteria; c__Subgroup_6; o__unidentified; f__unidentified; g__unidentified; s__unidentified
OTU_12544	6.50019449634391	1.05291903632406	1.01050998423944	2.42002883953836	0.29819297952495	0.438489507834327	k__Bacteria; p__Firmicutes; c__Clostridia; o__Clostridiales; f__Lachnospiraceae; g__Ruminococcus_torques_group; s__unidentified
OTU_10019	2.75007334967488	1.55359709200401	0.99312269416314	2.41333587001589	0.299192549376631	0.439218692014179	k__Bacteria; p__Gemmatimonadetes; c__Gemmatimonadetes; o__Gemmatimonadales; f__Gemmatimonadaceae; g__unidentified; s__unidentified
OTU_10635	3.14153765927793	-0.32379	0.940381488266866	2.40709024070514	0.300128332632958	0.439851942951159	k__Bacteria; p__Firmicutes; c__Clostridia; o__Clostridiales; f__Peptostreptococcaceae; g__Filifactor; s__unidentified
OTU_10214	1.68485738288871	2.44382829707698	1.46916806150121	2.36966116467633	0.305797982689621	0.447409129035822	k__Bacteria; p__Firmicutes; c__Clostridia; o__Clostridiales; f__Lachnospiraceae; g__Lachnospiraceae_NK4A136_group; s__unidentified
OTU_2120	4.13429862926383	0.862142013772386	1.21681131302586	2.36105389226148	0.30711686191266	0.44858610316221	k__Bacteria; p__Proteobacteria; c__Betaproteobacteria; o__TRA3-20; f__unidentified; g__unidentified; s__unidentified
OTU_10661	1.42352701794904	1.64549322257957	1.09208279117336	2.33630360307799	0.310941091376921	0.453412427559657	k__Bacteria; p__Chloroflexi; c__TK10; o__unidentified; f__unidentified; g__unidentified; s__unidentified
OTU_3653	4.47214589855323	3.33909856266536	2.03502822308098	2.30171999861008	0.316364579035966	0.460550772820304	k__Bacteria; p__Deferribacteres; c__Deferribacteres; o__Deferribacterales; f__Deferribacteraceae; g__Mucispirillum; s__unidentified
OTU_12721	2.09105273838714	1.43341714625945	1.06124468937034	2.28083605314549	0.319685356906404	0.464145608241995	k__Bacteria; p__Proteobacteria; c__Alphaproteobacteria; o__Rhizobiales
OTU_3815	1.46649432589056	1.24248091476439	1.44989591385697	2.27950290898323	0.31989852127688	0.464145608241995	k__Bacteria; p__Proteobacteria; c__Betaproteobacteria
OTU_10014	4.78524342588818	0.964424620159371	1.28285198522075	2.27337657703671	0.320879925877365	0.464708287359788	k__Bacteria; p__Acidobacteria; c__Subgroup_11; o__unidentified; f__unidentified; g__unidentified; s__unidentified
OTU_12954	1.67927258721383	0.645517431081537	1.1042173662421	2.27043527289447	0.321352175777468	0.464708287359788	k__Bacteria; p__Firmicutes; c__Clostridia; o__Clostridiales; f__Ruminococcaceae
OTU_6531	5.50840837221297	-3.73951	3.5112404168281	2.26560508632033	0.322129209186376	0.465060712600199	k__Bacteria; p__Bacteroidetes; c__Bacteroidia; o__Bacteroidales; f__Porphyromonadaceae; g__Porphyromonas; s__Porphyromonas_canoris
OTU_458	2.76300318719291	-1.22004	1.15380077988971	2.2443511863047	0.325570714151103	0.469252335107044	k__Bacteria; p__Proteobacteria; c__Deltaproteobacteria; o__Desulfovibrionales; f__Desulfovibrionaceae; g__Bilophila; s__unidentified
OTU_12683	1.64712452830781	1.77899522262168	1.18109068536853	2.23490231478783	0.327112491220554	0.470696522020335	k__Bacteria; p__Proteobacteria; c__Alphaproteobacteria; o__Rhizobiales; f__Hyphomicrobiaceae; g__Pedomicrobium; s__unidentified
OTU_2374	4.96660809104268	0.520048084732275	1.15188301447369	2.22929688472652	0.328030580286443	0.471239976951859	k__Bacteria; p__Proteobacteria; c__Betaproteobacteria; o__TRA3-20; f__unidentified; g__unidentified; s__unidentified
OTU_4864	53.9149043388468	-1.0894	0.924298842828005	2.22158348175202	0.329298139040008	0.472282857307381	k__Bacteria; p__Firmicutes; c__Bacilli; o__Lactobacillales; f__Streptococcaceae; g__Streptococcus; s__unidentified
OTU_5129	3.44242833136769	0.922933858029897	1.42174207001712	2.21642435853136	0.330148680418139	0.472725204145512	k__Bacteria; p__Firmicutes; c__Erysipelotrichia; o__Erysipelotrichales; f__Erysipelotrichaceae; g__Coprobacillus; s__unidentified
OTU_15222	3.40744489555995	1.18408074270666	0.959921920234946	2.21182622795683	0.330908586991615	0.473036537469981	k__Bacteria; p__Firmicutes; c__Clostridia; o__Clostridiales; f__Ruminococcaceae; g__Faecalibacterium; s__unidentified
OTU_12705	1.54432555184547	1.5148248941378	1.03937313975747	2.20349082367031	0.332290593313776	0.473555851383477	k__Bacteria; p__Proteobacteria; c__Alphaproteobacteria; o__Rhizobiales
OTU_2206	2.0537775285583	-4.93409	3.5362662078998	2.20308512072272	0.332358005787486	0.473555851383477	k__Bacteria; p__Proteobacteria; c__Gammaproteobacteria; o__Pasteurellales; f__Pasteurellaceae; g__Frederiksenia; s__unidentified
OTU_2205	45.988407523299	0.358077809536748	0.904960616917835	2.18588340199375	0.335228898628931	0.475316422121021	k__Bacteria; p__Proteobacteria; c__Gammaproteobacteria; o__Pasteurellales; f__Pasteurellaceae; g__Actinobacillus; s__unidentified
OTU_454	8.64844345221034	0.832707292807942	1.30255	2.18767844983716	0.334928157654462	0.475316422121021	k__Bacteria; p__Acidobacteria; c__Subgroup_6; o__unidentified; f__unidentified; g__unidentified; s__unidentified
OTU_8982	5.76711318327564	2.59313539042965	1.99387990670331	2.19227671086526	0.334158998644475	0.475316422121021	k__Bacteria; p__Firmicutes; c__Clostridia; o__Clostridiales; f__Lachnospiraceae; g__Lachnospiraceae_NK4A136_group; s__unidentified
OTU_2463	2.86898554008928	-0.485381	1.28287203940868	2.17743660284262	0.336647698186904	0.476553235095747	k__Bacteria; p__Proteobacteria; c__Betaproteobacteria; o__Burkholderiales; f__Comamonadaceae; g__Ramlibacter; s__unidentified
OTU_9998	20.7357950752317	1.52131177018938	1.01373823033102	2.16994018058017	0.337911892590252	0.477567537015721	k__Bacteria; p__Firmicutes; c__Clostridia; o__Clostridiales; f__Ruminococcaceae; g__Ruminococcaceae_UCG-013; s__unidentified
OTU_10677	2.65201414527329	1.73239385364854	1.19036856650967	2.15946815695457	0.339685843412412	0.47929782436185	k__Bacteria; p__Saccharibacteria; c__Unknown_Class; o__Unknown_Order; f__Unknown_Family; g__Candidatus_Saccharimonas; s__unidentified
OTU_8562	11.3553202277547	2.54651968432163	1.64161099400398	2.15346534542033	0.340706910012914	0.479961915236286	k__Bacteria; p__Firmicutes; c__Clostridia; o__Clostridiales; f__Lachnospiraceae; g__Lachnospiraceae_NK4A136_group; s__unidentified
OTU_2494	2.43370183789235	-0.576075	0.965712594113091	2.14010590017912	0.342990355567829	0.482399338798624	k__Bacteria; p__Proteobacteria; c__Gammaproteobacteria; o__Pasteurellales; f__Pasteurellaceae; g__Haemophilus; s__unidentified
OTU_13918	2.19629497687117	0.517647819828005	1.24761496892059	2.13485400095539	0.343892214558802	0.482888906755676	k__Bacteria; p__Proteobacteria; c__Alphaproteobacteria; o__Sphingomonadales
OTU_12534	13.723524173855	-0.473486	0.780828153672469	2.12740119699203	0.345176085813151	0.483912454709112	k__Bacteria; p__Firmicutes; c__Clostridia; o__Clostridiales; f__Lachnospiraceae; g__Oribacterium; s__unidentified
OTU_12524	17.6960403799581	2.72458007656624	1.77367970228558	2.11783773762352	0.34683057706145	0.48463278688926	k__Bacteria; p__Proteobacteria; c__Epsilonproteobacteria; o__Campylobacterales; f__Helicobacteraceae; g__Helicobacter; s__unidentified
OTU_3317	2.53813314491231	0.160328909343621	1.21113704063696	2.11480317885466	0.347357215373609	0.48463278688926	k__Bacteria; p__Proteobacteria; c__Betaproteobacteria; o__Nitrosomonadales; f__Nitrosomonadaceae; g__unidentified; s__unidentified
OTU_6750	2.48233814615222	-1.73124	1.30640045359761	2.11533988341128	0.347264013779465	0.48463278688926	k__Bacteria; p__Bacteroidetes; c__Bacteroidia; o__Bacteroidales; f__Prevotellaceae; g__Prevotella_7; s__unidentified
OTU_11341	1.91303200770906	-0.0701121	1.20573601690859	2.10843645181345	0.348464741555584	0.485401365233977	k__Bacteria; p__Chloroflexi; c__P2-11E; o__unidentified; f__unidentified; g__unidentified; s__unidentified
OTU_15772	2.04220662292592	-2.10173	1.95919067742927	2.09910971038273	0.350093556759427	0.486892474472441	k__Bacteria
OTU_12697	6.86407490185677	0.911209336091038	1.13441185315847	2.09536172152508	0.350750245257473	0.487029002968975	k__Bacteria; p__Proteobacteria; c__Alphaproteobacteria; o__Sphingomonadales
OTU_15628	1.61748472776752	-2.67265	2.27699560852485	2.0906331489866	0.351580500339864	0.487405717482291	k__Bacteria; p__Deinococcus-Thermus; c__Deinococci; o__Deinococcales; f__Trueperaceae; g__Truepera; s__unidentified
OTU_464	12.5220343740135	0.835731205414354	1.15317862424106	2.08575673440595	0.352438772376305	0.487820015098631	k__Bacteria; p__Proteobacteria; c__Deltaproteobacteria; o__Desulfurellales; f__Desulfurellaceae; g__H16; s__unidentified
OTU_6134	4.00140332724386	-1.47917	1.02416772827906	2.07682758410081	0.35401577947615	0.489226243586692	k__Bacteria; p__Acidobacteria; c__Blastocatellia; o__Blastocatellales; f__Blastocatellaceae_Subgroup_4; g__RB41; s__unidentified
OTU_6431	12.1906993303576	0.345178043287835	0.856711507271517	2.07075985885393	0.355091445604176	0.489936298365256	k__Bacteria; p__Bacteroidetes; c__Bacteroidia; o__Bacteroidales; f__Prevotellaceae; g__Alloprevotella; s__unidentified
OTU_2282	3.06892593239222	1.33107932562349	1.23824720325992	2.02569620251759	0.363183122849956	0.500309136058707	k__Bacteria; p__Proteobacteria; c__Betaproteobacteria; o__Nitrosomonadales; f__Nitrosomonadaceae; g__unidentified; s__unidentified
OTU_11481	25.9113439294939	2.26506103741795	1.76510078723064	1.97342811267424	0.372799679330097	0.510707688098504	k__Bacteria; p__Firmicutes; c__Clostridia; o__Clostridiales; f__Lachnospiraceae; g__Roseburia; s__unidentified
OTU_12602	4.31776410349494	0.778150628640089	0.945094611615352	1.97637485760924	0.37225081098972	0.510707688098504	k__Bacteria; p__Proteobacteria; c__Alphaproteobacteria; o__Caulobacterales; f__Caulobacteraceae; g__Phenylobacterium; s__unidentified
OTU_6665	2.60296753779678	0.922774514079948	1.10695451346087	1.97586267814106	0.372346152808433	0.510707688098504	k__Bacteria; p__Bacteroidetes; c__Sphingobacteriia; o__Sphingobacteriales; f__Chitinophagaceae; g__Terrimonas; s__unidentified
OTU_8567	3.41234156791216	0.614929976611014	1.09404827112842	1.97195531947625	0.373074308851774	0.510707688098504	k__Bacteria; p__Gemmatimonadetes; c__Gemmatimonadetes; o__Gemmatimonadales; f__Gemmatimonadaceae; g__unidentified; s__unidentified
OTU_12576	2.6007279639009	1.23495020759061	1.08643694130738	1.96288475192949	0.374770149363168	0.511423427612962	k__Bacteria; p__Proteobacteria; c__Alphaproteobacteria; o__Rhodospirillales; f__Rhodospirillales_Incertae_Sedis; g__Reyranella; s__unidentified
OTU_9117	1.83472139842712	1.36089718587206	0.960302784932596	1.96557578768355	0.374266228520701	0.511423427612962	k__Bacteria; p__Firmicutes; c__Bacilli; o__Lactobacillales; f__Streptococcaceae; g__Streptococcus; s__Streptococcus_pneumoniae
OTU_2356	2.41272758054488	1.33858315372546	1.49997357715874	1.95436780626667	0.376369500842702	0.512528262658512	k__Bacteria; p__Firmicutes; c__Bacilli; o__Bacillales; f__Planococcaceae; g__Kurthia; s__unidentified
OTU_6645	1.46295716830335	0.495675267675702	1.20552648676959	1.95075112575518	0.377050720715133	0.512528262658512	k__Bacteria; p__Bacteroidetes; c__Sphingobacteriia; o__Sphingobacteriales; f__Chitinophagaceae; g__unidentified; s__unidentified
OTU_8000	2.4835541480131	-0.139459	1.04833376623557	1.94920108611672	0.377343055764638	0.512528262658512	k__Bacteria; p__Bacteroidetes; c__Bacteroidia; o__Bacteroidales; f__Prevotellaceae; g__Alloprevotella; s__unidentified
OTU_9093	4.1315327843672	0.368440958043186	1.64790214408064	1.94567636400066	0.378008656814045	0.512633823859793	k__Bacteria; p__Actinobacteria; c__Actinobacteria; o__Micromonosporales; f__Micromonosporaceae; g__Longispora; s__unidentified
OTU_10013	2.41104531847318	1.22261800507369	0.985649211794764	1.93394858376109	0.380231769716642	0.514847986324397	k__Bacteria; p__Firmicutes; c__Clostridia; o__Clostridiales; f__Ruminococcaceae; g__Ruminococcaceae_UCG-004; s__unidentified
OTU_2247	13.7893246165715	0.937370197770823	1.1831597884104	1.92945310406429	0.38108739306617	0.51520652209876	k__Bacteria; p__Proteobacteria; c__Betaproteobacteria; o__Nitrosomonadales; f__Nitrosomonadaceae; g__unidentified; s__unidentified
OTU_2622	1.90640772755301	2.7817514706157	2.0004597190753	1.92213543975413	0.382484281806185	0.51629457234519	k__Bacteria; p__Firmicutes; c__Bacilli; o__Bacillales; f__Staphylococcaceae; g__Nosocomiicoccus; s__unidentified
OTU_6567	1.82661021332615	-4.62137	2.95730711013466	1.9079492955976	0.385206914887173	0.519166042939126	k__Bacteria; p__Bacteroidetes; c__Flavobacteriia; o__Flavobacteriales; f__Flavobacteriaceae; g__Capnocytophaga
OTU_10025	2.34486531156634	1.83600995567928	1.53608493695275	1.89711586095873	0.387299133216623	0.521180315069283	k__Bacteria; p__Firmicutes; c__Clostridia; o__Clostridiales; f__Lachnospiraceae; g__Lachnospiraceae_NK4A136_group; s__unidentified
OTU_2240	14.2940351045876	1.05353384207295	1.45929664874805	1.88513419213115	0.389626342193835	0.523504114627156	k__Bacteria; p__Firmicutes; c__Negativicutes; o__Selenomonadales; f__Veillonellaceae; g__Megamonas; s__unidentified
OTU_16224	6.08201466292111	0.484682475168337	1.00949392487734	1.87627765692446	0.391355537746977	0.525018506023637	k__Bacteria
OTU_9931	7.5380427224961	1.07737092240065	1.04031589510174	1.8695134845332	0.392681376695776	0.525987957724603	k__Bacteria; p__Fusobacteria; c__Fusobacteriia; o__Fusobacteriales; f__Leptotrichiaceae; g__Leptotrichia; s__unidentified
OTU_6332	3.8468773244553	1.37714889606304	1.16415768092459	1.86059024449753	0.394437285973898	0.527529621731961	k__Bacteria; p__Bacteroidetes; c__Sphingobacteriia; o__Sphingobacteriales; f__Saprospiraceae; g__unidentified; s__unidentified
OTU_12567	10.8871522097961	1.45449815303431	1.15493577470519	1.83254002544777	0.400008287745965	0.534161143820033	k__Bacteria; p__Firmicutes; c__Clostridia; o__Clostridiales; f__Lachnospiraceae; g__Blautia
OTU_2301	2.57105278499296	-1.67298	2.3742365915107	1.82372317266878	0.401775587480903	0.53570078330787	k__Bacteria; p__Firmicutes; c__Negativicutes; o__Selenomonadales; f__Veillonellaceae; g__Mitsuokella; s__unidentified
OTU_11296	2.72023827738896	2.28316715301536	1.76236848293773	1.81280836715089	0.40397423266976	0.53669193011073	k__Bacteria; p__Firmicutes; c__Clostridia; o__Clostridiales; f__Lachnospiraceae; g__Lachnospiraceae_NK4A136_group; s__unidentified
OTU_11417	3.38828088540759	1.41262381902317	1.0354869449265	1.81593531989418	0.403343121994103	0.53669193011073	k__Bacteria; p__Proteobacteria; c__Alphaproteobacteria; o__Rhizobiales; f__Xanthobacteraceae; g__Variibacter; s__unidentified
OTU_2445	4.6540990087726	0.614289638689442	1.07116766284227	1.8047938508914	0.405596309567628	0.53669193011073	k__Bacteria; p__Proteobacteria; c__Betaproteobacteria; o__TRA3-20; f__unidentified; g__unidentified; s__unidentified
OTU_2982	2.4878612625087	1.44576149278826	1.57491654279044	1.80938209254106	0.404666889136386	0.53669193011073	k__Bacteria; p__Proteobacteria; c__Betaproteobacteria; o__Nitrosomonadales; f__Nitrosomonadaceae; g__unidentified; s__unidentified
OTU_3537	2.09084372951872	0.841948311138514	0.984632619822994	1.8058625386879	0.405379639547763	0.53669193011073	k__Bacteria; p__Proteobacteria; c__Gammaproteobacteria; o__Enterobacteriales; f__Enterobacteriaceae; g__Klebsiella
OTU_12559	2.81744239475746	0.544309064219864	1.05840524795698	1.79404958392183	0.407781090296052	0.538765319300239	k__Bacteria; p__Proteobacteria; c__Alphaproteobacteria; o__Rhizobiales; f__Bradyrhizobiaceae; g__unidentified; s__unidentified
OTU_12525	19.4589895711761	1.75341535217179	1.28406739916374	1.77586325117477	0.411506021637802	0.542789055948083	k__Bacteria; p__Firmicutes; c__Clostridia; o__Clostridiales; f__Lachnospiraceae; g__Anaerostipes; s__unidentified
OTU_12696	12.8686711313087	-1.27658	1.01781157399366	1.77311676282926	0.412071508070677	0.542789055948083	k__Bacteria; p__Firmicutes; c__Clostridia; o__Clostridiales; f__Lachnospiraceae; g__Stomatobaculum; s__unidentified
OTU_12574	3.88175205135388	1.25041256209618	0.95971943180582	1.76583100896809	0.413575371392589	0.543129102190268	k__Bacteria; p__Proteobacteria; c__Alphaproteobacteria; o__Rhizobiales; f__Hyphomicrobiaceae; g__Pedomicrobium; s__unidentified
OTU_9951	45.5423994165706	-1.02636	1.14329383427792	1.76789687833985	0.413148395603267	0.543129102190268	k__Bacteria; p__Fusobacteria; c__Fusobacteriia; o__Fusobacteriales; f__Leptotrichiaceae; g__Leptotrichia; s__unidentified
OTU_13722	2.96616524449808	0.541821462413037	1.22789950467087	1.76259889047918	0.414244274042384	0.543189484157833	k__Bacteria; p__Firmicutes; c__Clostridia; o__Clostridiales; f__Lachnospiraceae; g__Ruminococcus_gauvreauii_group; s__unidentified
OTU_9333	1.76925188725391	0.00360180644186031	1.08681308108639	1.73448549131442	0.42010829922032	0.550051707087265	k__Bacteria; p__Actinobacteria; c__Actinobacteria; o__Corynebacteriales; f__Corynebacteriaceae; g__Corynebacterium_1; s__unidentified
OTU_7957	28.105282542037	0.534616732829058	0.781155401026722	1.72652225575757	0.421784344364696	0.551418213322362	k__Bacteria; p__Firmicutes; c__Erysipelotrichia; o__Erysipelotrichales; f__Erysipelotrichaceae; g__Erysipelotrichaceae_UCG-007; s__unidentified
OTU_16173	9.54172751421218	-0.286175	1.53524473667931	1.72040181092746	0.423077075282843	0.552280253962035	k__Bacteria
OTU_12517	27.4914962136059	0.65553865502178	0.866184666881416	1.71556963414474	0.42410050274083	0.552788697144999	k__Bacteria; p__Proteobacteria; c__Alphaproteobacteria; o__Rhizobiales; f__Methylobacteriaceae; g__Methylobacterium
OTU_2246	7.32984655182252	1.38126962321666	1.11155134902896	1.71090313992255	0.425091189322523	0.553253010580955	k__Bacteria; p__Firmicutes; c__Negativicutes; o__Selenomonadales; f__Veillonellaceae; g__Dialister; s__unidentified
OTU_10006	8.02545039754385	2.44142840229011	1.81902244718509	1.70205038692416	0.426976973489331	0.554879166740234	k__Bacteria; p__Firmicutes; c__Clostridia; o__Clostridiales; f__Lachnospiraceae; g__Lachnospiraceae_NK4A136_group; s__unidentified
OTU_12640	2.19674055132937	1.83037520687263	1.42094973510321	1.68513605467322	0.430603301300247	0.558382191177808	k__Bacteria; p__Firmicutes; c__Clostridia; o__Clostridiales; f__Lachnospiraceae; g__Eubacterium_xylanophilum_group; s__unidentified
OTU_9229	1.50953193898068	-1.52291	2.3061571605903	1.68351142979338	0.430953227824156	0.558382191177808	k__Bacteria; p__Actinobacteria; c__Actinobacteria; o__Corynebacteriales; f__Corynebacteriaceae; g__unidentified; s__unidentified
OTU_527	1.93523996684158	0.664516552969473	1.13481	1.6589925763212	0.436268984837345	0.564431090175319	k__Bacteria; p__Acidobacteria; c__Subgroup_6; o__unidentified; f__unidentified; g__unidentified; s__unidentified
OTU_10628	10.6461506138842	-0.393081	1.02554816565084	1.65235419182375	0.437719451327088	0.565468683788475	k__Bacteria; p__Saccharibacteria; c__unidentified; o__unidentified; f__unidentified; g__unidentified; s__unidentified
OTU_11310	2.91647669540604	1.1140223741188	1.13604013634931	1.63618642560283	0.441272265124753	0.568151224078561	k__Bacteria; p__Actinobacteria; c__Acidimicrobiia; o__Acidimicrobiales; f__Acidimicrobiaceae; g__Ilumatobacter; s__unidentified
OTU_15372	1.64441580620939	-0.897473	2.51045185342085	1.63401958418021	0.441750607712459	0.568151224078561	k__Bacteria; p__Firmicutes; c__Clostridia; o__Clostridiales; f__Family_XI; g__Tepidimicrobium; s__unidentified
OTU_2207	2.01532380438445	-2.08834	3.51385402586542	1.63573215354886	0.441372505337523	0.568151224078561	k__Bacteria; p__Firmicutes; c__Clostridia; o__Clostridiales; f__Peptococcaceae; g__Peptococcus; s__unidentified
OTU_12691	1.5368186937221	1.80904419549565	1.43546704961093	1.61350880923547	0.446304241088183	0.573162442163322	k__Bacteria; p__Firmicutes; c__Clostridia; o__Clostridiales; f__Ruminococcaceae; g__Ruminiclostridium_5; s__unidentified
OTU_15824	2.82833433113627	-0.577829	1.77622134024048	1.60855767656392	0.447410465543995	0.573738126403475	k__Bacteria
OTU_6125	3.24151688368798	-0.547451	1.31627803153385	1.60081634687623	0.449145597394352	0.575117416927864	k__Bacteria; p__Actinobacteria; c__Actinobacteria; o__Corynebacteriales; f__Corynebacteriaceae; g__Corynebacterium; s__unidentified
OTU_12520	1.71729821536335	-2.90281	2.32251113651935	1.59453069574425	0.450559404171013	0.575601260902534	k__Bacteria; p__Firmicutes; c__Clostridia; o__Clostridiales; f__Defluviitaleaceae; g__Defluviitaleaceae_UCG-011; s__unidentified
OTU_2279	2.93454411885035	2.38930421431981	1.88366918680013	1.59326935544274	0.450843648161045	0.575601260902534	k__Bacteria; p__Deferribacteres; c__Deferribacteres; o__Deferribacterales; f__Deferribacteraceae; g__Mucispirillum
OTU_120	4.56130451213549	-1.2212	0.966122976620571	1.57565560853405	0.454831706504217	0.579350837094388	Unclassified
OTU_13025	3.36388418671395	1.13041478219579	1.10465272389704	1.56860436068257	0.456438102160372	0.579350837094388	k__Bacteria; p__Proteobacteria; c__Alphaproteobacteria; o__Rhizobiales; f__Hyphomicrobiaceae; g__Pedomicrobium; s__unidentified
OTU_2371	2.40254212623343	0.845972555993276	0.926773671831606	1.57138134212403	0.455804781872356	0.579350837094388	k__Bacteria; p__Proteobacteria; c__Betaproteobacteria; o__Burkholderiales; f__Oxalobacteraceae; g__Massilia; s__unidentified
OTU_6532	253.576138824717	-0.9567	0.891562614507782	1.5711828013948	0.455850032025208	0.579350837094388	k__Bacteria; p__Bacteroidetes; c__Bacteroidia; o__Bacteroidales; f__Porphyromonadaceae; g__Porphyromonas; s__unidentified
OTU_2259	6.74945029594209	2.23574146426265	1.81299133110423	1.5645974360186	0.45735347535661	0.579668939696169	k__Bacteria; p__Firmicutes; c__Bacilli; o__Bacillales; f__Planococcaceae; g__Sporosarcina; s__unidentified
OTU_11964	1.87218840175158	1.72960261710702	1.62548483024067	1.54836548775566	0.461080447880186	0.582926225145462	k__Bacteria; p__Actinobacteria; c__Acidimicrobiia; o__Acidimicrobiales; f__OM1_clade; g__unidentified; s__unidentified
OTU_11996	3.98219011199441	1.51822095965525	1.40759308696822	1.54758494089279	0.461260430447671	0.582926225145462	k__Bacteria; p__Actinobacteria; c__Acidimicrobiia; o__Acidimicrobiales; f__OM1_clade; g__unidentified; s__unidentified
OTU_12562	21.6662841246845	-0.0214123	1.17711419795824	1.54376154632143	0.462143064155976	0.583196457227222	k__Bacteria; p__Proteobacteria; c__Alphaproteobacteria; o__Sphingomonadales; f__Sphingomonadaceae; g__Sphingomonas; s__unidentified
OTU_420	288.488683641353	-0.828544	1.03267124691954	1.53802991115242	0.463469381459774	0.584025000914628	k__Bacteria; p__Proteobacteria; c__Gammaproteobacteria; o__Pseudomonadales; f__Moraxellaceae; g__Moraxella; s__unidentified
OTU_10094	2.77526133789474	0.481449725150357	1.39497148755718	1.52616188182299	0.466227791695185	0.584779285880395	k__Bacteria; p__Fusobacteria; c__Fusobacteriia; o__Fusobacteriales
OTU_2215	69.0221169314662	1.29589081905333	1.17642769714876	1.52392111121924	0.466750439188939	0.584779285880395	k__Bacteria; p__Firmicutes; c__Bacilli; o__Lactobacillales; f__Lactobacillaceae; g__Lactobacillus; s__Lactobacillus_vaginalis
OTU_6545	22.9655212539543	-0.713736	1.04056382942462	1.52455349588843	0.466602879607733	0.584779285880395	k__Bacteria; p__Bacteroidetes; c__Bacteroidia; o__Bacteroidales; f__Prevotellaceae; g__Prevotella; s__unidentified
OTU_8925	2.95900549448415	0.688045389201361	1.31521041651237	1.52441950423056	0.466634141101617	0.584779285880395	k__Bacteria; p__Nitrospirae; c__Nitrospira; o__Nitrospirales; f__Nitrospiraceae; g__Nitrospira; s__unidentified
OTU_2320	5.14379485112314	1.1043020551294	0.955387769237477	1.51088274174379	0.469803211509953	0.587759541516038	k__Bacteria; p__Proteobacteria; c__Gammaproteobacteria; o__Pseudomonadales; f__Pseudomonadaceae; g__Pseudomonas
OTU_12953	2.03879442567219	1.01221807275381	0.983879922461027	1.50141020798955	0.472033602593713	0.58963808252682	k__Bacteria; p__Firmicutes; c__Clostridia; o__Clostridiales; f__Lachnospiraceae; g__Lachnoclostridium; s__unidentified
OTU_534	1.53405139996709	0.878117051958814	1.09085603807171	1.49877006284459	0.472657132667715	0.58963808252682	k__Bacteria; p__Proteobacteria; c__Deltaproteobacteria; o__Desulfurellales; f__Desulfurellaceae; g__H16; s__unidentified
OTU_10659	1.43305697124761	2.12801485100921	1.72458251144513	1.4873915157082	0.47535387237041	0.591088337922646	k__Bacteria; p__Firmicutes; c__Clostridia; o__Clostridiales; f__Family_XIII; g__Eubacterium_brachy_group; s__unidentified
OTU_10802	2.93580427492539	-1.12726	1.39585590819455	1.48908214350504	0.474952218920965	0.591088337922646	k__Bacteria; p__Cyanobacteria; c__Chloroplast; o__Pseudotsuga_menziesii_Douglas-fir; f__Pseudotsuga_menziesii_Douglas-fir; g__Pseudotsuga_menziesii_Douglas-fir; s__Pseudotsuga_menziesii_Douglas-fir
OTU_12870	2.16177084627175	1.06296342781075	1.05762250214253	1.48387938644885	0.476189357860815	0.591088337922646	k__Bacteria; p__Proteobacteria; c__Alphaproteobacteria; o__Sphingomonadales; f__Sphingomonadaceae; g__unidentified; s__unidentified
OTU_78	2.35596269595478	0.754451913580356	1.30955791441385	1.48244466578768	0.476531079770207	0.591088337922646	k__Bacteria
OTU_12585	2.55794823910925	1.32972748698436	2.11255667554119	1.45919028198065	0.482104134787062	0.597151712406702	k__Bacteria; p__Proteobacteria; c__Epsilonproteobacteria; o__Campylobacterales; f__Helicobacteraceae; g__Helicobacter; s__unidentified
OTU_12514	72.0736454069617	0.0355428321472598	0.784067406098198	1.45566000418046	0.482955867040993	0.59735817880815	k__Bacteria; p__Proteobacteria; c__Alphaproteobacteria; o__Rhizobiales; f__Bradyrhizobiaceae
OTU_5192	2.52310492784629	0.624001989386476	1.16820962300101	1.43297470689575	0.488465051054364	0.603316606967996	k__Bacteria; p__Proteobacteria; c__Deltaproteobacteria; o__Myxococcales; f__Haliangiaceae; g__Haliangium; s__unidentified
OTU_2263	5.01898635388336	0.707008582737625	1.04901644437183	1.42355272478866	0.490771634420735	0.605308154476493	k__Bacteria; p__Proteobacteria; c__Gammaproteobacteria; o__Vibrionales; f__Vibrionaceae; g__Vibrio; s__unidentified
OTU_6391	83.835052380425	0.896794700737463	0.794348005294067	1.41920537444696	0.491839572792106	0.605768513382367	k__Bacteria; p__Bacteroidetes; c__Bacteroidia; o__Bacteroidales; f__Bacteroidaceae; g__Bacteroides
OTU_6554	6.95480443724336	-0.346971	0.897856479682587	1.39853598254291	0.496948941645056	0.611198134153017	k__Bacteria; p__Bacteroidetes; c__Bacteroidia; o__Bacteroidales; f__Prevotellaceae; g__Prevotella; s__unidentified
OTU_9599	17.676893003702	-0.89362	0.959870916163586	1.39210965215705	0.498548288794281	0.61230156032199	k__Bacteria; p__Actinobacteria; c__Actinobacteria; o__Bifidobacteriales; f__Bifidobacteriaceae; g__Bifidobacterium
OTU_6548	131.074541621875	-1.16213	0.990551290727438	1.37984656091368	0.501614551229083	0.615200968596006	k__Bacteria; p__Bacteroidetes; c__Bacteroidia; o__Bacteroidales; f__Prevotellaceae; g__Prevotella; s__unidentified
OTU_6541	35.4075336592616	0.170477731772154	1.17184373115525	1.36557987724854	0.505205531910437	0.618734864924019	k__Bacteria; p__Bacteroidetes; c__Bacteroidia; o__Bacteroidales; f__Bacteroidaceae; g__Bacteroides; s__unidentified
OTU_5137	5.70095672559063	1.12606680693525	1.14300652597701	1.35647291660254	0.507511220829743	0.62068693487172	k__Bacteria; p__Proteobacteria; c__Gammaproteobacteria; o__Xanthomonadales; f__unidentified; g__unidentified; s__unidentified
OTU_4848	5.78617368208164	-0.332813	0.737512642723144	1.3096507085483	0.519532788845351	0.634499428393762	k__Bacteria; p__Firmicutes; c__Bacilli; o__Lactobacillales; f__Streptococcaceae; g__Streptococcus
OTU_12573	3.39653776034281	0.174318239661419	0.967769073887875	1.30662486433255	0.520319396375282	0.634571347747198	k__Bacteria; p__Proteobacteria; c__Alphaproteobacteria; o__Rhizobiales; f__Rhodobiaceae; g__unidentified; s__unidentified
OTU_12578	3.40387343687361	1.90607304865161	1.63001959228208	1.28830051387274	0.525108559935935	0.639517687519742	k__Bacteria; p__Firmicutes; c__Clostridia; o__Clostridiales; f__Lachnospiraceae; g__Lachnospiraceae_NK4A136_group; s__unidentified
OTU_2296	3.7304723115256	0.0475931388571992	1.39414979168688	1.27612346920441	0.528315447828613	0.642525900288076	k__Bacteria; p__Proteobacteria; c__Gammaproteobacteria; o__Xanthomonadales; f__Xanthomonadaceae; g__Arenimonas; s__unidentified
OTU_12572	14.2016137312939	1.84453072734949	1.73199291660824	1.2704550529057	0.529814927691557	0.642557186296298	k__Bacteria; p__Firmicutes; c__Clostridia; o__Clostridiales; f__Ruminococcaceae; g__Anaerotruncus; s__unidentified
OTU_2283	1.77668149841467	0.371399710364276	1.35972581541198	1.27309357513221	0.529116424315713	0.642557186296298	k__Bacteria; p__Proteobacteria; c__Betaproteobacteria; o__Neisseriales; f__Neisseriaceae; g__Kingella; s__unidentified
OTU_5136	5.51058042888655	0.858049375506185	1.1030802371711	1.26078315949843	0.532383289670098	0.64477531748934	k__Bacteria; p__Acidobacteria; c__Subgroup_6; o__unidentified; f__unidentified; g__unidentified; s__unidentified
OTU_8679	11.7351164674844	0.907843169529994	0.855434778712464	1.2540676200091	0.534173914743682	0.646046676361291	Unclassified
OTU_253	2.11851469949786	-0.617147	1.63125208987623	1.24298685520435	0.537141656120345	0.647864628374689	Unclassified
OTU_6695	1.97342432029172	-1.24574	1.1061192505037	1.24290742606667	0.537162988893234	0.647864628374689	k__Bacteria; p__Bacteroidetes; c__Bacteroidia; o__Bacteroidales; f__Rikenellaceae; g__Alistipes; s__unidentified
OTU_10629	8.56698674354815	0.149214948782306	0.776933067001075	1.23449567305113	0.539426987801577	0.649696593042783	k__Bacteria; p__Firmicutes; c__Clostridia; o__Clostridiales; f__Family_XIII; g__Eubacterium_nodatum_group; s__Eubacterium_infirmum
OTU_12215	25.0262291560188	1.11686539033094	1.06538275747739	1.22021988580275	0.54329113478723	0.653448095909607	k__Bacteria; p__Firmicutes; c__Clostridia; o__Clostridiales; f__Ruminococcaceae; g__Subdoligranulum; s__unidentified
OTU_2387	1.59342537223354	0.405825567558035	1.40419049471861	1.2013228367085	0.548448762023902	0.656933132534125	k__Bacteria; p__Acidobacteria; c__Holophagae; o__Subgroup_7; f__unidentified; g__unidentified; s__unidentified
OTU_6580	4.08238111792128	-1.20505	1.11337120716267	1.20418027009273	0.547665743611759	0.656933132534125	k__Bacteria; p__Bacteroidetes; c__Flavobacteriia; o__Flavobacteriales; f__Flavobacteriaceae; g__Bergeyella; s__unidentified
OTU_9389	6.34791102889292	1.07262128153601	1.07545259353085	1.20200678823366	0.548261237906452	0.656933132534125	k__Bacteria; p__Actinobacteria; c__Actinobacteria; o__Frankiales; f__Geodermatophilaceae; g__Blastococcus; s__unidentified
OTU_10663	2.32634926239259	0.00323510556607962	1.15755930890935	1.19514011661127	0.55014683794526	0.658063158694468	k__Bacteria; p__Actinobacteria; c__Acidimicrobiia; o__Acidimicrobiales; f__Iamiaceae; g__Iamia; s__unidentified
OTU_12649	4.28483255876794	0.877944218387132	1.03372182146834	1.1734071689506	0.556157592872352	0.662526531399851	k__Bacteria; p__Proteobacteria; c__Alphaproteobacteria; o__Rhizobiales; f__JG34-KF-361; g__unidentified; s__unidentified
OTU_14697	46.2159749751961	0.815627779089816	1.02403155571669	1.17473135775737	0.555789485916938	0.662526531399851	k__Bacteria; p__Firmicutes; c__Clostridia; o__Clostridiales; f__Ruminococcaceae; g__Faecalibacterium; s__unidentified
OTU_9603	5.60151526491427	-0.154104	0.869035397525533	1.17522600716703	0.55565204244367	0.662526531399851	k__Bacteria; p__Actinobacteria; c__Actinobacteria; o__Micrococcales; f__Microbacteriaceae; g__Microbacterium; s__unidentified
OTU_11306	2.07173728724059	2.74282404488245	2.3957422034866	1.16087949649037	0.559652206369448	0.664030179924464	k__Bacteria; p__Firmicutes; c__Clostridia; o__Clostridiales; f__Ruminococcaceae; g__Anaerotruncus; s__unidentified
OTU_475	8.48386451379329	0.830677835495485	0.936999655782324	1.16069320708255	0.559704337436332	0.664030179924464	k__Bacteria
OTU_9987	3.8582347195933	-1.68793	2.19974759781791	1.16187509759119	0.559373680523989	0.664030179924464	k__Bacteria; p__Fusobacteria; c__Fusobacteriia; o__Fusobacteriales; f__Fusobacteriaceae; g__Fusobacterium
OTU_1120	32.3784637653123	0.350574288416619	0.826955628004548	1.1450713301727	0.564093272103956	0.667421076356377	k__Bacteria; p__Proteobacteria; c__Gammaproteobacteria; o__Enterobacteriales; f__Enterobacteriaceae; g__Enterobacter; s__unidentified
OTU_12569	4.48936919372247	1.03392014979306	1.19305025765363	1.14629349707945	0.563748669340458	0.667421076356377	k__Bacteria; p__Proteobacteria; c__Alphaproteobacteria; o__Rhizobiales; f__Rhodobiaceae; g__unidentified; s__unidentified
OTU_12796	1.69944710593499	1.21693665037053	1.15586797714824	1.13618711362446	0.566604609181408	0.669484036864753	k__Bacteria; p__Proteobacteria; c__Alphaproteobacteria; o__Rhizobiales; f__Hyphomicrobiaceae; g__Devosia; s__unidentified
OTU_12575	1.75888021325045	0.66951790441988	1.60895500866363	1.11656672271084	0.572190465516963	0.673369088136849	k__Bacteria; p__Proteobacteria; c__Alphaproteobacteria; o__Rhodospirillales; f__MND8; g__unidentified; s__unidentified
OTU_5144	4.00230705840372	0.639699043958073	1.12897691464311	1.11804474495781	0.571767766607029	0.673369088136849	k__Bacteria; p__Actinobacteria; c__Thermoleophilia; o__Gaiellales; f__Gaiellaceae; g__Gaiella; s__unidentified
OTU_5162	2.33164511475881	0.694380853779658	1.05923418485938	1.11650095216874	0.572209282464914	0.673369088136849	k__Bacteria; p__Acidobacteria; c__Subgroup_6; o__unidentified; f__unidentified; g__unidentified; s__unidentified
OTU_10637	4.65212061887786	1.32094713898248	1.41824931328616	1.11050189641236	0.57392821686686	0.673573896511309	k__Bacteria; p__Firmicutes; c__Clostridia; o__Clostridiales; f__Christensenellaceae; g__Christensenellaceae_R-7_group; s__unidentified
OTU_12618	1.54844926770183	0.937128822640418	1.41084947993257	1.11214074023582	0.573458120140284	0.673573896511309	k__Bacteria; p__Proteobacteria; c__Alphaproteobacteria; o__Rhodospirillales; f__DA111; g__unidentified; s__unidentified
OTU_5146	3.67599733687839	0.793594993821162	0.918559462277116	1.10379157894607	0.575857071132556	0.674929255413425	k__Bacteria; p__Acidobacteria; c__Subgroup_6; o__unidentified; f__unidentified; g__unidentified; s__unidentified
OTU_12603	4.49939107260184	0.744470340225843	1.16608302135126	1.09990112846316	0.576978333042717	0.675335713306375	k__Bacteria; p__Proteobacteria; c__Alphaproteobacteria; o__Rhizobiales; f__Hyphomicrobiaceae; g__Rhodoplanes; s__unidentified
OTU_2329	9.5993644911464	0.523683033171316	1.19582437722576	1.08118048155842	0.582404392081592	0.679054788881695	k__Bacteria; p__Proteobacteria; c__Betaproteobacteria; o__Nitrosomonadales; f__Nitrosomonadaceae; g__unidentified; s__unidentified
OTU_9285	12.1755784465823	-0.50679	1.11245122655433	1.08583364332515	0.581050956206115	0.679054788881695	k__Bacteria; p__Actinobacteria; c__Actinobacteria; o__Bifidobacteriales; f__Bifidobacteriaceae; g__Bifidobacterium; s__unidentified
OTU_9948	1.64763592901152	0.352993455440698	1.62069496067192	1.08087982013167	0.582491951930628	0.679054788881695	k__Bacteria; p__Fusobacteria; c__Fusobacteriia; o__Fusobacteriales; f__Leptotrichiaceae; g__Streptobacillus; s__unidentified
OTU_4710	1.79677749385931	-2.13075	3.10121095487781	1.07131809196011	0.585283434315815	0.680569094030721	k__Bacteria; p__Proteobacteria; c__Betaproteobacteria; o__Burkholderiales; f__Comamonadaceae; g__Corticibacter; s__unidentified
OTU_9612	5.23599034568615	1.08788752427819	1.05413089848378	1.07108429042458	0.585351858397983	0.680569094030721	k__Bacteria; p__Actinobacteria; c__Actinobacteria; o__Streptomycetales; f__Streptomycetaceae; g__Streptomyces; s__unidentified
OTU_12564	7.17630341429728	0.738259645846103	1.13885521252778	1.04713184132783	0.592404310273402	0.685114799149081	k__Bacteria; p__Proteobacteria; c__Alphaproteobacteria; o__Rhizobiales; f__KF-JG30-B3; g__unidentified; s__unidentified
OTU_12622	4.39692938995281	0.888189535890314	0.969278119672527	1.04971486806119	0.591639706042777	0.685114799149081	k__Bacteria; p__Proteobacteria; c__Alphaproteobacteria; o__Rhizobiales; f__Rhizobiaceae; g__Rhizobium; s__unidentified
OTU_2261	3.63249291217033	1.39371	1.34514376341062	1.05323892960533	0.590598136582955	0.685114799149081	k__Bacteria
OTU_9316	2.19663502589778	-0.221371	1.09230749070897	1.04850316402712	0.59199826075662	0.685114799149081	k__Bacteria; p__Actinobacteria; c__MB-A2-108; o__unidentified; f__unidentified; g__unidentified; s__unidentified
OTU_2373	2.89619167183524	1.06096564480092	1.04188503878197	1.03794	0.595134425479277	0.687360554990635	k__Bacteria; p__Proteobacteria; c__Betaproteobacteria; o__Burkholderiales; f__Comamonadaceae; g__Leptothrix; s__unidentified
OTU_12675	3.44542542279216	1.36129250934412	1.38725072096734	1.03320458054515	0.596543991809971	0.688077196902507	k__Bacteria; p__Proteobacteria; c__Alphaproteobacteria; o__Sphingomonadales; f__Erythrobacteraceae; g__Altererythrobacter; s__unidentified
OTU_12623	8.53734167279005	0.467517025606995	1.08907498993915	1.01793510632626	0.601115878731408	0.690610074115663	k__Bacteria; p__Proteobacteria; c__Alphaproteobacteria; o__Rhizobiales; f__Xanthobacteraceae; g__Variibacter; s__unidentified
OTU_8566	5.26345329546706	0.721599891654917	1.11195562929423	1.02303393273536	0.599585337792327	0.690610074115663	k__Bacteria; p__Gemmatimonadetes; c__Gemmatimonadetes; o__Gemmatimonadales; f__Gemmatimonadaceae; g__unidentified; s__unidentified
OTU_9395	1.87233204627893	-1.24813	1.27403078375313	1.01844561475022	0.600962460952575	0.690610074115663	k__Bacteria; p__Actinobacteria; c__Actinobacteria; o__Streptomycetales; f__Streptomycetaceae; g__Streptomyces; s__unidentified
OTU_495	3.74504419539864	0.232560566781864	1.09260705446994	1.01213881286796	0.602860527652331	0.691376551892207	k__Bacteria; p__Acidobacteria; c__Subgroup_6; o__unidentified; f__unidentified; g__unidentified; s__unidentified
OTU_6614	1.94488626655929	0.739399246483402	1.25339129213976	1.01045346414199	0.603368756869231	0.691376551892207	k__Bacteria; p__Bacteroidetes; c__Bacteroidia; o__Bacteroidales; f__Bacteroidaceae; g__Bacteroides; s__unidentified
OTU_12538	6.27004698984512	0.468867445467282	1.70397491007302	0.983255931658704	0.611629870721686	0.699005566539069	k__Bacteria; p__Firmicutes; c__Clostridia; o__Clostridiales; f__Lachnospiraceae; g__unidentified; s__unidentified
OTU_4383	1.79518772635736	-0.836458	0.852942072870157	0.984077200123579	0.611378766118787	0.699005566539069	k__Bacteria; p__Firmicutes; c__Bacilli; o__Lactobacillales; f__Streptococcaceae; g__Streptococcus; s__unidentified
OTU_12577	1.42840588678596	1.12124119018705	1.34096406742253	0.975837784485776	0.613902663291707	0.69976878743839	k__Bacteria; p__Acidobacteria; c__Solibacteres; o__Solibacterales; f__Solibacteraceae_Subgroup_3; g__Bryobacter; s__unidentified
OTU_9622	1.57745757418495	-0.935618	1.2756692419495	0.977682320961151	0.613336741370341	0.69976878743839	k__Bacteria; p__Actinobacteria
OTU_9629	2.38273028804896	-0.588441	1.11012026836211	0.96670058119247	0.616713756503189	0.702055346828695	k__Bacteria; p__Actinobacteria; c__Actinobacteria; o__Micrococcales; f__Intrasporangiaceae; g__unidentified; s__unidentified
OTU_12756	3.98889855541308	1.0918181158654	1.14322442576783	0.952574660183245	0.621085000197046	0.705830751133898	k__Bacteria; p__Proteobacteria; c__Alphaproteobacteria; o__Caulobacterales; f__Hyphomonadaceae; g__Hirschia; s__unidentified
OTU_3552	1.45174258955273	-0.357054	1.48781886945858	0.950758980523915	0.621649101916093	0.705830751133898	k__Bacteria; p__Firmicutes; c__Negativicutes; o__Selenomonadales; f__Veillonellaceae; g__Veillonella; s__unidentified
OTU_2404	2.68977373534363	1.00186941814394	1.12968032088445	0.945794720369406	0.623194032415498	0.706664754572581	k__Bacteria; p__Proteobacteria; c__Betaproteobacteria; o__Nitrosomonadales; f__Nitrosomonadaceae; g__unidentified; s__unidentified
OTU_8651	10.1758163526861	0.074906061233519	0.994879918633217	0.941452800497018	0.624548431333294	0.707280820938483	k__Bacteria; p__Gemmatimonadetes; c__Gemmatimonadetes; o__Gemmatimonadales; f__Gemmatimonadaceae; g__unidentified; s__unidentified
OTU_11288	7.14704781065968	0.929472902847684	1.34879742552099	0.914683322664104	0.632964043776488	0.715501802389042	k__Bacteria; p__Firmicutes; c__Clostridia; o__Clostridiales; f__Lachnospiraceae; g__Tyzzerella_4; s__unidentified
OTU_2698	1.64242047260119	0.500582692368637	1.08674764159866	0.910563072496217	0.634269372989369	0.715501802389042	k__Bacteria; p__Proteobacteria; c__Betaproteobacteria; o__Nitrosomonadales; f__Nitrosomonadaceae; g__unidentified; s__unidentified
OTU_6549	9.82348719656678	0.903878519278534	1.41190788339746	0.911205362869879	0.63406571313702	0.715501802389042	k__Bacteria; p__Bacteroidetes; c__Bacteroidia; o__Bacteroidales; f__Bacteroidaceae; g__Bacteroides; s__Bacteroides_fragilis
OTU_2461	1.77003158373217	0.211511449899022	1.35747152153223	0.894875766858689	0.639263923899762	0.720204317365106	k__Bacteria; p__Proteobacteria; c__Betaproteobacteria; o__Nitrosomonadales; f__Nitrosomonadaceae; g__unidentified; s__unidentified
OTU_208	83.9093551037115	-0.366051	1.00181302373376	0.889879414981863	0.640862914100574	0.721074143349291	k__Bacteria
OTU_12754	8.55549053802067	0.477254287057837	1.12181896434426	0.880009656953575	0.644033311375739	0.72370753546346	k__Bacteria; p__Firmicutes; c__Clostridia; o__Clostridiales; f__Lachnospiraceae
OTU_2449	1.73286501562652	1.83853615477916	2.57142104847361	0.860034647617184	0.650497825525885	0.730031021697004	k__Bacteria; p__Proteobacteria; c__Gammaproteobacteria; o__Enterobacteriales; f__Enterobacteriaceae; g__Plesiomonas; s__unidentified
OTU_11283	13.2788226269291	1.27977591336534	1.51169870393876	0.85637119129521	0.651690452662456	0.730429401955864	k__Bacteria; p__Firmicutes; c__Clostridia; o__Clostridiales; f__Ruminococcaceae; g__Ruminococcus_1; s__unidentified
OTU_12557	5.56365474228077	1.02429977883431	1.13574641916069	0.835823500805219	0.658420331190158	0.7370250690601	k__Bacteria; p__Proteobacteria; c__Alphaproteobacteria; o__Caulobacterales; f__Hyphomonadaceae; g__Woodsholea; s__unidentified
OTU_14350	4.25461507219602	0.976894533141139	1.06665060611645	0.828561578134099	0.660815375480533	0.738757701819262	k__Bacteria; p__Proteobacteria; c__Alphaproteobacteria; o__Rhodospirillales; f__Rhodospirillaceae
OTU_2264	14.3270374989981	0.928302790079876	1.24162715624877	0.813813057512334	0.665706411799854	0.743272715863601	k__Bacteria; p__Proteobacteria; c__Gammaproteobacteria; o__Xanthomonadales; f__Xanthomonadales_Incertae_Sedis; g__Acidibacter; s__unidentified
OTU_572	4.20710334873265	-0.580607	1.02400675356752	0.80465625086228	0.668761272104144	0.745728681937102	k__Bacteria; p__Proteobacteria; c__Deltaproteobacteria; o__Desulfurellales; f__Desulfurellaceae; g__H16; s__unidentified
OTU_7965	4.52682185387447	0.818766971208428	1.17701120747265	0.798225391328259	0.670915087871468	0.747174912674227	k__Bacteria; p__Bacteroidetes; c__Cytophagia; o__Cytophagales; f__Cytophagaceae; g__Chryseolinea; s__unidentified
OTU_1295	114.570483356476	1.01259110771264	1.29030009118838	0.775834202949227	0.67846858497811	0.75462322206749	k__Bacteria; p__Firmicutes; c__Bacilli; o__Lactobacillales; f__Lactobacillaceae; g__Lactobacillus
OTU_2353	2.63323161616633	0.0997232618591858	1.13088446152515	0.770302303314566	0.680347792735902	0.754787882017439	k__Bacteria; p__Firmicutes; c__Clostridia; o__Clostridiales; f__Peptococcaceae; g__Peptococcus; s__unidentified
OTU_7969	2.24722661212861	1.25076149336071	1.4373113038242	0.772227228960872	0.679693298292388	0.754787882017439	k__Bacteria; p__Bacteroidetes; c__Cytophagia; o__Cytophagales; f__Cytophagaceae; g__unidentified; s__unidentified
OTU_2804	1.78562917489069	0.948259192149669	1.13805818420476	0.760825863408542	0.683579079450631	0.757409094384943	k__Bacteria; p__Proteobacteria; c__Betaproteobacteria; o__Burkholderiales; f__Comamonadaceae; g__Azohydromonas; s__unidentified
OTU_2357	3.6366664981189	0.697895096440265	1.25715419705129	0.743775813343319	0.689431518866673	0.762924218847384	k__Bacteria; p__Proteobacteria; c__Betaproteobacteria; o__Nitrosomonadales; f__Nitrosomonadaceae; g__unidentified; s__unidentified
OTU_6631	2.81119768319044	-0.608396	1.57300648263776	0.738084610385812	0.691396160183663	0.764128582611095	k__Bacteria; p__Bacteroidetes; c__Bacteroidia; o__Bacteroidales; f__Porphyromonadaceae; g__Barnesiella; s__unidentified
OTU_13017	3.41474348642595	0.89655650479736	1.04264537208868	0.7351750889882	0.692402708110471	0.764272356294089	k__Bacteria; p__Proteobacteria; c__Alphaproteobacteria; o__Sphingomonadales; f__Sphingomonadaceae; g__Sphingomonas; s__unidentified
OTU_11715	2.87179763759307	0.877448592844449	1.03927363658981	0.713061212033665	0.700101043837383	0.771792806859922	k__Bacteria; p__Acidobacteria; c__Blastocatellia; o__Blastocatellales; f__Blastocatellaceae_Subgroup_4; g__unidentified; s__unidentified
OTU_12789	4.0983428483269	0.439016966331382	0.98654008460709	0.695593829068656	0.706242289195524	0.777579894164769	k__Bacteria; p__Proteobacteria; c__Alphaproteobacteria; o__Caulobacterales; f__Caulobacteraceae; g__Phenylobacterium; s__unidentified
OTU_12680	1.8269290315771	-0.00812744	1.22650963228136	0.661530950073086	0.718373625834484	0.789939220337541	k__Bacteria; p__Proteobacteria; c__Alphaproteobacteria; o__Caulobacterales; f__Hyphomonadaceae; g__Woodsholea; s__unidentified
OTU_2414	2.21885974681597	-0.482491	1.5522034549806	0.658984219115268	0.719288960664786	0.789949589042435	k__Bacteria; p__Firmicutes; c__Negativicutes; o__Selenomonadales; f__Veillonellaceae; g__Veillonella; s__unidentified
OTU_12558	2.1390571812892	0.185702382019554	1.30203532770848	0.647738154340686	0.723344938546935	0.792408023131818	k__Bacteria; p__Firmicutes; c__Clostridia; o__Clostridiales; f__Ruminococcaceae; g__Ruminiclostridium_5; s__unidentified
OTU_6539	22.8442575078103	1.03541944748632	1.49446460639054	0.650167975155625	0.722466672867988	0.792408023131818	k__Bacteria; p__Bacteroidetes; c__Bacteroidia; o__Bacteroidales; f__Bacteroidaceae; g__Bacteroides; s__unidentified
OTU_12541	15.6551662799116	0.63814788686945	1.07131117103451	0.640055192049317	0.726128998523451	0.793655487185835	k__Bacteria; p__Proteobacteria; c__Alphaproteobacteria; o__Rhodospirillales; f__Rhodospirillaceae
OTU_9621	2.24973140660347	0.667888849171778	1.44598244814196	0.639573267171784	0.726303989420065	0.793655487185835	k__Bacteria; p__Actinobacteria; c__Actinobacteria; o__Frankiales; f__unidentified; g__unidentified; s__unidentified
OTU_5332	1.73176002460278	-0.797302	1.03751423306922	0.634009621467186	0.728327251328899	0.794870291813267	k__Bacteria; p__Acidobacteria; c__Subgroup_6; o__unidentified; f__unidentified; g__unidentified; s__unidentified
OTU_8422	2.3743097069295	0.00920292112975146	1.49102017642967	0.625721419967164	0.731351775475288	0.797173435268064	k__Bacteria
OTU_9619	2.23875301219805	0.776072263471231	1.19455388806211	0.620813974074366	0.733148513555913	0.797836761872717	k__Bacteria; p__Actinobacteria
OTU_9625	2.06174221116756	0.587314760814218	0.986176895055275	0.619064155113193	0.733790232823302	0.797836761872717	k__Bacteria; p__Actinobacteria; c__Actinobacteria; o__Propionibacteriales; f__Nocardioidaceae; g__Nocardioides; s__unidentified
OTU_9615	3.57994117877685	0.798872281264298	1.01665338551536	0.615442624317012	0.735120158514679	0.798287395049564	k__Bacteria; p__Actinobacteria; c__Actinobacteria; o__Propionibacteriales; f__Nocardioidaceae; g__Marmoricola; s__unidentified
OTU_11420	20.2364995589111	0.26374816592844	1.06519081496763	0.570428700119692	0.751853077293734	0.814453488067621	k__Bacteria; p__Firmicutes; c__Clostridia; o__Clostridiales; f__Clostridiaceae_1; g__Clostridium_sensu_stricto_1; s__unidentified
OTU_8125	1.71653501225714	-0.190952	1.1506289802708	0.570370207900709	0.7518750663927	0.814453488067621	k__Bacteria; p__Bacteroidetes; c__Bacteroidia; o__Bacteroidales; f__Prevotellaceae; g__Alloprevotella; s__unidentified
OTU_2586	2.58799861221748	0.428325375238233	1.05936262891666	0.560690531017883	0.755522840440235	0.817389475017227	k__Bacteria; p__Proteobacteria; c__Betaproteobacteria; o__Burkholderiales; f__Comamonadaceae
OTU_10009	5.70190406314698	0.469320660817917	1.45845689271551	0.549862800775344	0.759624231365436	0.820808339220149	k__Bacteria; p__Firmicutes; c__Clostridia; o__Clostridiales; f__Lachnospiraceae; g__Lachnospiraceae_NK4A136_group; s__unidentified
OTU_12736	2.91123989577734	0.771904607139281	1.1002953914749	0.54128688207723	0.762888462634075	0.823315271555586	k__Bacteria; p__Proteobacteria; c__Alphaproteobacteria; o__Rhizobiales; f__Xanthobacteraceae; g__Pseudolabrys; s__unidentified
OTU_6586	2.47857147706259	-0.172798	1.54728739208056	0.535977153196313	0.764916519001729	0.824483565598897	k__Bacteria; p__Bacteroidetes; c__Bacteroidia; o__Bacteroidales; f__Rikenellaceae; g__Alistipes
OTU_10636	3.8177158900705	0.799516152614456	1.0966921308267	0.532172279501964	0.766373109468863	0.825033767230677	k__Bacteria; p__Saccharibacteria; c__Unknown_Class; o__Unknown_Order; f__Unknown_Family; g__Candidatus_Saccharimonas; s__unidentified
OTU_12568	10.9452157329807	0.470595232706368	1.09400542794344	0.52844070913909	0.767804331821498	0.825555335817936	k__Bacteria; p__Proteobacteria; c__Alphaproteobacteria; o__Rhizobiales; f__Hyphomicrobiaceae; g__Devosia; s__unidentified
OTU_2265	4.82825190402052	0.911860783378926	1.29416447848597	0.523770574920832	0.769599301334522	0.826466244782886	k__Bacteria; p__Firmicutes; c__Negativicutes; o__Selenomonadales; f__Acidaminococcaceae; g__Phascolarctobacterium; s__unidentified
OTU_10000	2.95966444454842	0.269242731222186	1.42327959903894	0.509875404380097	0.774964775065563	0.830761522183883	k__Bacteria; p__Firmicutes; c__Clostridia; o__Clostridiales; f__Ruminococcaceae; g__Eubacterium_coprostanoligenes_group; s__unidentified
OTU_12833	1.71936570802641	0.35477844334599	1.12182087596315	0.506274677910596	0.776361249858554	0.830761522183883	k__Bacteria; p__Acidobacteria; c__Solibacteres; o__Solibacterales; f__Solibacteraceae_Subgroup_3; g__Bryobacter; s__unidentified
OTU_9410	29.5152275135236	0.636437937021017	1.00027304967504	0.506027625790523	0.776457156628285	0.830761522183883	k__Bacteria; p__Actinobacteria; c__Actinobacteria; o__Bifidobacteriales; f__Bifidobacteriaceae; g__Bifidobacterium; s__unidentified
OTU_4281	1.7703427333934	-1.10229	1.79413155727276	0.503023439175138	0.777624344119768	0.830990720677007	k__Bacteria; p__Proteobacteria; c__Betaproteobacteria; o__TRA3-20; f__unidentified; g__unidentified; s__unidentified
OTU_16174	1.68833001143996	0.077985698048181	1.33176414370217	0.488171194872422	0.783420572600261	0.836160023632102	k__Bacteria
OTU_16882	19.6214904968898	0.168132730829949	0.978001208950046	0.473671402708419	0.789120928867388	0.84121448651878	k__Bacteria
OTU_9025	3.39461650759429	-0.329231	0.977417714390843	0.453960316869455	0.796936594602728	0.847887675524295	k__Bacteria; p__Gemmatimonadetes; c__Gemmatimonadetes; o__Gemmatimonadales; f__Gemmatimonadaceae; g__unidentified; s__unidentified
OTU_9462	12.029163413488	0.33557891006808	1.13834409364443	0.452984387444815	0.797325566433397	0.847887675524295	k__Bacteria; p__Actinobacteria; c__Actinobacteria; o__Micrococcales; f__Micrococcaceae; g__Pseudarthrobacter; s__unidentified
OTU_5453	1.71859974071476	0.808978451405888	1.21128313891762	0.445317714649804	0.800387849177936	0.850107435424069	k__Bacteria; p__Acidobacteria; c__Subgroup_6; o__unidentified; f__unidentified; g__unidentified; s__unidentified
OTU_2493	3.78946879881856	0.685086138351141	1.20237238937874	0.430014658213281	0.806535528970764	0.855594867715944	k__Bacteria; p__Proteobacteria; c__Betaproteobacteria; o__Nitrosomonadales; f__Nitrosomonadaceae; g__unidentified; s__unidentified
OTU_2333	3.43227145794128	0.616260953997113	1.03348100751328	0.425394058654177	0.808401021919767	0.856531823953872	k__Bacteria; p__Proteobacteria; c__Betaproteobacteria; o__Burkholderiales; f__Comamonadaceae; g__Azohydromonas; s__unidentified
OTU_11302	4.96792573484871	0.423232870547799	1.19051054478879	0.417771997903429	0.811487740823592	0.858758871357005	k__Bacteria; p__Proteobacteria; c__Alphaproteobacteria; o__Rhizobiales; f__A0839; g__unidentified; s__unidentified
OTU_9678	3.86539479438336	0.533484527022259	0.89876890524902	0.405442185853076	0.816505938952806	0.863022034868905	k__Bacteria; p__Actinobacteria; c__Actinobacteria; o__Micromonosporales; f__Micromonosporaceae; g__Asanoa; s__unidentified
OTU_2462	1.84533339027788	-0.17836	1.61008445031747	0.392298964579084	0.821889367590771	0.867660446173308	k__Bacteria; p__Proteobacteria; c__Gammaproteobacteria; o__Pseudomonadales; f__Moraxellaceae; g__Moraxella; s__unidentified
OTU_6137	1.57416700888814	0.196118094600443	1.08188283438127	0.356160676126564	0.836875187856213	0.882412531814532	k__Bacteria; p__Acidobacteria; c__Blastocatellia; o__Blastocatellales; f__Blastocatellaceae_Subgroup_4; g__RB41; s__unidentified
OTU_13380	2.81916290678817	-0.105044	1.33659141600018	0.335941132767033	0.845378716871406	0.890302223565056	k__Bacteria; p__Firmicutes; c__Clostridia; o__Clostridiales; f__Ruminococcaceae; g__Ruminococcaceae_UCG-014; s__unidentified
OTU_3172	2.24273747972474	0.161253818274743	1.10070308746317	0.319179344393149	0.852493519002412	0.896712121314962	k__Bacteria; p__Acidobacteria; c__Holophagae; o__Subgroup_7; f__unidentified; g__unidentified; s__unidentified
OTU_5156	1.8832125911262	-0.0753021	1.27202358307661	0.308400382496814	0.857100419832447	0.900471766378185	k__Bacteria; p__Actinobacteria; c__Thermoleophilia; o__Gaiellales; f__unidentified; g__unidentified; s__unidentified
OTU_5198	1.9265010415154	-0.126345	1.13462029070009	0.294179777538886	0.863216380470621	0.905805876980002	k__Bacteria; p__Proteobacteria; c__Deltaproteobacteria; o__Myxococcales; f__BIrii41; g__unidentified; s__unidentified
OTU_12617	4.16739725967479	0.604744511418951	1.15125880958014	0.286787884656263	0.866412685026864	0.905889521994514	k__Bacteria; p__Firmicutes; c__Clostridia; o__Clostridiales; f__Lachnospiraceae; g__Lachnoclostridium; s__unidentified
OTU_13331	1.82340165102085	0.40080621784702	1.36588854338755	0.288051315570215	0.865865531582452	0.905889521994514	k__Bacteria; p__Proteobacteria; c__Alphaproteobacteria; o__Rhizobiales; f__Xanthobacteraceae; g__unidentified; s__unidentified
OTU_8568	2.10607	0.582204515251404	1.13994675659096	0.291099431932253	0.864546907220741	0.905889521994514	k__Bacteria; p__Gemmatimonadetes; c__Gemmatimonadetes; o__Gemmatimonadales; f__Gemmatimonadaceae; g__unidentified; s__unidentified
OTU_10640	3.56511056016195	-0.361605	1.13916655294117	0.274295866289322	0.871841242375229	0.910473728564311	k__Bacteria; p__Firmicutes; c__Clostridia; o__Clostridiales; f__Ruminococcaceae; g__Ruminococcaceae_UCG-003; s__unidentified
OTU_11940	31.012860603662	0.471495347916432	1.042	0.269979030003014	0.873725072646078	0.910900568202739	k__Bacteria; p__Firmicutes; c__Clostridia; o__Clostridiales; f__Ruminococcaceae; g__Ruminococcus_2; s__unidentified
OTU_12579	4.63969550492581	0.542654479812497	1.15589916578231	0.268359629051531	0.874432814743956	0.910900568202739	k__Bacteria; p__Proteobacteria; c__Alphaproteobacteria; o__Sphingomonadales; f__Erythrobacteraceae; g__Altererythrobacter; s__unidentified
OTU_6572	2.12409661797495	-0.443578	0.897503658758267	0.261737451679295	0.877332937976659	0.910900568202739	k__Bacteria; p__Bacteroidetes; c__Flavobacteriia; o__Flavobacteriales; f__Flavobacteriaceae; g__Bergeyella; s__unidentified
OTU_8110	22.5826966921467	-0.0978957	0.84476799502453	0.261962895931276	0.877234048716297	0.910900568202739	k__Bacteria; p__Bacteroidetes; c__Bacteroidia; o__Bacteroidales; f__Prevotellaceae; g__Alloprevotella; s__unidentified
OTU_841	3.16710891804225	0.520634523165925	1.01502575337429	0.261418131043001	0.877473024415482	0.910900568202739	k__Bacteria; p__Proteobacteria; c__Deltaproteobacteria; o__Desulfurellales; f__Desulfurellaceae; g__H16; s__unidentified
OTU_10008	2.47827252742343	-0.646878	1.32059958308292	0.241273189241127	0.886356007613602	0.919027869963212	k__Bacteria; p__Firmicutes; c__Clostridia; o__Clostridiales; f__Ruminococcaceae; g__Ruminococcaceae_UCG-005; s__unidentified
OTU_10028	1.72399791161234	0.714991182086661	1.78468109347517	0.23391114402564	0.889624716520934	0.919138332708832	k__Bacteria; p__Firmicutes; c__Clostridia; o__Clostridiales; f__Ruminococcaceae
OTU_10194	26.2213320209997	-0.326216	0.91240385058458	0.235762559833347	0.888801564947128	0.919138332708832	k__Bacteria; p__Fusobacteria; c__Fusobacteriia; o__Fusobacteriales; f__Fusobacteriaceae; g__Fusobacterium; s__unidentified
OTU_12950	2.15505860737885	0.109877340791166	1.1057942493656	0.236487534238847	0.888479444139913	0.919138332708832	k__Bacteria; p__Proteobacteria; c__Alphaproteobacteria; o__Rhodospirillales; f__Rhodospirillales_Incertae_Sedis; g__Reyranella; s__unidentified
OTU_12665	2.70735170973659	0.48906946828867	1.03620104196755	0.222773006643564	0.894592918966298	0.923177544779423	k__Bacteria; p__Proteobacteria; c__Alphaproteobacteria; o__Rhizobiales; f__Hyphomicrobiaceae; g__Pedomicrobium; s__unidentified
OTU_12594	2.00471473157776	0.694938444385794	1.62320870210604	0.214101933026598	0.898479879436623	0.92609273625146	k__Bacteria; p__Acidobacteria; c__Solibacteres; o__Solibacterales; f__Solibacteraceae_Subgroup_3; g__PAUC26f; s__unidentified
OTU_9614	2.1877418203303	0.47198634578158	1.04487693826825	0.201774043066536	0.904035163623127	0.930718610011058	k__Bacteria; p__Actinobacteria; c__Actinobacteria; o__Propionibacteriales; f__Propionibacteriaceae; g__Microlunatus; s__unidentified
OTU_450	6.47414992238861	0.172308623461191	0.981683681496693	0.193617843813428	0.907729436773345	0.933419892531082	k__Bacteria
OTU_6589	763.605530532797	0.00965207734968491	0.912051863969144	0.187008703294055	0.910734054224436	0.935406472654545	k__Bacteria; p__Bacteroidetes; c__Bacteroidia; o__Bacteroidales; f__Prevotellaceae; g__Alloprevotella; s__unidentified
OTU_8114	18.1661643937012	-0.387541	0.951507933191489	0.168495273795827	0.91920359918031	0.942994751159094	k__Bacteria; p__Bacteroidetes; c__Bacteroidia; o__Bacteroidales; f__Prevotellaceae; g__Alloprevotella; s__unidentified
OTU_6608	5.47983905471143	0.370692662387789	1.10425913632145	0.140647950348267	0.932091796382487	0.955092886539986	k__Bacteria; p__Bacteroidetes; c__Bacteroidia; o__Bacteroidales; f__Prevotellaceae; g__Prevotella_7; s__Prevotella_sp._oral_clone_P4PB_83_P2
OTU_15929	1.74461620653109	0.535080753807901	1.45103323428386	0.135380819838105	0.934549756130049	0.956487543832632	k__Bacteria
OTU_11684	3.99637978341517	0.40306440168519	1.14757303948783	0.130993320207409	0.936602174908538	0.957285640854601	k__Bacteria; p__Acidobacteria; c__Solibacteres; o__Solibacterales; f__Solibacteraceae_Subgroup_3; g__Bryobacter; s__unidentified
OTU_6813	1.68238526734324	-0.230861	1.21930650212399	0.129023373784634	0.937525157442465	0.957285640854601	k__Bacteria; p__Bacteroidetes; c__Bacteroidia; o__Bacteroidales; f__Prevotellaceae; g__Prevotella_7; s__unidentified
OTU_12681	1.89366398099689	0.184019313462434	1.04663293892351	0.123323580463648	0.940200818125054	0.958894869479587	k__Bacteria; p__Proteobacteria; c__Alphaproteobacteria; o__Rhizobiales; f__Hyphomicrobiaceae; g__Hyphomicrobium; s__unidentified
OTU_11307	3.37644338412898	0.507122545050142	1.58589516792302	0.103978863516318	0.949338899632955	0.965955099743217	k__Bacteria; p__Firmicutes; c__Clostridia; o__Clostridiales; f__Ruminococcaceae; g__Ruminococcaceae_UCG-014; s__unidentified
OTU_2309	7.28883315808253	-0.0579574	1.04636811256314	0.105597111249551	0.948571077545233	0.965955099743217	k__Bacteria; p__Proteobacteria; c__Gammaproteobacteria; o__Xanthomonadales; f__Xanthomonadales_Incertae_Sedis; g__Steroidobacter; s__unidentified
OTU_2405	1.48483354210541	0.399407530649374	1.4349145190661	0.0932287539402239	0.954455386611368	0.97002925072857	k__Bacteria; p__Proteobacteria; c__Gammaproteobacteria; o__Xanthomonadales; f__Xanthomonadales_Incertae_Sedis; g__unidentified; s__unidentified
OTU_12593	5.94139891690072	0.291511486630562	0.996555542500565	0.0873399590805377	0.957269823976371	0.971757027366002	k__Bacteria; p__Proteobacteria; c__Alphaproteobacteria; o__Sphingomonadales; f__Sphingomonadaceae; g__Sphingomonas; s__unidentified
OTU_6550	18.8875703917621	0.462885698817025	1.67192298537876	0.0795613134231985	0.961000204981558	0.974409510167347	k__Bacteria; p__Bacteroidetes; c__Bacteroidia; o__Bacteroidales; f__Rikenellaceae; g__Alistipes; s__unidentified
OTU_3244	2.18068856355143	-0.280364	1.06383666339068	0.070987966014826	0.965128541383809	0.976672897214972	k__Bacteria; p__Proteobacteria; c__Betaproteobacteria; o__Nitrosomonadales; f__Nitrosomonadaceae; g__unidentified; s__unidentified
OTU_410	234.464645777819	-0.000327317	1.06706696094504	0.0702752790075465	0.965472519953332	0.976672897214972	k__Bacteria; p__Proteobacteria; c__Gammaproteobacteria; o__Pasteurellales; f__Pasteurellaceae; g__Haemophilus; s__unidentified
OTU_508	1.78624966289165	0.30202926269085	1.35935889983556	0.0569428457305605	0.971930068725788	0.982066071760008	k__Bacteria; p__Nitrospirae; c__Nitrospira; o__Nitrospirales; f__0319-6A21; g__unidentified; s__unidentified
OTU_488	2.38747352319748	-0.0247323	1.13028566207053	0.0522076294834335	0.974233944513343	0.983254629184763	k__Bacteria; p__Nitrospirae; c__Nitrospira; o__Nitrospirales; f__0319-6A21; g__unidentified; s__unidentified
OTU_12687	2.08795625670428	-0.302997	1.63445531077382	0.0460093004091391	0.977257939313376	0.985166385065045	k__Bacteria; p__Proteobacteria; c__Alphaproteobacteria; o__Sphingomonadales; f__Sphingomonadaceae; g__Sphingomonas; s__unidentified
OTU_12720	1.79790030894855	0.158667669445481	1.03476931987182	0.0336009636616552	0.983339859232449	0.989010792676696	k__Bacteria; p__Proteobacteria; c__Alphaproteobacteria; o__Rhodospirillales; f__DA111; g__unidentified; s__unidentified
OTU_15912	2.1258535008885	0.221240645540867	1.23051215523681	0.0339815407037065	0.983152758747072	0.989010792676696	Unclassified
OTU_11768	2.0233368474149	0.162401827290054	1.20486816551862	0.0211114858377641	0.989499773424944	0.990635823681459	k__Bacteria; p__Chloroflexi; c__KD4-96; o__unidentified; f__unidentified; g__unidentified; s__unidentified
OTU_13360	4.59405309146163	0.161242554301885	1.02972108324021	0.0277271971486357	0.986232058547523	0.990635823681459	k__Bacteria; p__Proteobacteria; c__Alphaproteobacteria; o__Sphingomonadales; f__Sphingomonadaceae; g__Sphingomonas; s__unidentified
OTU_16425	2.27427797117361	0.0382685355242377	1.26805809514268	0.0230228528338898	0.988554576546614	0.990635823681459	k__Bacteria
OTU_9602	6.50807560360248	0.0385942754215444	0.961860946341254	0.0254942883353237	0.987333756558637	0.990635823681459	k__Bacteria
OTU_14267	3.51661875500803	-0.128224	1.00891771390922	0.0163329743462555	0.991866767995704	0.991866767995704	k__Bacteria; p__Chloroflexi; c__KD4-96; o__unidentified; f__unidentified; g__unidentified; s__unidentified
OTU_10016	0.709639313863508	-1.46738	2.42761602164533	0.642875819363098	0.725105650670514	NA	k__Bacteria; p__Firmicutes; c__Clostridia; o__M55-D21; f__unidentified; g__unidentified; s__unidentified
OTU_10017	0.864925126157165	-1.94323	2.07538120051233	4.84120057811728	0.0888682548034605	NA	k__Bacteria; p__Chloroflexi; c__Thermomicrobia; o__Sphaerobacterales; f__Sphaerobacteraceae; g__Nitrolancea; s__unidentified
OTU_10024	0.685823600514351	-2.11431	2.3458577714114	2.14381738441813	0.34235444414472	NA	k__Bacteria; p__Fusobacteria; c__Fusobacteriia; o__Fusobacteriales; f__Leptotrichiaceae; g__Leptotrichia; s__unidentified
OTU_10030	0.897503892120086	1.07293674646027	1.68851704715285	3.05031205239949	0.21758710492751	NA	k__Bacteria; p__Firmicutes; c__Clostridia; o__Clostridiales; f__Ruminococcaceae; g__Intestinimonas; s__unidentified
OTU_10031	0.407004265527454	-1.89318	2.33102662173934	1.51303466661226	0.469297992749829	NA	k__Bacteria; p__Fusobacteria; c__Fusobacteriia; o__Fusobacteriales; f__Leptotrichiaceae; g__Leptotrichia; s__Leptotrichia_goodfellowii_DSM_19756
OTU_10034	0.685460658673236	-2.51308	2.12387248463843	1.42050277713028	0.491520619265329	NA	k__Bacteria; p__Fusobacteria; c__Fusobacteriia; o__Fusobacteriales; f__Leptotrichiaceae; g__Leptotrichia; s__unidentified
OTU_10042	0.915969905357923	3.11343605253795	2.10216058900116	2.84323324447719	0.241323572327662	NA	k__Bacteria; p__Firmicutes; c__Clostridia; o__Clostridiales; f__Lachnospiraceae
OTU_10044	0.363354466600963	2.04698316126964	3.42743553362217	0.734772713134419	0.692542025189876	NA	k__Bacteria; p__Firmicutes; c__Clostridia; o__Clostridiales; f__Lachnospiraceae; g__Tyzzerella_3; s__unidentified
OTU_10051	1.04495924005596	1.42216424189479	1.81674670216493	0.682547800878666	0.710864175528961	NA	k__Bacteria; p__Firmicutes; c__Clostridia; o__Clostridiales; f__Lachnospiraceae; g__Tyzzerella
OTU_10056	1.0967662044966	-0.994997	1.53882173750721	3.0225401109376	0.220629588126769	NA	k__Bacteria; p__Firmicutes; c__Clostridia; o__Clostridiales; f__Ruminococcaceae; g__Ruminococcus_2; s__unidentified
OTU_10065	1.27472193020619	-1.52822	2.22736682912782	5.84481654043172	0.0538039566834899	NA	k__Bacteria; p__Firmicutes; c__Clostridia; o__Clostridiales; f__Ruminococcaceae; g__Ercella; s__unidentified
OTU_10089	0.557663577497654	-0.347548	2.81821444810863	2.83101056451146	0.242802898452271	NA	k__Bacteria; p__Firmicutes; c__Clostridia; o__M55-D21; f__unidentified; g__unidentified; s__unidentified
OTU_10093	0.950314617939308	1.77152136138733	1.92458574272723	1.37948900593399	0.501704236636048	NA	k__Bacteria; p__Fusobacteria; c__Fusobacteriia; o__Fusobacteriales; f__Leptotrichiaceae; g__Leptotrichia; s__unidentified
OTU_10100	0.641287465179502	-2.89982	2.54326949776027	2.43864847203238	0.295429740262398	NA	k__Bacteria; p__Fusobacteria; c__Fusobacteriia; o__Fusobacteriales; f__Leptotrichiaceae; g__Leptotrichia; s__unidentified
OTU_10159	0.533664599282637	-0.0640167	2.15723746164476	0.264808474963033	0.875986816793465	NA	k__Bacteria; p__Fusobacteria; c__Fusobacteriia; o__Fusobacteriales; f__Leptotrichiaceae; g__Leptotrichia; s__unidentified
OTU_10182	1.13290609693556	-0.052584	1.83545139098022	-0.0081175	1	NA	k__Bacteria; p__Fusobacteria; c__Fusobacteriia; o__Fusobacteriales; f__Leptotrichiaceae; g__Leptotrichia; s__unidentified
OTU_10317	1.33167036430034	2.54005424535909	1.48829182885579	2.91689848686408	0.232596696048748	NA	k__Bacteria; p__Firmicutes; c__Clostridia; o__Clostridiales; f__Lachnospiraceae; g__Lachnospiraceae_NK4A136_group; s__unidentified
OTU_10459	0.747017470779972	-0.0840482	2.05119195284051	0.0508328979799302	0.974903829762709	NA	k__Bacteria; p__Firmicutes; c__Clostridia; o__Clostridiales; f__Lachnospiraceae; g__Lachnospiraceae_NK4A136_group; s__unidentified
OTU_10465	1.15505217768393	-1.35835	1.53654180277547	3.37941757659458	0.184573266062535	NA	k__Bacteria; p__Fusobacteria; c__Fusobacteriia; o__Fusobacteriales; f__Fusobacteriaceae; g__Fusobacterium; s__unidentified
OTU_10527	0.309906160036693	-1.22966	1.85855058041498	0.585926721081165	0.746049475045925	NA	k__Bacteria; p__Fusobacteria; c__Fusobacteriia; o__Fusobacteriales; f__Leptotrichiaceae; g__Leptotrichia; s__unidentified
OTU_10576	1.36821400028237	2.81886469878707	1.79458615276451	2.2419443976566	0.325962739934081	NA	k__Bacteria; p__Firmicutes; c__Clostridia; o__Clostridiales; f__Lachnospiraceae; g__Lachnospiraceae_NK4A136_group; s__unidentified
OTU_10623	0.652694357479973	-3.84586	3.54328120841484	2.09124772994231	0.351472479597632	NA	k__Bacteria; p__Synergistetes; c__Synergistia; o__Synergistales; f__Synergistaceae; g__Fretibacterium; s__unidentified
OTU_10624	1.29848058657265	-4.55799	2.88479742099106	3.19724540419117	0.202174781227494	NA	k__Bacteria; p__Firmicutes; c__Clostridia; o__Clostridiales; f__Peptostreptococcaceae; g__Eubacterium_yurii_group; s__unidentified
OTU_10625	0.82094222493676	-1.99662	2.34053674280761	2.44942956779359	0.293841496699576	NA	k__Bacteria; p__Firmicutes; c__Clostridia; o__Clostridiales; f__Ruminococcaceae; g__Ruminococcaceae_UCG-008; s__unidentified
OTU_10627	0.412895200054445	-2.20059	3.55258049930363	0.47348260067146	0.789195426203033	NA	k__Bacteria; p__Firmicutes; c__Clostridia; o__Clostridiales; f__Christensenellaceae; g__Christensenellaceae_R-7_group; s__Clostridiales_bacterium_canine_oral_taxon_038
OTU_10631	0.708485225291923	-3.70661	3.54271701796579	1.74163825332631	0.418608515376356	NA	k__Bacteria; p__Firmicutes; c__Clostridia; o__Clostridiales; f__Family_XII; g__Fusibacter; s__unidentified
OTU_10633	0.177044166454227	0.639317021174099	3.56856160846134	0.0840035155694352	0.95886809508732	NA	k__Bacteria; p__Firmicutes; c__Clostridia; o__Clostridiales; f__Family_XII; g__Fusibacter; s__unidentified
OTU_10639	0.362418789974698	-3.00931	3.55069232514509	1.36479591388784	0.505403602041153	NA	k__Bacteria; p__Firmicutes; c__Clostridia; o__Clostridiales; f__Family_XIII; g__unidentified; s__unidentified
OTU_10652	0.520767875226654	3.17632064984108	2.80140603975722	2.61119927212225	0.271009978956917	NA	k__Bacteria; p__Firmicutes; c__Clostridia; o__Clostridiales; f__Ruminococcaceae; g__Eubacterium_coprostanoligenes_group; s__unidentified
OTU_10665	0.67727493074792	2.17413510479712	1.80490828106145	1.47938026196431	0.477261781249758	NA	k__Bacteria; p__Proteobacteria
OTU_10668	1.01434548585558	2.56255410740078	2.39548054018504	2.95748167294731	0.22792450199297	NA	k__Bacteria; p__Firmicutes; c__Clostridia; o__Clostridiales; f__Ruminococcaceae; g__Oscillibacter; s__unidentified
OTU_10669	1.17507980206794	-1.07507	1.19685214575972	3.31007059534035	0.191085310720151	NA	k__Bacteria; p__Firmicutes; c__Clostridia; o__Clostridiales; f__Peptostreptococcaceae; g__Eubacterium_yurii_group; s__unidentified
OTU_10673	1.21718064059935	0.620380305541824	1.44060297972921	2.53305266453563	0.281808833793434	NA	k__Bacteria; p__Chloroflexi; c__S085; o__unidentified; f__unidentified; g__unidentified; s__unidentified
OTU_10674	0.764178526643715	-0.5371	2.77204409115017	3.97749489689162	0.136866750787629	NA	k__Bacteria; p__Firmicutes; c__Limnochordia; o__Limnochordales; f__Limnochordaceae; g__unidentified; s__unidentified
OTU_10799	0.131680928334384	-1.78973	3.56627191173435	0.175671519912505	0.915911293681687	NA	k__Bacteria; p__Firmicutes; c__Clostridia; o__Clostridiales; f__Peptostreptococcaceae; g__Eubacterium_yurii_group; s__unidentified
OTU_10839	1.10110937368063	1.38715029072445	1.94995502985504	0.713179172319443	0.700059752995463	NA	k__Bacteria; p__Firmicutes; c__Clostridia; o__Clostridiales; f__Lachnospiraceae
OTU_10858	1.39551272636595	-1.89782	2.29991173168548	4.5451877263541	0.103044549671831	NA	k__Bacteria; p__Acidobacteria; c__Solibacteres; o__Solibacterales; f__Solibacteraceae_Subgroup_3; g__Candidatus_Solibacter; s__unidentified
OTU_10893	0.279706061615083	0.344199849652073	3.56596766905892	0.101188024489858	0.950664550362511	NA	k__Bacteria; p__Proteobacteria; c__Epsilonproteobacteria; o__Campylobacterales; f__Campylobacteraceae; g__Campylobacter; s__Campylobacter_sp._feline_oral_taxon_100
OTU_11274	0.280158213878531	-1.05431	3.52026394082249	-0.0144516	1	NA	k__Bacteria; p__Synergistetes; c__Synergistia; o__Synergistales; f__Synergistaceae; g__Fretibacterium; s__unidentified
OTU_11290	0.400732651835456	0.371676724916959	2.12198482912016	0.0403855049123933	0.980009755812655	NA	k__Bacteria; p__Proteobacteria; c__Alphaproteobacteria; o__Rickettsiales; f__Rickettsiales_Incertae_Sedis; g__unidentified; s__unidentified
OTU_11308	1.32109429406674	3.33040846158105	1.46947044581936	6.8812624912937	0.0320444510219107	NA	k__Bacteria; p__Firmicutes; c__Clostridia; o__Clostridiales; f__Ruminococcaceae; g__Ruminococcaceae_UCG-014; s__unidentified
OTU_11312	1.30668591442607	0.52640673614599	1.91425927438708	1.26263031947261	0.531891818109882	NA	k__Bacteria; p__Firmicutes; c__Clostridia; o__Clostridiales; f__Ruminococcaceae; g__Ruminococcaceae_UCG-014; s__unidentified
OTU_11313	0.185900537117802	0.533479102533851	3.13616192416529	-0.160679	1	NA	k__Bacteria; p__Firmicutes; c__Clostridia; o__Clostridiales; f__Ruminococcaceae; g__Ruminococcaceae_UCG-014; s__unidentified
OTU_11314	1.25767837265615	0.80476862697334	1.38591530610525	3.54868540182478	0.169594887436206	NA	k__Bacteria; p__Actinobacteria; c__Acidimicrobiia; o__Acidimicrobiales; f__Iamiaceae; g__Iamia; s__unidentified
OTU_11317	0.854479799576996	3.88562488043157	2.75012230066609	3.72435025989255	0.155334390159429	NA	k__Bacteria; p__Firmicutes; c__Clostridia; o__Clostridiales; f__Ruminococcaceae; g__Eubacterium_coprostanoligenes_group; s__unidentified
OTU_11319	1.32057143981535	2.84872587132768	1.69183095954175	3.13082955381752	0.209001306276772	NA	k__Bacteria; p__Firmicutes; c__Clostridia; o__Clostridiales; f__Lachnospiraceae; g__unidentified; s__unidentified
OTU_11320	1.20072742537878	2.84165846522947	1.8817181842857	2.05539600788039	0.357829735835074	NA	k__Bacteria; p__Firmicutes; c__Clostridia; o__Clostridiales; f__Ruminococcaceae; g__Butyricicoccus; s__unidentified
OTU_11321	0.72389469433217	2.64441016704762	2.33365415778816	2.39579529709103	0.301828094089784	NA	k__Bacteria; p__Firmicutes; c__Clostridia; o__Clostridiales; f__Ruminococcaceae; g__Ruminococcaceae_UCG-014; s__unidentified
OTU_11330	1.19192067379021	3.73087122227791	1.56727255637483	6.97961001644589	0.0305068201703705	NA	k__Bacteria; p__Firmicutes; c__Clostridia; o__Clostridiales; f__Lachnospiraceae
OTU_11331	1.33040244092872	-1.11134	2.43265657594608	5.53719598517215	0.062749918951159	NA	k__Bacteria; p__Chloroflexi; c__Anaerolineae; o__Anaerolineales; f__Anaerolineaceae; g__Leptolinea; s__unidentified
OTU_11332	1.11647050531576	-0.727853	2.12974865751821	7.59941427426146	0.0223773243840484	NA	k__Bacteria; p__Chloroflexi; c__Anaerolineae; o__Anaerolineales; f__Anaerolineaceae; g__unidentified; s__unidentified
OTU_11338	1.38437294740675	-1.53091	2.47758793312398	4.92243583714539	0.0853309614919919	NA	k__Bacteria; p__Chloroflexi; c__Anaerolineae; o__Anaerolineales; f__Anaerolineaceae; g__Anaerolinea; s__unidentified
OTU_11339	1.18714852249912	0.424027250821386	1.3562784737963	0.365079565487946	0.833151498216277	NA	k__Bacteria; p__Actinobacteria; c__Acidimicrobiia; o__Acidimicrobiales; f__Acidimicrobiaceae; g__Ilumatobacter; s__unidentified
OTU_11340	1.00219509670176	-0.0793788	1.31930146527663	2.93044581264489	0.231026488472438	NA	k__Bacteria; p__Proteobacteria; c__Alphaproteobacteria; o__Rhizobiales; f__Xanthobacteraceae
OTU_11362	0.7071980153902	2.16343890594865	1.59535182775299	4.64047454320826	0.098250270839137	NA	k__Bacteria; p__Proteobacteria; c__Alphaproteobacteria; o__Rhizobiales; f__Rhizobiales_Incertae_Sedis; g__Bauldia; s__unidentified
OTU_11364	0.125530039027678	0.221992794515222	3.26173984847874	-0.0631286	1	NA	k__Bacteria; p__Firmicutes; c__Clostridia; o__Clostridiales; f__Lachnospiraceae; g__Anaerostipes; s__unidentified
OTU_11403	1.14121356957557	-0.252261	1.2458500645368	0.737093700525207	0.691738800694474	NA	k__Bacteria; p__Firmicutes; c__Clostridia; o__Clostridiales; f__Lachnospiraceae; g__Ruminococcus_torques_group; s__unidentified
OTU_11410	1.26448432325555	-1.70795	2.10354776067292	4.52841945777783	0.103912120848504	NA	k__Bacteria; p__Chloroflexi; c__SJA-15; o__unidentified; f__unidentified; g__unidentified; s__unidentified
OTU_11442	1.38911	-1.11133	2.42749602819171	5.68698687388877	0.0582219156861108	NA	k__Bacteria; p__Chloroflexi; c__Anaerolineae; o__Anaerolineales; f__Anaerolineaceae; g__unidentified; s__unidentified
OTU_11620	0.232740733868357	-2.4031	3.55834522539776	0.810156285643586	0.666924693444731	NA	k__Bacteria; p__SR1_Absconditabacteria; c__unidentified; o__unidentified; f__unidentified; g__unidentified; s__unidentified
OTU_11823	1.32356316394479	3.59817993029173	1.18014174441993	9.53165438808146	0.00851584107512597	NA	k__Bacteria; p__Firmicutes; c__Clostridia; o__Clostridiales; f__Lachnospiraceae
OTU_11830	1.04941411444516	1.48982385066659	1.28607763712947	2.8104606961416	0.245310543133951	NA	k__Bacteria; p__Firmicutes; c__Clostridia; o__Clostridiales; f__Lachnospiraceae; g__Ruminococcus_torques_group; s__unidentified
OTU_11876	1.01005236785374	2.49261271691483	2.22048951149735	1.42805774777135	0.489667409780808	NA	k__Bacteria; p__Firmicutes; c__Clostridia; o__Clostridiales; f__Lachnospiraceae; g__Roseburia; s__unidentified
OTU_12513	0.485029851936795	0.125630269657188	3.54640037915223	0.421996946506731	0.809775303202051	NA	k__Bacteria; p__Firmicutes; c__Clostridia; o__Clostridiales; f__Lachnospiraceae; g__Catonella; s__unidentified
OTU_12533	0.925484518009577	-4.34974	3.54049233515379	2.54137534572645	0.280638567879519	NA	k__Bacteria; p__Firmicutes; c__Clostridia; o__Clostridiales; f__Peptostreptococcaceae; g__uncultured
OTU_12547	0.0672530618700104	-0.921086	3.56977400817034	-0.677984	1	NA	k__Bacteria; p__Firmicutes; c__Clostridia; o__Clostridiales; f__Peptostreptococcaceae
OTU_12565	0.440698283175694	-3.28994	3.54771897451196	1.60910696199983	0.447287604389928	NA	k__Bacteria; p__Firmicutes; c__Clostridia; o__Clostridiales; f__Lachnospiraceae
OTU_12584	1.04945127808764	2.15492236639876	1.49073611434871	2.24047535421414	0.326202254600467	NA	k__Bacteria; p__Firmicutes; c__Clostridia; o__Clostridiales; f__Ruminococcaceae; g__Ruminiclostridium_6; s__unidentified
OTU_12586	1.37462160854077	0.811471363509114	1.48900292878995	1.80184072184045	0.406195641056916	NA	k__Bacteria; p__Firmicutes; c__Clostridia; o__Clostridiales; f__Lachnospiraceae; g__Hungatella; s__unidentified
OTU_12587	1.19718886098322	0.969101388972332	1.4379184948781	0.95521101494063	0.620266839358564	NA	k__Bacteria; p__Firmicutes; c__Clostridia; o__Clostridiales; f__Ruminococcaceae; g__Ruminiclostridium_5; s__unidentified
OTU_12590	0.13942686529523	-1.8398	3.5658637538843	0.240668241902085	0.886624147518313	NA	k__Bacteria; p__Firmicutes; c__Clostridia; o__Clostridiales; f__Lachnospiraceae; g__Johnsonella; s__unidentified
OTU_12596	1.08079908600025	1.67769707466479	1.35271626713239	3.9445147739266	0.139142403180511	NA	k__Bacteria; p__Proteobacteria; c__Alphaproteobacteria
OTU_12605	0.630771665951434	-0.783729	1.53933779216259	2.72547461623377	0.255959178009838	NA	k__Bacteria; p__Proteobacteria; c__Alphaproteobacteria; o__Rhizobiales; f__Bradyrhizobiaceae; g__Bosea; s__unidentified
OTU_12611	0.653548609895518	2.56435115497605	2.58543984642176	2.19862337246069	0.333100282319744	NA	k__Bacteria; p__Firmicutes; c__Clostridia; o__Clostridiales; f__Lachnospiraceae; g__Lachnospiraceae_NK4A136_group; s__unidentified
OTU_12613	0.174385418207597	-0.351453	3.57041978779291	0.79041821471171	0.67353918252477	NA	k__Bacteria; p__Proteobacteria; c__Alphaproteobacteria; o__SAR11_clade; f__LD12_freshwater_group; g__unidentified; s__unidentified
OTU_12614	0	0	0	0	1	NA	k__Bacteria; p__SR1_Absconditabacteria; c__SR1_bacterium_canine_oral_taxon_382; o__SR1_bacterium_canine_oral_taxon_382; f__SR1_bacterium_canine_oral_taxon_382; g__SR1_bacterium_canine_oral_taxon_382; s__SR1_bacterium_canine_oral_taxon_382
OTU_12632	0.529075153603518	-0.347459	3.2660081013932	1.28211360130024	0.52673547541019	NA	k__Bacteria; p__Firmicutes; c__Clostridia; o__Clostridiales; f__Ruminococcaceae; g__Ruminococcus_1; s__unidentified
OTU_12641	1.34010961072941	-0.317193	1.73609327064237	4.0353454949512	0.132964547362864	NA	k__Bacteria; p__Acidobacteria; c__Solibacteres; o__Solibacterales; f__Solibacteraceae_Subgroup_3; g__Paludibaculum; s__unidentified
OTU_12642	1.21803997042086	2.63011162627763	1.2662539340233	5.82028784995873	0.0544678900150815	NA	k__Bacteria; p__Firmicutes; c__Clostridia; o__Clostridiales; f__Lachnospiraceae
OTU_12646	0.74146868215668	2.57187771181128	2.13240781109767	2.24847051619354	0.324900837661611	NA	k__Bacteria; p__Firmicutes; c__Clostridia; o__Clostridiales; f__Lachnospiraceae; g__Roseburia; s__unidentified
OTU_12648	1.20850589381972	1.6662163541983	1.27113201581229	3.40659726282342	0.182081911236869	NA	k__Bacteria; p__Acidobacteria; c__Solibacteres; o__Solibacterales; f__Solibacteraceae_Subgroup_3; g__Bryobacter; s__unidentified
OTU_12653	1.01461180985107	1.70308249308348	1.51713962822749	1.94693633827504	0.377770591219511	NA	k__Bacteria; p__Proteobacteria; c__Alphaproteobacteria; o__Rhodospirillales; f__MND8; g__unidentified; s__unidentified
OTU_12655	1.27837173527515	3.01061404921905	1.61315363528878	2.92376449125069	0.231799560148591	NA	k__Bacteria; p__Proteobacteria; c__Alphaproteobacteria; o__Rhizobiales; f__JG34-KF-361; g__unidentified; s__unidentified
OTU_12658	1.1951992967374	1.23799258521868	1.34834489869603	1.63890096595972	0.440673745706884	NA	k__Bacteria; p__Proteobacteria; c__Alphaproteobacteria; o__Rhodospirillales; f__MNC12; g__unidentified; s__unidentified
OTU_12669	0.342294381725703	2.57653984420922	2.50399194997514	2.22944177716872	0.328006816571303	NA	k__Bacteria; p__Firmicutes; c__Clostridia; o__Clostridiales; f__Ruminococcaceae; g__Ruminococcus_1
OTU_12670	0.959479478782183	1.94159646346419	2.71436665359014	0.726545649874026	0.695396686059282	NA	k__Bacteria; p__Firmicutes; c__Clostridia; o__Clostridiales; f__Lachnospiraceae
OTU_12672	0.465226262077567	3.01039726912661	3.29430140679775	1.74242561852727	0.41844374892241	NA	k__Bacteria; p__Firmicutes; c__Clostridia; o__Clostridiales; f__Lachnospiraceae; g__Sellimonas; s__unidentified
OTU_12685	0.951947598614734	0.313637540253714	1.3232980791046	0.849244403256009	0.654016824953012	NA	k__Bacteria; p__Proteobacteria; c__Alphaproteobacteria; o__Caulobacterales; f__Hyphomonadaceae; g__Woodsholea; s__unidentified
OTU_12686	1.08186413685402	-0.166421	1.99771720272575	0.0505635709714909	0.975035122568678	NA	k__Bacteria; p__Firmicutes; c__Clostridia; o__Clostridiales; f__Clostridiaceae_1; g__Clostridium_sensu_stricto_1; s__unidentified
OTU_12690	0.0224176872900035	-0.537251	3.57027998050912	-1.95796	1	NA	k__Bacteria; p__Firmicutes; c__Clostridia; o__Clostridiales; f__Peptostreptococcaceae; g__unidentified; s__unidentified
OTU_12692	1.1728115936325	-0.156313	2.24929304345677	5.57379265918665	0.061612141253472	NA	k__Bacteria; p__Proteobacteria; c__Alphaproteobacteria; o__Rhizobiales; f__Methylobacteriaceae; g__Methylobacterium; s__unidentified
OTU_12693	0.96032780910147	-1.16072	1.76109175190614	0.511752345287505	0.774237834680892	NA	k__Bacteria; p__Actinobacteria; c__Coriobacteriia; o__Coriobacteriales; f__Coriobacteriaceae; g__Eggerthella; s__unidentified
OTU_12699	0.864370526118202	1.43073425071011	1.47540955284626	3.06968306678883	0.215489836407145	NA	k__Bacteria; p__Proteobacteria; c__Alphaproteobacteria; o__Rhodospirillales; f__Acetobacteraceae; g__unidentified; s__unidentified
OTU_12701	0.139070572388463	1.06565382229704	3.56330938507921	-0.124788	1	NA	k__Bacteria; p__Firmicutes; c__Clostridia; o__Clostridiales; f__Lachnospiraceae; g__Lachnospiraceae_NK4A136_group; s__unidentified
OTU_12707	1.12587761284138	-0.331913	1.66342863248673	5.57671170396974	0.0615222825450717	NA	k__Bacteria; p__Proteobacteria; c__Alphaproteobacteria; o__Caulobacterales; f__Hyphomonadaceae; g__Woodsholea; s__unidentified
OTU_12712	0.591846806265134	3.31866748876115	1.76058527734411	6.26017437435621	0.0437139857875333	NA	k__Bacteria; p__Firmicutes; c__Clostridia; o__Clostridiales; f__Lachnospiraceae; g__Lachnoclostridium; s__unidentified
OTU_12735	0.875003494616335	3.15703920761411	2.15114529048671	2.60369989116563	0.272028090102471	NA	k__Bacteria; p__Firmicutes; c__Clostridia; o__Clostridiales; f__Family_XI; g__Ezakiella; s__unidentified
OTU_12766	1.03569505337463	2.02802783608154	2.19843653286186	2.26811087595679	0.321725867894256	NA	k__Bacteria; p__Firmicutes; c__Clostridia; o__Clostridiales; f__Ruminococcaceae; g__Anaerotruncus; s__unidentified
OTU_12769	1.18288071129201	-1.81197	2.24860789467018	5.23341572583517	0.0730429347899325	NA	k__Bacteria; p__Firmicutes; c__Clostridia; o__Clostridiales; f__Heliobacteriaceae; g__Hydrogenispora; s__unidentified
OTU_12806	1.22302151769424	0.799920152417463	1.32750954419098	2.65735907358581	0.264826724468334	NA	k__Bacteria; p__Proteobacteria; c__Alphaproteobacteria; o__Rhodospirillales
OTU_12932	1.03593252247397	2.53875445493949	1.4064082159705	6.09337785410445	0.047515993134063	NA	k__Bacteria; p__Proteobacteria; c__Alphaproteobacteria; o__Sphingomonadales; f__AKYG937; g__unidentified; s__unidentified
OTU_12967	1.14561707630388	-0.0897125	1.08663048833714	0.0580593453403822	0.971387640373882	NA	k__Bacteria; p__Proteobacteria; c__Alphaproteobacteria; o__Sphingomonadales
OTU_13094	1.03741992282282	-0.331653	1.44799490678365	3.02179981042038	0.2207112693421	NA	k__Bacteria; p__Proteobacteria; c__Alphaproteobacteria; o__Rhizobiales; f__MNG7; g__unidentified; s__unidentified
OTU_13134	1.36123718893195	3.6433909333966	1.72974664247492	4.42074451338705	0.109659819314761	NA	k__Bacteria; p__Firmicutes; c__Clostridia; o__Clostridiales; f__Lachnospiraceae; g__Eubacterium_ruminantium_group; s__unidentified
OTU_13139	1.21959061937943	3.5161	1.81995033797374	6.58106393144949	0.0372340368954751	NA	Unclassified
OTU_13712	0.310762380266558	2.15851295637451	3.46362482181385	0.833214088052401	0.659279937039296	NA	k__Bacteria; p__Firmicutes; c__Clostridia; o__Clostridiales; f__Lachnospiraceae; g__Lachnospira; s__unidentified
OTU_13734	1.39165987536567	1.59461727426678	1.76169351538969	2.77697896470026	0.249451821571612	NA	k__Bacteria; p__Firmicutes; c__Clostridia; o__Clostridiales; f__Lachnospiraceae; g__Lachnospira; s__unidentified
OTU_13817	0.83203059468516	1.40034795388737	1.90033128471028	0.445699286539934	0.800235160991555	NA	k__Bacteria; p__Firmicutes; c__Clostridia; o__Clostridiales; f__Lachnospiraceae; g__Roseburia; s__unidentified
OTU_14022	1.28555746755065	0.962923542835989	1.19856603967893	1.21206402818331	0.545511160835442	NA	k__Bacteria; p__Proteobacteria; c__Alphaproteobacteria; o__Rhizobiales; f__Hyphomicrobiaceae; g__Devosia; s__unidentified
OTU_14088	1.21076510350234	1.07069956169399	1.38729365336361	1.18829820950563	0.552032087562212	NA	k__Bacteria; p__Acidobacteria; c__Blastocatellia; o__Blastocatellales; f__Blastocatellaceae_Subgroup_4; g__unidentified; s__unidentified
OTU_14196	1.09373060682132	2.17762204475393	1.36939089081746	3.9161072892425	0.141132848446357	NA	k__Bacteria; p__Proteobacteria; c__Alphaproteobacteria; o__Rhodospirillales; f__Rhodospirillaceae
OTU_14461	1.38504103667479	0.907474963097008	0.982500917545916	0.892298360437024	0.64008827642985	NA	k__Bacteria; p__Proteobacteria; c__Alphaproteobacteria; o__Caulobacterales; f__Caulobacteraceae; g__Caulobacter
OTU_14675	0.423844583482847	1.96935029273632	3.55512377948988	0.709686224965147	0.701283457199048	NA	k__Bacteria; p__Firmicutes; c__Clostridia; o__Clostridiales; f__Peptostreptococcaceae; g__Filifactor; s__unidentified
OTU_14727	0.358944509171336	-0.351458	3.57041978779162	1.69624714223019	0.428217698604601	NA	k__Bacteria; p__Proteobacteria; c__Alphaproteobacteria; o__Rhizobiales; f__Aurantimonadaceae; g__Aureimonas; s__unidentified
OTU_148	1.17737311608288	-4.66556	3.53917902767886	2.64296184724934	0.266739987773497	NA	k__Bacteria; p__Proteobacteria; c__Gammaproteobacteria; o__Pseudomonadales; f__Moraxellaceae; g__Moraxella; s__unidentified
OTU_14869	0.912839981672044	-0.999013	2.26439802045034	0.323432497197516	0.85068255266351	NA	k__Bacteria; p__Proteobacteria; c__Alphaproteobacteria; o__Rhodospirillales; f__Rhodospirillaceae
OTU_15034	0.557999495835928	-2.423	3.54739539717021	0.597820072974088	0.74162612572552	NA	k__Bacteria; p__Firmicutes; c__Clostridia; o__Clostridiales; f__Lachnospiraceae; g__Catonella; s__unidentified
OTU_1521	1.29288285046141	0.908440759794482	1.44964238729696	1.57332583480606	0.45536184269885	NA	k__Bacteria; p__Proteobacteria; c__Deltaproteobacteria; o__NB1-j; f__unidentified; g__unidentified; s__unidentified
OTU_15374	0.682284191505609	-0.537096	2.76437467965018	3.70667533114005	0.156713236075635	NA	k__Bacteria; p__Deinococcus-Thermus; c__Deinococci; o__Deinococcales; f__Trueperaceae; g__Truepera; s__unidentified
OTU_15375	0.55644384710891	0.0300823881128211	3.23767610186976	2.27124236030048	0.321222522292669	NA	k__Bacteria; p__Firmicutes; c__Clostridia; o__Clostridiales; f__Family_XI; g__Tepidimicrobium; s__unidentified
OTU_15376	0.177044166454227	0.639317021174099	3.56856160846134	0.0840035155694352	0.95886809508732	NA	k__Bacteria; p__Firmicutes; c__Clostridia; o__Clostridiales; f__Family_XII; g__Fusibacter; s__Peptostreptococcaceae_bacterium_feline_oral_taxon_067
OTU_15377	0.0542215587259229	-1.17136	3.56950618105584	-0.804574	1	NA	k__Bacteria; p__Firmicutes; c__Clostridia; o__Clostridiales; f__Family_XI
OTU_15379	0.522749477938923	2.4560483567398	2.10804141476438	2.29671886125277	0.317156660307418	NA	k__Bacteria; p__Firmicutes; c__Clostridia; o__Clostridiales; f__Family_XI; g__Finegoldia; s__unidentified
OTU_15380	0.642120953442909	1.73413255298779	1.40879671118667	1.6945327887358	0.428584914220442	NA	k__Bacteria; p__Firmicutes; c__Clostridia; o__Clostridiales; f__Family_XI; g__Peptoniphilus; s__unidentified
OTU_15383	0.625927036681507	3.3383389766261	1.98540109333756	4.87925201325814	0.0871934551390323	NA	k__Bacteria
OTU_15387	0.514509	-1.18472	1.93908973487054	1.11426229956665	0.572850129956295	NA	k__Bacteria; p__Gracilibacteria; c__Gracilibacteria_bacterium_canine_oral_taxon_394; o__Gracilibacteria_bacterium_canine_oral_taxon_394; f__Gracilibacteria_bacterium_canine_oral_taxon_394; g__Gracilibacteria_bacterium_canine_oral_taxon_394; s__Gracilibacteria_bacterium_canine_oral_taxon_394
OTU_15391	0.900049621346596	-2.4058	2.60560990807041	2.35685521833842	0.307762280931341	NA	k__Bacteria; p__Firmicutes; c__Clostridia; o__Clostridiales; f__Family_XI; g__Tissierella; s__unidentified
OTU_15405	0.741175571084433	-0.539152	2.7990432553425	3.09255127895272	0.213039935661951	NA	k__Bacteria; p__Firmicutes; c__Clostridia; o__Clostridiales; f__Family_XI; g__unidentified; s__unidentified
OTU_15629	0.822806216690526	-2.13992	2.1902238937845	1.27092596973533	0.529690192994032	NA	k__Bacteria
OTU_15630	0.382113230344353	2.05761454671181	2.57979253085869	1.04057064245589	0.594350942834532	NA	k__Bacteria
OTU_15631	0.537338718806237	-0.161651	3.57018302250122	1.99769206467576	0.368304207186099	NA	k__Bacteria
OTU_15642	0.795225098980727	-1.3022	2.23018503504135	4.38675678418363	0.111539287922984	NA	k__Bacteria; p__Deinococcus-Thermus; c__Deinococci; o__Deinococcales; f__Trueperaceae; g__Truepera; s__unidentified
OTU_15662	0.0855190964588999	-0.161638	3.57018302267316	-0.363598	1	NA	k__Bacteria
OTU_15729	0.451118051578309	1.16589224358202	3.41363053353893	0.147388442337807	0.928955705406452	NA	k__Bacteria
OTU_15754	0.476821090773518	1.87049740335754	2.28050264057345	1.09839046100913	0.577414308870316	NA	Unclassified
OTU_15807	0.348442615113602	2.32886554623353	3.54876948144451	0.927734878898391	0.628846909234859	NA	k__Bacteria
OTU_15913	0.642695652142421	-0.538953	2.25269503563482	3.0246060111789	0.220401806430913	NA	k__Bacteria
OTU_15988	1.14769535607908	-1.11137	2.44143169371364	5.06905731568409	0.0792990874604442	NA	k__Archaea; p__Bathyarchaeota; c__unidentified; o__unidentified; f__unidentified; g__unidentified; s__unidentified
OTU_16001	0.680282511779377	2.99405930130741	2.0666622880487	3.48189485487347	0.175354186524074	NA	k__Bacteria
OTU_16006	0.631151700789328	-1.64074	3.41818533859501	0.0876704568326616	0.957111649283326	NA	Unclassified
OTU_16277	0.734356879382477	-2.62581	1.9472801026949	2.37683227687683	0.304703490222002	NA	k__Bacteria
OTU_16278	0	0	0	0	1	NA	k__Bacteria
OTU_16279	0	0	0	0	1	NA	k__Bacteria
OTU_16284	0.310511999572432	2.17374897392337	3.55273067002927	0.65908656041556	0.719252155122716	NA	k__Bacteria
OTU_16402	1.34703696452401	1.33971424190856	1.55215818227063	1.15916776111237	0.560131399643725	NA	k__Bacteria
OTU_16448	0.744494882741891	-1.49539	2.99753527014444	1.17426874040895	0.555918059715609	NA	k__Bacteria
OTU_16555	0.14039377207863	0.89754292689938	3.56500449078015	-0.157073	1	NA	k__Bacteria
OTU_16583	0.949077443230794	0.89398978009497	2.90531815470366	2.3460347278658	0.309431862696571	NA	k__Bacteria
OTU_16624	0.45823272638313	2.35982288676784	3.54634646980928	0.843288827764809	0.655967250775592	NA	k__Bacteria
OTU_17065	1.24007055549835	-0.351469	3.57041978778954	3.31962665240091	0.190174477380481	NA	k__Bacteria
OTU_1938	1.27132172319715	-4.80534	3.53868318141274	2.9488259813997	0.228913061709666	NA	k__Bacteria; p__Proteobacteria; c__Betaproteobacteria; o__Neisseriales; f__Neisseriaceae; g__Aquaspirillum; s__unidentified
OTU_2161	0.939400279106298	-0.0693807	1.77170072701981	0.738524488408316	0.691244111917094	NA	k__Bacteria; p__Firmicutes; c__Negativicutes; o__Selenomonadales; f__Veillonellaceae; g__Veillonella; s__unidentified
OTU_2199	0.484040296363631	-3.3619	3.54704451718072	1.55249424913908	0.460129584116343	NA	k__Bacteria; p__Firmicutes; c__Bacilli; o__Lactobacillales; f__Aerococcaceae
OTU_2224	0.3777354785702	0.821437110594615	1.66996689589309	1.99874659242863	0.368110064868724	NA	k__Bacteria; p__Proteobacteria; c__Betaproteobacteria; o__Burkholderiales; f__Comamonadaceae; g__Delftia; s__Delftia_tsuruhatensis
OTU_2245	0.392826167423843	-2.12117	3.55355387265698	0.432878049295553	0.805381641854787	NA	k__Bacteria; p__Proteobacteria; c__Deltaproteobacteria; o__Desulfovibrionales; f__Desulfovibrionaceae; g__Desulfovibrio; s__unidentified
OTU_2253	0.854884796184839	-3.01812	3.55058996826388	1.3524929494091	0.508522165382271	NA	k__Bacteria; p__Proteobacteria; c__Betaproteobacteria; o__Burkholderiales; f__Burkholderiaceae; g__Lautropia; s__unidentified
OTU_2258	0.192908282116871	0.0482049990853646	3.5688072896695	-0.142741	1	NA	k__Bacteria; p__Spirochaetae; c__Spirochaetes; o__Spirochaetales; f__Spirochaetaceae; g__Treponema_2
OTU_2260	0.905679841493219	-3.86993	2.86917097133457	2.06841944772538	0.355507218812263	NA	k__Bacteria; p__Proteobacteria; c__Gammaproteobacteria; o__Xanthomonadales; f__Xanthomonadaceae
OTU_2271	1.03671403396834	-1.84368	1.93550092314888	4.53403625960762	0.103620703353362	NA	k__Bacteria; p__Proteobacteria; c__Gammaproteobacteria; o__Xanthomonadales; f__Xanthomonadaceae; g__Stenotrophomonas; s__Stenotrophomonas_maltophilia
OTU_2273	0.804242791740674	-1.8303	1.83389115592826	1.58294568500409	0.453176845391772	NA	k__Bacteria; p__Firmicutes; c__Bacilli; o__Bacillales; f__Bacillaceae
OTU_2287	0.682668649783496	-1.8142	2.68605090502234	0.0817140726073262	0.959966360477326	NA	k__Bacteria; p__Proteobacteria; c__Betaproteobacteria; o__Burkholderiales; f__Comamonadaceae
OTU_2291	0.554822137797562	0.290217731886566	2.62489257796529	0.757945029949113	0.684564427678424	NA	k__Bacteria; p__Proteobacteria; c__Gammaproteobacteria; o__Oceanospirillales; f__Halomonadaceae; g__Halomonas; s__unidentified
OTU_2294	0.431105041212135	0.114106217084701	1.64203706123011	1.37967918678601	0.501656531634637	NA	k__Bacteria; p__Proteobacteria; c__Betaproteobacteria; o__Burkholderiales; f__Comamonadaceae; g__Curvibacter; s__unidentified
OTU_2295	0.742904302561496	-2.06384	1.80756987802485	1.82426014839025	0.401667730092771	NA	k__Bacteria; p__Proteobacteria; c__Gammaproteobacteria; o__Xanthomonadales; f__Xanthomonadaceae; g__Pseudoxanthomonas; s__unidentified
OTU_2297	0.671359925019454	1.59141195607782	1.51397704990139	1.22720373438958	0.541397311742984	NA	k__Bacteria; p__Proteobacteria; c__Gammaproteobacteria; o__Oceanospirillales; f__Halomonadaceae; g__Halomonas; s__unidentified
OTU_2302	1.20750361870701	-0.919851	2.46509303494865	5.48185111590938	0.0645106109437705	NA	k__Bacteria; p__Proteobacteria; c__Gammaproteobacteria; o__Vibrionales; f__Vibrionaceae
OTU_2319	0.220970061305937	-1.22858	2.32226146497407	0.275317986827396	0.87139579279083	NA	k__Bacteria; p__Proteobacteria; c__Betaproteobacteria; o__Burkholderiales; f__Alcaligenaceae; g__Sutterella; s__unidentified
OTU_2323	0.835895849084995	2.18741210625704	1.83808043187079	2.36059920099757	0.307186691527144	NA	k__Bacteria; p__Firmicutes; c__Bacilli; o__Lactobacillales; f__Lactobacillaceae; g__Lactobacillus; s__Lactobacillus_delbrueckii_subsp._delbrueckii
OTU_2324	0.600777751462825	3.38126332699377	2.78123795202553	2.93357602050376	0.230665190815468	NA	k__Bacteria; p__Proteobacteria; c__Betaproteobacteria; o__Burkholderiales; f__Alcaligenaceae; g__Sutterella; s__unidentified
OTU_2325	1.18606110826892	3.48415130930098	2.22714365077254	4.51900711232105	0.104402301771123	NA	k__Bacteria; p__Proteobacteria; c__Betaproteobacteria; o__Burkholderiales; f__Alcaligenaceae; g__Sutterella; s__unidentified
OTU_2328	0.69330290447776	0.806333604602721	1.86299868260165	0.340735012842245	0.843354821325125	NA	k__Bacteria; p__Proteobacteria; c__Gammaproteobacteria
OTU_2330	1.13977056012927	1.62855928755461	2.43111183572858	1.23922916861422	0.538151809782508	NA	k__Bacteria; p__Proteobacteria; c__Deltaproteobacteria; o__Desulfovibrionales; f__Desulfovibrionaceae; g__Desulfovibrio; s__unidentified
OTU_2331	1.02889797961541	-4.50152	3.53982540342877	2.67667749038264	0.262281022473138	NA	k__Bacteria; p__Proteobacteria; c__Gammaproteobacteria; o__Cellvibrionales; f__Cellvibrionaceae; g__Simiduia; s__bacterium_endosymbiont_of_Onthophagus_Taurus
OTU_2336	1.23324937759465	-4.08539	2.57811513191293	3.71220087278478	0.156280870857548	NA	k__Bacteria; p__Firmicutes; c__Negativicutes; o__Selenomonadales; f__Veillonellaceae; g__Dialister; s__unidentified
OTU_2339	1.34547922734825	2.51129591437419	1.23097208319184	4.07817946449816	0.130147125707055	NA	k__Bacteria; p__Proteobacteria; c__Betaproteobacteria; o__Nitrosomonadales; f__Nitrosomonadaceae; g__unidentified; s__unidentified
OTU_2343	1.04644786351168	-4.47526	2.80909322874017	3.73566247260796	0.154458282342841	NA	k__Bacteria; p__Proteobacteria; c__Betaproteobacteria; o__Methylophilales; f__Methylophilaceae; g__Methylobacillus; s__unidentified
OTU_2345	1.33447090902402	-2.56398	2.58975083617751	3.66798119719455	0.159774697202459	NA	k__Bacteria; p__Proteobacteria; c__Gammaproteobacteria; o__Alteromonadales; f__Idiomarinaceae; g__Idiomarina; s__unidentified
OTU_2346	1.00538573970068	-4.40341	2.00104825191254	6.89349969531411	0.031848982386682	NA	k__Bacteria; p__Proteobacteria; c__Gammaproteobacteria; o__Xanthomonadales; f__Xanthomonadaceae
OTU_2350	1.18869736761925	0.9340955802573	1.32735894522505	2.91067876165269	0.233321165732711	NA	k__Bacteria; p__Proteobacteria; c__Betaproteobacteria; o__SC-I-84; f__unidentified; g__unidentified; s__unidentified
OTU_2372	0.851075969855192	-0.783759	1.77137106296001	0.548825517693075	0.760018306230438	NA	k__Bacteria; p__Firmicutes; c__Negativicutes; o__Selenomonadales; f__Veillonellaceae; g__Dialister; s__unidentified
OTU_2385	0.520574582157889	0.893076248261324	2.63042805681249	0.0950039036512038	0.953608611853107	NA	k__Bacteria; p__Firmicutes; c__Bacilli; o__Lactobacillales; f__Carnobacteriaceae; g__Atopostipes; s__unidentified
OTU_2386	1.2266785890422	-0.161771	3.13440238296831	4.05685355654246	0.131542303658843	NA	k__Bacteria; p__Proteobacteria; c__Betaproteobacteria; o__Burkholderiales; f__Alcaligenaceae; g__Sutterella; s__unidentified
OTU_2388	1.36214628123064	1.88939408078342	1.45799074646268	4.15132120158441	0.125473512207696	NA	k__Bacteria; p__Proteobacteria; c__Gammaproteobacteria; o__Xanthomonadales; f__Xanthomonadaceae; g__unidentified; s__unidentified
OTU_2391	0.784455775359888	0.0300437379216741	3.18169102026765	2.92882620920771	0.231213649891435	NA	k__Bacteria; p__Proteobacteria; c__Betaproteobacteria; o__Burkholderiales; f__Alcaligenaceae; g__Verticia; s__unidentified
OTU_2397	0.332773806659286	-2.87479	3.55214726322977	1.2260419374147	0.54171189998555	NA	k__Bacteria; p__Proteobacteria; c__Gammaproteobacteria; o__Cellvibrionales; f__Cellvibrionaceae; g__Cellvibrio; s__unidentified
OTU_2398	1.20114527255789	-0.504274	1.7012934368881	1.32305441750047	0.516062597047757	NA	k__Bacteria; p__Acidobacteria; c__Holophagae; o__Subgroup_7; f__unidentified; g__unidentified; s__unidentified
OTU_2400	0.444708426801898	-3.29173	3.54770184679744	1.60074575940484	0.449161449700096	NA	k__Bacteria; p__Proteobacteria; c__Betaproteobacteria; o__Burkholderiales; f__Burkholderiaceae; g__Ralstonia; s__unidentified
OTU_2401	1.15516582955514	-4.02109	1.43518005410211	11.7198794477293	0.00285141554980948	NA	k__Bacteria; p__Firmicutes; c__Negativicutes; o__Selenomonadales; f__Veillonellaceae; g__Selenomonas; s__unidentified
OTU_2406	0.0285993015462273	-0.351446	3.57041978779327	-1.6444	1	NA	k__Bacteria; p__Firmicutes; c__Bacilli; o__Bacillales; f__Bacillaceae; g__unidentified; s__unidentified
OTU_2410	1.01452990520216	1.42627982521745	1.99750852994546	1.97885640053657	0.371789219230279	NA	k__Bacteria; p__Firmicutes; c__Negativicutes; o__Selenomonadales; f__Veillonellaceae; g__Mitsuokella; s__unidentified
OTU_2413	1.05443456146592	1.06029370688828	1.24883095018378	2.13234088365061	0.344324606902771	NA	k__Bacteria; p__Acidobacteria; c__Holophagae; o__Subgroup_7; f__unidentified; g__unidentified; s__unidentified
OTU_2422	0.63341529448786	-3.8006	3.25252661136999	2.42018245828179	0.298170076389141	NA	k__Bacteria; p__Proteobacteria; c__Gammaproteobacteria; o__Oceanospirillales; f__Oceanospirillaceae; g__Pseudohongiella; s__unidentified
OTU_2423	1.15425183671984	-4.66612	3.5391769364713	2.82357782552041	0.24370692254079	NA	k__Bacteria; p__Proteobacteria; c__Gammaproteobacteria; o__Oceanospirillales; f__Oceanospirillaceae; g__Pseudohongiella; s__unidentified
OTU_2424	1.00047448024551	-4.46039	2.42846989003193	5.47851637049077	0.0646182638997785	NA	k__Bacteria; p__Firmicutes; c__Bacilli; o__Bacillales; f__Sporolactobacillaceae; g__Tuberibacillus; s__unidentified
OTU_2433	0.301303716070179	0.239132047676456	2.93518785052688	0.852239858087984	0.65303801919884	NA	k__Bacteria; p__Proteobacteria; c__Betaproteobacteria; o__Burkholderiales; f__Alcaligenaceae; g__Pusillimonas; s__unidentified
OTU_2435	1.02956099018037	-3.54227	1.95046730556711	4.63522767874282	0.0985083621610521	NA	k__Bacteria; p__Proteobacteria; c__Gammaproteobacteria; o__Pseudomonadales; f__Pseudomonadaceae; g__Pseudomonas
OTU_2443	0.209704001647762	-1.99106	3.56173074160438	0.48528016612493	0.784553837176429	NA	k__Bacteria; p__Tenericutes; c__Mollicutes; o__Haloplasmatales; f__Haloplasmataceae; g__Haloplasma; s__unidentified
OTU_2454	1.37062528547304	-2.37973	2.54777718227402	4.0027669621157	0.135148178893297	NA	k__Bacteria; p__Acidobacteria; c__Holophagae; o__Holophagales; f__Holophagaceae; g__Geothrix; s__unidentified
OTU_2476	0.718909683813993	-1.44633	1.55130969088642	1.04571909138127	0.592822917681733	NA	k__Bacteria; p__Proteobacteria; c__Gammaproteobacteria; o__Enterobacteriales; f__Enterobacteriaceae; g__Pantoea; s__unidentified
OTU_2480	1.16020699580255	-0.667496	2.78767073501881	0.128978994547353	0.937545960998985	NA	k__Bacteria; p__Proteobacteria; c__Gammaproteobacteria; o__Pseudomonadales; f__Moraxellaceae; g__Moraxella; s__unidentified
OTU_2484	1.22820701545076	0.802807096490738	1.39056918251853	3.41235753552239	0.181558244982831	NA	k__Bacteria; p__Proteobacteria; c__Betaproteobacteria; o__SC-I-84; f__unidentified; g__unidentified; s__unidentified
OTU_2489	0.106680315003041	-1.37649	3.56921993733655	-0.175766	1	NA	k__Bacteria; p__Proteobacteria; c__Gammaproteobacteria; o__Pasteurellales; f__Pasteurellaceae; g__Frederiksenia; s__unidentified
OTU_2504	0.863636141174558	-3.99639	2.83143	3.07158615527614	0.215284885818985	NA	k__Bacteria; p__Firmicutes; c__Bacilli; o__Bacillales; f__Bacillaceae; g__Ureibacillus; s__unidentified
OTU_252	0.128327293487309	-0.347399	3.56905245851722	-0.33762	1	NA	k__Bacteria
OTU_2522	0.376019346925664	-0.728771	2.88523640721175	1.97882008786102	0.371795969622205	NA	k__Bacteria; p__Proteobacteria; c__Gammaproteobacteria; o__Xanthomonadales; f__Xanthomonadaceae; g__Xanthomonas
OTU_2546	1.32456924062318	-1.2717	1.92997492934514	2.06393137652132	0.356305885451089	NA	k__Bacteria
OTU_2554	0.531713685707592	-3.50208	3.29368965737362	1.92604056935013	0.381738185099866	NA	k__Bacteria; p__Proteobacteria; c__Gammaproteobacteria; o__Enterobacteriales; f__Enterobacteriaceae
OTU_2559	0.829404364626003	1.97940410562338	1.51423367684792	2.79768002811362	0.246883178923997	NA	k__Bacteria; p__Proteobacteria; c__Gammaproteobacteria; o__Xanthomonadales; f__Xanthomonadales_Incertae_Sedis; g__unidentified; s__unidentified
OTU_2578	0.128993848327818	0.0364329280826651	3.56955853136384	-0.208891	1	NA	k__Bacteria; p__Firmicutes; c__Bacilli; o__Bacillales; f__Bacillaceae
OTU_2662	1.26434235455688	0.142464895286857	1.58836902591427	5.34531840921498	0.0690683141098542	NA	k__Bacteria; p__Proteobacteria; c__Betaproteobacteria; o__Burkholderiales; f__Comamonadaceae
OTU_2670	0.583995302933158	-3.19585	2.92447047390993	1.69627647647368	0.428211417929541	NA	k__Bacteria; p__Proteobacteria; c__Betaproteobacteria; o__Burkholderiales; f__Alcaligenaceae; g__Bordetella; s__unidentified
OTU_2674	0.699655841396986	-2.71268	3.33456388961403	1.37124367324659	0.503776865249436	NA	k__Bacteria; p__Firmicutes; c__Bacilli; o__Bacillales; f__Bacillaceae
OTU_2675	0.792771579416395	-4.06822	2.46100553881769	4.26336968253239	0.118637240452201	NA	k__Bacteria; p__Firmicutes; c__Bacilli; o__Bacillales; f__Paenibacillaceae; g__Brevibacillus; s__unidentified
OTU_2677	0.484331187147754	-3.04276	3.33142802990625	1.26434793053249	0.53143522256661	NA	k__Bacteria; p__Proteobacteria; c__Gammaproteobacteria; o__Pseudomonadales; f__Moraxellaceae; g__unidentified; s__unidentified
OTU_2751	1.14335194698991	0.477039652023471	1.39626335293171	0.377109728103875	0.828155066249652	NA	k__Bacteria; p__Proteobacteria; c__Betaproteobacteria; o__Nitrosomonadales; f__Nitrosomonadaceae; g__unidentified; s__unidentified
OTU_2854	0.289912369353534	-0.111193	3.5654129639491	0.051602365466799	0.974528823506202	NA	k__Bacteria; p__Proteobacteria; c__Betaproteobacteria; o__Neisseriales; f__Neisseriaceae
OTU_2860	1.26770869779334	-2.27321	1.17011845336112	6.08405825408047	0.0477379248365332	NA	k__Bacteria; p__Firmicutes; c__Negativicutes; o__Selenomonadales; f__Veillonellaceae; g__Selenomonas_3; s__unidentified
OTU_2861	0.692308768800129	-3.92754	2.80597241539747	3.39331089232282	0.183295541827046	NA	k__Bacteria; p__Firmicutes; c__Bacilli; o__Bacillales; f__Sporolactobacillaceae; g__Tuberibacillus; s__unidentified
OTU_2981	1.38240603393706	0.564257170576367	2.17510715987087	0.0824756534432396	0.959600884075068	NA	k__Bacteria; p__Proteobacteria; c__Gammaproteobacteria; o__Enterobacteriales; f__Enterobacteriaceae
OTU_316	1.00920218450856	2.74135375318293	1.65059008895528	5.97876896186848	0.0503183991276609	NA	k__Bacteria; p__Firmicutes; c__Erysipelotrichia; o__Erysipelotrichales; f__Erysipelotrichaceae
OTU_3415	0.0896561954424859	-0.347445	3.57004319636227	-0.421633	1	NA	k__Bacteria; p__Firmicutes; c__Bacilli; o__Bacillales; f__Bacillaceae
OTU_3446	0.274346423554434	-1.44191	3.56341380463499	0.0885210085280974	0.956704699354438	NA	k__Bacteria; p__Proteobacteria; c__Betaproteobacteria; o__Rhodocyclales; f__Rhodocyclaceae; g__Propionivibrio; s__unidentified
OTU_3450	0.221351677494398	-2.33722	3.5593813246904	0.753446825876932	0.686105815646205	NA	k__Bacteria; p__Proteobacteria; c__Betaproteobacteria; o__Neisseriales; f__Neisseriaceae
OTU_3521	0.739380642031143	2.7537308483097	1.77044784467383	4.61922254717715	0.0992998445303258	NA	k__Bacteria; p__Firmicutes; c__Erysipelotrichia; o__Erysipelotrichales; f__Erysipelotrichaceae; g__Faecalibaculum; s__unidentified
OTU_3995	0.969574694723165	1.09377825891159	3.41807168296914	1.00266428387346	0.605723212721324	NA	k__Bacteria; p__Proteobacteria; c__Gammaproteobacteria; o__Pasteurellales; f__Pasteurellaceae; g__Haemophilus; s__unidentified
OTU_4010	1.05443792258254	1.30029275788985	2.40783418287884	1.68366178854191	0.430920830247982	NA	k__Bacteria; p__Proteobacteria; c__Betaproteobacteria; o__Nitrosomonadales; f__Nitrosomonadaceae; g__unidentified; s__unidentified
OTU_4012	0.921679243883572	2.97152999494937	2.00518701717723	3.37167765795007	0.185288941017457	NA	k__Bacteria; p__Proteobacteria; c__Gammaproteobacteria; o__Pasteurellales; f__Pasteurellaceae; g__Haemophilus; s__unidentified
OTU_4026	1.2937509649418	0.262103647565556	1.59046	0.713134515037751	0.700075384552773	NA	k__Bacteria; p__Proteobacteria; c__Deltaproteobacteria; o__43F-1404R; f__unidentified; g__unidentified; s__unidentified
OTU_4231	0.422932696118633	-0.351448	2.79667738082367	3.10164202021905	0.212073787608613	NA	k__Bacteria; p__Proteobacteria; c__Betaproteobacteria; o__Burkholderiales; f__Comamonadaceae; g__Alicycliphilus; s__unidentified
OTU_4274	1.07132260742973	-0.347712	2.21426095313673	6.7031238096431	0.0350295984517017	NA	k__Bacteria; p__Proteobacteria; c__Betaproteobacteria; o__Burkholderiales; f__Alcaligenaceae; g__Parapusillimonas; s__unidentified
OTU_440	0.715161471431223	-3.97844	3.54245108228148	2.20992882375898	0.331222669624517	NA	k__Bacteria; p__Spirochaetae; c__Spirochaetes; o__Spirochaetales; f__Spirochaetaceae; g__Treponema_2; s__Treponema_sp._canine_oral_taxon_350
OTU_4467	1.21856055347731	1.34025333967149	2.42068214319837	2.74528477749575	0.2534363965164	NA	k__Bacteria; p__Proteobacteria; c__Gammaproteobacteria; o__Enterobacteriales; f__Enterobacteriaceae; g__Pseudocitrobacter; s__unidentified
OTU_455	0.508509485289807	0.179747902754744	2.65075661246028	0.114240161103574	0.944480648799398	NA	k__Bacteria; p__Firmicutes; c__Bacilli; o__Bacillales; f__Bacillaceae; g__Gracilibacillus; s__unidentified
OTU_459	0.797989937448615	-0.0983247	3.52520313232543	0.729618963638146	0.694328920560599	NA	k__Bacteria; p__Proteobacteria; c__Deltaproteobacteria; o__Desulfovibrionales; f__Desulfomicrobiaceae; g__Desulfomicrobium; s__unidentified
OTU_46	0.817414889207563	-1.60499	2.42250933440099	1.52546992595666	0.466389124130062	NA	Unclassified
OTU_466	0.515247944857129	-0.351461	3.57041978779088	2.16828263217614	0.338192061331661	NA	k__Bacteria; p__Firmicutes; c__Bacilli; o__Bacillales; f__Bacillaceae
OTU_469	0.768698744179394	-0.845731	2.45197842630106	0.276026920235836	0.871086966733599	NA	k__Bacteria; p__Firmicutes; c__Bacilli; o__Bacillales; f__Bacillaceae
OTU_477	1.32879299849411	3.00667854937029	1.37939537816903	4.25167017752449	0.119333272770167	NA	k__Bacteria; p__Acidobacteria; c__Subgroup_22; o__unidentified; f__unidentified; g__unidentified; s__unidentified
OTU_478	0.412425388936223	0.864424770452745	2.97348680219362	0.891727791390473	0.640270909758638	NA	k__Bacteria; p__Proteobacteria; c__Gammaproteobacteria; o__Pseudomonadales; f__Pseudomonadaceae; g__Thiopseudomonas; s__unidentified
OTU_480	0.448143810372684	2.4026395683317	3.54527838239834	1.07005501343307	0.585653180527208	NA	k__Bacteria; p__Spirochaetae; c__Spirochaetes; o__Spirochaetales; f__Spirochaetaceae; g__Treponema_2
OTU_482	0.910170091922063	3.40136034334829	1.70048302656498	5.75885881636748	0.0561668020101912	NA	k__Bacteria; p__Proteobacteria; c__Deltaproteobacteria; o__Myxococcales; f__Sandaracinaceae; g__unidentified; s__unidentified
OTU_5008	0.985815935961142	0.532880700023297	1.32370511548586	1.22548230991795	0.541863499631667	NA	k__Bacteria; p__Proteobacteria; c__Betaproteobacteria; o__TRA3-20; f__unidentified; g__unidentified; s__unidentified
OTU_501	0.0602861530044118	-0.537252	3.57027997856727	-0.802755	1	NA	k__Bacteria; p__Firmicutes; c__Bacilli; o__Bacillales; f__Bacillaceae
OTU_5047	0.771437876301914	-4.08565	2.40932375477386	4.84495300202678	0.0887016754393632	NA	k__Bacteria; p__Firmicutes; c__Bacilli; o__Bacillales; f__Sporolactobacillaceae; g__Tuberibacillus; s__unidentified
OTU_507	1.21957975322376	-4.6853	2.22471345814673	6.18740891990721	0.0453337060637456	NA	k__Bacteria; p__Firmicutes; c__Bacilli; o__Bacillales; f__Bacillaceae
OTU_5099	0.242634336143211	-2.11992	3.56283825747756	0.574200119756973	0.750436636481606	NA	k__Bacteria; p__Proteobacteria; c__Gammaproteobacteria; o__Xanthomonadales; f__Xanthomonadaceae; g__Pseudoxanthomonas; s__unidentified
OTU_510	1.10056246313704	2.08737244667257	1.46197163973768	2.86269945816487	0.238986137916416	NA	k__Bacteria; p__Gemmatimonadetes
OTU_5125	0.129918125885579	-1.56768	3.56801473619858	0.0316839812279071	0.984282833694902	NA	k__Bacteria; p__Tenericutes; c__Mollicutes; o__Acholeplasmatales; f__Acholeplasmataceae; g__Acholeplasma; s__Mycoplasma_feliminutum
OTU_513	1.00866358252042	-4.47209	3.14539938292826	3.33648095779923	0.188578581892216	NA	k__Bacteria; p__Firmicutes; c__Bacilli; o__Bacillales; f__Bacillaceae
OTU_5135	1.34530074751565	-0.335673	1.24430774147953	0.214074796968532	0.898492070120414	NA	k__Bacteria; p__Proteobacteria; c__Gammaproteobacteria; o__Cardiobacteriales; f__Cardiobacteriaceae; g__Cardiobacterium; s__unidentified
OTU_5139	0.489222851420249	0.152143336092601	3.54137721643736	0.433407227246242	0.805168574940228	NA	k__Bacteria
OTU_5142	0.640474236463903	-0.31945	1.94011908062764	1.96101142711902	0.375121346923781	NA	k__Bacteria; p__Firmicutes; c__Erysipelotrichia; o__Erysipelotrichales; f__Erysipelotrichaceae; g__unidentified; s__unidentified
OTU_5145	0.885796851815392	-1.11214	2.79300005764167	3.58622619890882	0.166441214252967	NA	k__Bacteria; p__Proteobacteria; c__Deltaproteobacteria; o__Myxococcales; f__BIrii41; g__unidentified; s__unidentified
OTU_5147	0.840657195421546	-4.20749	3.54118411271841	2.41089426927342	0.299558026794073	NA	k__Bacteria; p__Firmicutes; c__Bacilli; o__Bacillales; f__Paenibacillaceae; g__Paenibacillus; s__Paenibacillus_barengoltzii
OTU_5149	1.40361356859145	-0.530996	1.14340353582987	1.32810244436769	0.514761690563582	NA	k__Bacteria; p__Proteobacteria; c__Deltaproteobacteria; o__Myxococcales
OTU_5151	1.26157054688859	-0.922141	2.50383107278023	4.43345273735289	0.108965237604752	NA	k__Bacteria; p__Firmicutes; c__Erysipelotrichia; o__Erysipelotrichales; f__Erysipelotrichaceae; g__Faecalibaculum; s__unidentified
OTU_5157	1.29768435426546	2.18341579440242	1.33863970450311	3.09880366318308	0.212374971838759	NA	k__Bacteria; p__Actinobacteria; c__Thermoleophilia; o__Gaiellales; f__Gaiellaceae; g__Gaiella; s__unidentified
OTU_5158	0.368043275908925	2.42056943366009	2.94710895895808	1.44039262579839	0.486656709592214	NA	k__Bacteria; p__Proteobacteria; c__Gammaproteobacteria; o__Xanthomonadales; f__Solimonadaceae; g__Polycyclovorans; s__unidentified
OTU_5170	1.2550196260093	0.277108101136299	1.30772200238384	3.8984006780571	0.142387888110061	NA	k__Bacteria; p__Proteobacteria; c__Deltaproteobacteria; o__Myxococcales; f__Haliangiaceae; g__Haliangium; s__unidentified
OTU_5172	0.760795121509198	-4.0677	2.77816235225856	3.66535120067345	0.159984938854767	NA	k__Bacteria; p__Firmicutes; c__Bacilli; o__Bacillales; f__Paenibacillaceae; g__Paenibacillus
OTU_5178	1.11769299210884	0.71158649609551	1.35880493611815	0.819979602008573	0.663657018736892	NA	k__Bacteria; p__Acidobacteria; c__Subgroup_6; o__unidentified; f__unidentified; g__unidentified; s__unidentified
OTU_5219	0.794219341325806	0.231817540538569	1.60065180128676	7.80476568362607	0.0201937355933483	NA	k__Bacteria; p__Actinobacteria; c__Thermoleophilia; o__Gaiellales; f__unidentified; g__unidentified; s__unidentified
OTU_5380	0.845876101997375	-0.318785	1.51189543741899	0.960086520507602	0.618756623658566	NA	k__Bacteria; p__Actinobacteria; c__Thermoleophilia; o__Gaiellales; f__Gaiellaceae; g__Gaiella; s__unidentified
OTU_546	1.04030099047184	-0.649438	1.61049079745346	2.20482180450811	0.332069530673327	NA	k__Bacteria; p__Acidobacteria; c__Subgroup_6; o__unidentified; f__unidentified; g__unidentified; s__unidentified
OTU_55	0.945792000507109	2.39443107374302	1.46764114829513	2.81554069579857	0.244688245049547	NA	k__Bacteria; p__Proteobacteria; c__Alphaproteobacteria; o__Rickettsiales; f__Mitochondria
OTU_560	0.0246823282905533	-0.537251	3.57027998050912	-1.87804	1	NA	k__Bacteria; p__Firmicutes; c__Bacilli; o__Bacillales; f__Bacillaceae; g__Pseudogracilibacillus; s__unidentified
OTU_561	0.416393899695005	-0.351459	3.57041978779132	1.88405167207948	0.389837288441112	NA	k__Bacteria; p__Firmicutes; c__Bacilli; o__Bacillales; f__Bacillaceae; g__Amphibacillus; s__unidentified
OTU_584	1.31133508710193	0.847333082247744	1.04631313563361	2.62018495468192	0.269795105297058	NA	k__Bacteria; p__Acidobacteria; c__Subgroup_6; o__unidentified; f__unidentified; g__unidentified; s__unidentified
OTU_6239	0.934788099468471	-1.03946	2.21087966689156	1.0982073859455	0.57746716637017	NA	k__Bacteria; p__Bacteroidetes; c__Bacteroidia; o__Bacteroidales; f__Prevotellaceae; g__Alloprevotella; s__unidentified
OTU_6327	0.160488415741705	-0.731356	3.56907037073829	-0.21646	1	NA	k__Bacteria; p__Bacteroidetes; c__Bacteroidia; o__Bacteroidales; f__Porphyromonadaceae; g__Porphyromonas
OTU_6329	0.350307587782226	-2.95481	3.5512807101445	1.30850496779634	0.519830499055969	NA	k__Bacteria; p__Bacteroidetes; c__Bacteroidia; o__Bacteroidales; f__MgMjR-022; g__unidentified; s__unidentified
OTU_6331	0.200543781054404	1.8393765273927	3.0833896647206	0.641014113886165	0.725780931495862	NA	k__Bacteria; p__Bacteroidetes; c__Bacteroidia; o__Bacteroidales; f__Bacteroidaceae; g__Bacteroides; s__unidentified
OTU_6333	1.05295752702591	-2.03951	2.43489961811947	1.27147168439953	0.529545682857354	NA	k__Bacteria; p__Bacteroidetes; c__Bacteroidia; o__Bacteroidales; f__Bacteroidaceae; g__Bacteroides
OTU_6335	1.10999215004269	0.86288327386311	1.64992576472033	1.02725223734865	0.598322053691692	NA	k__Bacteria; p__Bacteroidetes; c__Bacteroidia; o__Bacteroidales; f__Prevotellaceae; g__Prevotella; s__unidentified
OTU_6338	1.30055775702225	-0.35147	3.57041978778949	3.41115386470634	0.181667546050608	NA	k__Bacteria
OTU_6347	1.39691173590228	-1.30202	2.1895382088009	6.68209171065922	0.0353999151644547	NA	k__Bacteria; p__Bacteroidetes; c__Sphingobacteriia; o__Sphingobacteriales; f__Lentimicrobiaceae; g__unidentified; s__unidentified
OTU_6403	1.04664260540161	-2.59959	2.41179897315565	1.68522729660911	0.430583657208936	NA	k__Bacteria; p__Bacteroidetes; c__Bacteroidia; o__Bacteroidales; f__Bacteroidaceae; g__Bacteroides
OTU_6494	1.20542534803299	-0.537098	2.75875854840554	5.09284561212699	0.0783614794384087	NA	k__Bacteria; p__Bacteroidetes; c__Bacteroidia; o__Bacteroidales; f__Bacteroidales_S24-7_group; g__unidentified; s__unidentified
OTU_6537	0.961119111989814	-3.64722	3.54467599952694	1.42345404590851	0.490795849415756	NA	k__Bacteria; p__Bacteroidetes; c__Bacteroidia; o__Bacteroidales; f__Porphyromonadaceae; g__Porphyromonas; s__unidentified
OTU_6543	0.352787495301312	-2.73069	3.55383301981094	0.986920090422636	0.610510342091945	NA	k__Bacteria; p__Bacteroidetes; c__Bacteroidia; o__Bacteroidales; f__Prevotellaceae; g__Alloprevotella; s__unidentified
OTU_6551	0.131680928334384	-1.78973	3.56627191173435	0.175671519912505	0.915911293681687	NA	k__Bacteria; p__Bacteroidetes; c__Flavobacteriia; o__Flavobacteriales; f__Flavobacteriaceae; g__Capnocytophaga; s__unidentified
OTU_6561	1.16564666012358	0.312700717977042	1.97052698698682	1.15004674309674	0.562691717676579	NA	k__Bacteria; p__Bacteroidetes; c__Bacteroidia; o__Bacteroidales; f__Bacteroidaceae; g__Bacteroides; s__unidentified
OTU_6562	0.209140297942845	-2.27283	3.56044018351788	0.708456766303158	0.701714689241442	NA	k__Bacteria; p__Bacteroidetes; c__Bacteroidia; o__Bacteroidales; f__Porphyromonadaceae; g__unidentified; s__unidentified
OTU_6563	0.167880645957727	-2.00151	3.5642998474243	0.415596485234591	0.812370922009859	NA	k__Bacteria; p__Bacteroidetes; c__Bacteroidia; o__Bacteroidales; f__Prevotellaceae; g__Alloprevotella; s__Prevotella_sp._canine_oral_taxon_282
OTU_6564	0.0876628361837395	-0.351449	3.57041978779326	-0.152775	1	NA	k__Bacteria; p__Bacteroidetes; c__Bacteroidia; o__Bacteroidales; f__Prevotellaceae; g__Alloprevotella; s__Prevotella_sp._canine_oral_taxon_372
OTU_6565	0.710490049831489	-3.2162	3.54844567079649	1.22178690515201	0.542865627643234	NA	k__Bacteria; p__Bacteroidetes; c__Flavobacteriia; o__Flavobacteriales; f__Flavobacteriaceae; g__Bergeyella; s__unidentified
OTU_6573	0.279371616311006	1.73432339239045	3.55556498986942	0.331180491874235	0.847393385943872	NA	k__Bacteria
OTU_6575	0.44180251710977	-2.66213	3.54979766241783	0.817319275158617	0.664540378406061	NA	k__Bacteria; p__Bacteroidetes; c__Bacteroidia; o__Bacteroidales; f__Porphyromonadaceae; g__Microbacter; s__unidentified
OTU_6576	1.03406284604412	-4.50643	3.53980499546367	2.67906641879039	0.261967924209998	NA	k__Bacteria; p__Bacteroidetes
OTU_6577	0.224510679558886	-1.94248	3.56243120536964	0.370012942882013	0.831098905427185	NA	k__Bacteria; p__Bacteroidetes; c__Bacteroidia; o__Bacteroidales; f__Porphyromonadaceae; g__Microbacter; s__unidentified
OTU_6583	1.19107567136783	-0.722193	2.06372870743867	0.896741798545165	0.638667758689794	NA	k__Bacteria
OTU_6585	0.920365070304051	-2.22467	2.17503734971188	2.26927445215827	0.321538746050524	NA	k__Bacteria
OTU_6592	0.484383853238677	0.145666180154206	1.59231289066533	1.88703744809821	0.389255739229526	NA	k__Bacteria; p__Bacteroidetes; c__Bacteroidia; o__Bacteroidales; f__Bacteroidaceae; g__Bacteroides; s__unidentified
OTU_6599	1.25008837326642	3.66898027082001	1.60880351160775	6.50873714793326	0.0386051892906128	NA	k__Bacteria; p__Bacteroidetes; c__Bacteroidia; o__Bacteroidales; f__Prevotellaceae; g__Prevotella_7; s__unidentified
OTU_6601	1.25099980147067	0.683548178164471	1.60466057313524	0.287529847418455	0.866091321665971	NA	k__Bacteria; p__Bacteroidetes; c__Bacteroidia; o__Bacteroidales; f__Rikenellaceae; g__Rikenella; s__unidentified
OTU_6606	0.0438314180918697	-0.351446	3.57041978779327	-1.2026	1	NA	k__Bacteria; p__Bacteroidetes; c__Bacteroidia; o__Bacteroidales; f__Prevotellaceae; g__Prevotellaceae_UCG-001; s__unidentified
OTU_6609	0.247287029735129	-2.48495	3.55712121288478	0.883499497920802	0.64291050434797	NA	k__Bacteria; p__Bacteroidetes; c__Bacteroidia; o__Bacteroidales; f__Porphyromonadaceae; g__Porphyromonas; s__Porphyromonas_canoris
OTU_6618	0.670953160767347	-3.80149	2.86226890874546	2.73948467441873	0.254172441896937	NA	k__Bacteria; p__Bacteroidetes; c__Bacteroidia; o__Bacteroidales; f__Prevotellaceae
OTU_6620	0.772907505808147	-0.156192	2.48456699644882	3.85673901543515	0.145385054544575	NA	k__Bacteria; p__Bacteroidetes; c__Bacteroidia; o__Bacteroidales; f__Bacteroidales_S24-7_group; g__unidentified; s__unidentified
OTU_6621	0.497818761320662	-0.347544	2.83566	2.26562202985641	0.322126480193998	NA	k__Bacteria; p__Bacteroidetes; c__Bacteroidia; o__Bacteroidales; f__Rikenellaceae; g__Alistipes; s__unidentified
OTU_6622	0.321099951264725	-0.528598	2.03561598999162	0.417073816376607	0.811771073150007	NA	k__Bacteria; p__Bacteroidetes; c__Bacteroidia; o__Bacteroidales; f__Bacteroidales_S24-7_group; g__unidentified; s__unidentified
OTU_6626	1.11524611857734	1.19571559391575	1.50653074495829	1.38223945959064	0.501014753716312	NA	k__Bacteria; p__Bacteroidetes; c__Bacteroidia; o__Bacteroidales; f__Bacteroidaceae; g__Bacteroides; s__unidentified
OTU_6629	0.498976488275389	-2.54432	3.54874642825561	0.678134820062255	0.712434422243885	NA	k__Bacteria; p__Bacteroidetes; c__Bacteroidia; o__Bacteroidales; f__Porphyromonadaceae; g__Porphyromonas
OTU_6643	1.0366740619442	-1.53107	2.49564047690755	4.0797202940571	0.130046897051682	NA	k__Bacteria; p__Bacteroidetes; c__Bacteroidia; o__Bacteroidales; f__Porphyromonadaceae; g__unidentified; s__unidentified
OTU_6648	1.17272017751497	-4.6583	2.20624766968003	6.57683101607658	0.0373129246108686	NA	k__Bacteria; p__Bacteroidetes; c__Sphingobacteriia; o__Sphingobacteriales; f__Sphingobacteriaceae; g__Sphingobacterium; s__Sphingobacterium_multivorum
OTU_6651	1.02766934277755	-0.463127	1.69176289585904	0.619089835384855	0.73378081091753	NA	k__Bacteria; p__Bacteroidetes; c__Bacteroidia; o__Bacteroidales; f__Prevotellaceae; g__Prevotella_7; s__unidentified
OTU_6653	1.25068623756949	-0.947249	1.61588206870213	8.56912708661754	0.01377963442266	NA	k__Bacteria; p__Bacteroidetes; c__Sphingobacteriia; o__Sphingobacteriales; f__Chitinophagaceae; g__Flavisolibacter; s__unidentified
OTU_6658	1.13175766004074	-2.37974	2.54885665138011	3.54078410525865	0.170266222418107	NA	k__Bacteria; p__Bacteroidetes; c__SB-5; o__unidentified; f__unidentified; g__unidentified; s__unidentified
OTU_6663	0.618509600010595	-0.024048	2.40730272325047	1.17379011167741	0.556051114813854	NA	k__Bacteria; p__Bacteroidetes; c__Bacteroidia; o__Bacteroidales; f__Prevotellaceae; g__Prevotella; s__unidentified
OTU_6664	0.40624770588008	-0.15615	2.52310759768891	2.53667753267653	0.281298536441557	NA	k__Bacteria; p__Bacteroidetes; c__Bacteroidia; o__Bacteroidales; f__Bacteroidales_S24-7_group; g__unidentified; s__unidentified
OTU_6677	0.512917848856134	3.15439031590956	2.80793709966239	2.56947084696998	0.276723788562992	NA	k__Bacteria; p__Bacteroidetes; c__Bacteroidia; o__Bacteroidales; f__Prevotellaceae; g__Alloprevotella; s__unidentified
OTU_6679	1.33930465064459	2.40494208884461	2.11236735905049	1.10693076516905	0.574953918816748	NA	k__Bacteria; p__Bacteroidetes; c__Bacteroidia; o__Bacteroidales; f__Bacteroidales_S24-7_group; g__unidentified; s__unidentified
OTU_6689	1.28873054780534	0.0361599097878188	3.18683115150647	3.11687316537532	0.210464858521351	NA	k__Bacteria; p__Bacteroidetes; c__Bacteroidia; o__Bacteroidales; f__Prevotellaceae; g__Prevotellaceae_UCG-001; s__unidentified
OTU_6697	0.448710116207403	-0.35146	3.57041978779116	1.98372833775672	0.37088465455555	NA	k__Bacteria; p__Bacteroidetes; c__Bacteroidia; o__Bacteroidales; f__Porphyromonadaceae; g__Proteiniphilum; s__unidentified
OTU_6714	1.02694797553896	-0.728299	2.41103774544112	5.65325673422032	0.059212159151455	NA	k__Bacteria; p__Bacteroidetes; c__Bacteroidetes_vadinHA17; o__unidentified; f__unidentified; g__unidentified; s__unidentified
OTU_6724	1.21555563660868	0.446111830073959	2.07987948234101	5.89293631003102	0.0525248885019163	NA	k__Bacteria; p__Bacteroidetes; c__Bacteroidia; o__Bacteroidales; f__Bacteroidales_S24-7_group; g__unidentified; s__unidentified
OTU_6734	1.15625860867942	-0.0864256	2.52686978257828	4.2377312552275	0.120167866333919	NA	k__Bacteria; p__Bacteroidetes; c__Bacteroidia; o__Bacteroidales; f__Porphyromonadaceae; g__Parabacteroides
OTU_6759	0.960174023153293	-0.728276	2.39410345813666	5.54267308032196	0.0625783103991319	NA	k__Bacteria; p__Bacteroidetes; c__Bacteroidia; o__Bacteroidales; f__Prolixibacteraceae; g__BSV13; s__unidentified
OTU_6767	0.841946832474786	-4.01034	2.4807731795992	3.49624871985615	0.174100186684034	NA	k__Bacteria; p__Bacteroidetes; c__Sphingobacteriia; o__Sphingobacteriales; f__Chitinophagaceae; g__Chitinophaga; s__unidentified
OTU_6787	0.978518030841798	-2.79816	2.39682636286413	1.77304120137468	0.412087076726043	NA	k__Bacteria; p__Bacteroidetes; c__Bacteroidia; o__Bacteroidales; f__Porphyromonadaceae; g__Tannerella; s__unidentified
OTU_6793	0.643837088751214	-0.185082	1.68048600623771	1.53788552214679	0.463502842609179	NA	k__Bacteria; p__Bacteroidetes; c__Bacteroidia; o__Bacteroidales
OTU_6802	1.12151502983694	-1.52817	2.22295326788157	5.42401810396169	0.0664032650027256	NA	k__Bacteria; p__Bacteroidetes; c__WCHB1-32; o__unidentified; f__unidentified; g__unidentified; s__unidentified
OTU_6806	0.160667068242905	-0.171978	3.21363931378744	-0.27151	1	NA	k__Bacteria; p__Bacteroidetes; c__Bacteroidia; o__Bacteroidales; f__Prevotellaceae; g__Prevotella_7; s__unidentified
OTU_6819	1.23180002942436	-1.80598	1.42702958789946	5.82804272840036	0.0542571030030661	NA	k__Bacteria; p__Bacteroidetes; c__Bacteroidia; o__Bacteroidales; f__Porphyromonadaceae; g__Porphyromonas; s__unidentified
OTU_6842	0.0227234034076004	0.030277242633227	3.56992562004048	-1.82614	1	NA	k__Bacteria; p__Bacteroidetes; c__Bacteroidia; o__Bacteroidales; f__Prevotellaceae; g__Alloprevotella; s__unidentified
OTU_7107	0.898633655103751	-0.920315	2.74448119678674	3.72855836041921	0.155007902388696	NA	k__Bacteria; p__Bacteroidetes; c__SB-5; o__unidentified; f__unidentified; g__unidentified; s__unidentified
OTU_7185	0.145462958667723	-1.86514	3.56566235565639	0.25128486410933	0.881930140358836	NA	k__Bacteria; p__Bacteroidetes; c__Bacteroidia; o__Bacteroidales; f__Porphyromonadaceae; g__Porphyromonas; s__unidentified
OTU_7190	1.33578271080271	2.2630765802862	1.2722912195584	7.50352233197887	0.0234763636530198	NA	k__Bacteria; p__Bacteroidetes; c__Bacteroidia; o__Bacteroidales; f__Bacteroidaceae; g__Bacteroides; s__unidentified
OTU_7208	0.427375541504345	2.87478834202355	3.38315573046211	1.5140583579301	0.46905784607376	NA	k__Bacteria; p__Bacteroidetes; c__Bacteroidia; o__Bacteroidales; f__Bacteroidaceae; g__Bacteroides; s__unidentified
OTU_7221	0.859287662012341	3.89361281871476	2.75395288698188	3.72590034456034	0.15521404607305	NA	k__Bacteria; p__Bacteroidetes; c__Bacteroidia; o__Bacteroidales; f__Prevotellaceae; g__Prevotella_9; s__unidentified
OTU_7226	0.914920549256234	-1.8121	1.6327421736803	1.46471287037929	0.480774739706362	NA	k__Bacteria; p__Bacteroidetes; c__Bacteroidia; o__Bacteroidales; f__Prevotellaceae; g__Prevotella_7; s__unidentified
OTU_749	0.283270666326764	1.96935970406486	3.55512375213717	0.817569332581851	0.664457296972622	NA	k__Bacteria; p__Bacteroidetes; c__Bacteroidia; o__Bacteroidales; f__Porphyromonadaceae; g__Tannerella; s__unidentified
OTU_76	1.29219943675494	2.96668104613251	1.61597314660902	3.04575817327543	0.218083102078386	NA	Unclassified
OTU_77	1.28988436300093	-3.70232	2.06479252879029	3.30093190396309	0.191960443430137	NA	k__Bacteria; p__Proteobacteria; c__Alphaproteobacteria; o__Rickettsiales; f__Mitochondria
OTU_7817	0.286036875823806	-1.86514	3.56566232122655	0.588324698395937	0.745155506223831	NA	k__Bacteria; p__Bacteroidetes; c__Bacteroidia; o__Bacteroidales; f__Porphyromonadaceae; g__Porphyromonas; s__unidentified
OTU_7962	0.499936692939284	-2.6543	3.35571040289548	1.08778785864923	0.580483484150565	NA	k__Bacteria; p__Actinobacteria; c__Actinobacteria; o__Actinomycetales; f__Actinomycetaceae; g__Actinomyces; s__unidentified
OTU_7963	0.159343824664383	-1.54732	3.56647852600236	0.0204876542108998	0.989808462191614	NA	k__Bacteria; p__Bacteroidetes; c__Bacteroidia; o__Bacteroidales; f__Prevotellaceae; g__Alloprevotella; s__unidentified
OTU_7966	0.539437910669674	1.44644973394086	3.56146485364762	1.04500066463137	0.593035905854553	NA	Unclassified
OTU_7967	1.30231265749707	-1.30319	2.49608784739835	4.93881673221794	0.0846349170773848	NA	k__Bacteria; p__Bacteroidetes; c__Bacteroidia; o__Bacteroidales; f__Bacteroidales_S24-7_group
OTU_7968	0.307577629040968	-0.729153	3.57001128476885	1.1273053359906	0.569126432678316	NA	k__Bacteria; p__Bacteroidetes; c__Cytophagia; o__Cytophagales; f__MWH-CFBk5; g__unidentified; s__unidentified
OTU_7970	0.624282659433281	-3.7821	3.54370828949123	2.03495277145942	0.361506091924109	NA	k__Bacteria; p__Bacteroidetes; c__Cytophagia; o__Cytophagales; f__Cytophagaceae; g__Cytophaga; s__unidentified
OTU_7973	0.496318844538914	0.541254178196726	1.83158375655495	0.643025351326941	0.725051439461148	NA	k__Bacteria; p__Bacteroidetes; c__Bacteroidia; o__Bacteroidales; f__Prevotellaceae; g__Alloprevotella; s__unidentified
OTU_7975	0.444267599074549	1.58353175177632	1.73571778158807	0.995879889106718	0.607781434391985	NA	k__Bacteria; p__Bacteroidetes; c__Bacteroidia; o__Bacteroidales; f__Bacteroidales_S24-7_group; g__unidentified; s__unidentified
OTU_799	0.646438728873935	-2.90066	2.27378015652144	2.95766470931396	0.227903643711083	NA	k__Bacteria; p__Proteobacteria; c__Deltaproteobacteria; o__Desulfurellales; f__Desulfurellaceae; g__H16; s__unidentified
OTU_7990	0.0762598947453811	-0.5095	3.56981411863174	-0.753502	1	NA	k__Bacteria; p__Bacteroidetes; c__Bacteroidia; o__Bacteroidales; f__Bacteroidales_S24-7_group; g__unidentified; s__unidentified
OTU_7999	0.626680151038023	3.21995493757431	2.5157780113028	2.60538766235703	0.271798626349803	NA	k__Bacteria; p__Bacteroidetes; c__Bacteroidia; o__Bacteroidales; f__Bacteroidales_S24-7_group; g__unidentified; s__unidentified
OTU_8007	0.706203863791455	1.90634667615011	2.37017980805154	1.5016022104686	0.471988288957883	NA	k__Bacteria; p__Bacteroidetes; c__Bacteroidia; o__Bacteroidales; f__Bacteroidales_S24-7_group; g__unidentified; s__unidentified
OTU_8013	0.742744327389074	-0.161754	3.17847042468683	3.0787380374939	0.214516414568525	NA	k__Bacteria; p__Actinobacteria; c__Actinobacteria; o__Streptosporangiales; f__Nocardiopsaceae; g__Thermobifida; s__unidentified
OTU_8030	0.665257117395831	1.4107320289483	1.76378182610113	2.97089266832714	0.22640126750158	NA	k__Bacteria; p__Bacteroidetes; c__Bacteroidia; o__Bacteroidales; f__Prevotellaceae; g__Paraprevotella; s__unidentified
OTU_8050	1.15213332197301	0.583646227447635	1.5389024881709	0.547756929947056	0.760424487855346	NA	k__Bacteria; p__Bacteroidetes; c__Cytophagia; o__Cytophagales; f__Cytophagaceae; g__unidentified; s__unidentified
OTU_8202	0.584674750041343	2.31988346847871	2.6050537051225	1.7286129475148	0.421343664210372	NA	k__Bacteria; p__Bacteroidetes; c__Bacteroidia; o__Bacteroidales; f__Prevotellaceae; g__Alloprevotella; s__unidentified
OTU_8236	0.49729390662814	2.68559075615665	1.66932255647352	4.06349569905687	0.131106166916519	NA	k__Bacteria; p__Actinobacteria; c__Actinobacteria; o__Micrococcales; f__Micrococcaceae
OTU_8426	0.383975996528921	-2.76832	3.55100768208483	1.0007412568438	0.606305903864416	NA	k__Bacteria; p__Firmicutes; c__Erysipelotrichia; o__Erysipelotrichales; f__Erysipelotrichaceae; g__Anaerorhabdus_furcosa_group; s__unidentified
OTU_8427	1.00067608575885	2.05942524884948	2.67788399666504	0.418962839046245	0.811004708147327	NA	k__Bacteria; p__Bacteroidetes; c__Bacteroidia; o__Bacteroidales; f__Bacteroidales_S24-7_group; g__unidentified; s__unidentified
OTU_8428	1.19131826182822	1.83569218035487	1.70366621825006	1.32837281426183	0.514692107235105	NA	k__Bacteria; p__Firmicutes; c__Clostridia; o__Clostridiales; f__Lachnospiraceae; g__Lachnospiraceae_NK4A136_group; s__unidentified
OTU_8430	0.534045353165592	-2.97629	3.54658269716688	1.0317406576665	0.59698079885229	NA	k__Bacteria; p__Actinobacteria; c__Actinobacteria; o__Actinomycetales; f__Actinomycetaceae; g__Actinomyces; s__unidentified
OTU_8431	0.479167915359314	1.96199583692652	3.54602162680997	0.725111804568151	0.695895410448341	NA	k__Bacteria; p__Chlorobi; c__Chlorobia; o__Chlorobiales; f__OPB56; g__unidentified; s__unidentified
OTU_8561	0.340105868762775	-2.84783	3.55245015943544	1.13527698526381	0.566862509319558	NA	k__Bacteria; p__Actinobacteria; c__Actinobacteria; o__Actinomycetales; f__Actinomycetaceae; g__Actinomyces
OTU_8565	0.659171455418427	1.01951984753627	1.54551162107031	0.453735072702088	0.797026352316832	NA	k__Bacteria
OTU_8571	0.381654730351169	1.84149803146708	2.6006662524028	1.08678211766484	0.580775465574219	NA	k__Bacteria; p__Gemmatimonadetes; c__Gemmatimonadetes; o__Gemmatimonadales; f__Gemmatimonadaceae; g__unidentified; s__unidentified
OTU_8572	0.912366660037323	-1.68081	1.59534180239254	1.58778060625957	0.452082631353206	NA	k__Bacteria; p__Actinobacteria; c__Actinobacteria; o__Actinomycetales; f__Actinomycetaceae; g__Actinomyces; s__unidentified
OTU_8578	1.36399878766283	1.65739498477105	1.36198876043378	6.13788291994449	0.0464703195247759	NA	k__Bacteria; p__Gemmatimonadetes; c__Gemmatimonadetes; o__Gemmatimonadales; f__Gemmatimonadaceae; g__unidentified; s__unidentified
OTU_8580	1.12277159775287	-0.329828	1.71896984070037	2.76349157689289	0.251139733283152	NA	k__Bacteria; p__Gemmatimonadetes; c__Gemmatimonadetes; o__Gemmatimonadales; f__Gemmatimonadaceae
OTU_8826	1.33069952091602	-0.347564	2.76059675628407	4.68551745856141	0.0960622625724697	NA	k__Bacteria
OTU_8827	1.05569188693326	2.80681361297144	2.04379067121051	1.98451545792982	0.370738717878113	NA	k__Bacteria; p__Firmicutes; c__Clostridia; o__Clostridiales; f__Lachnospiraceae; g__unidentified; s__unidentified
OTU_8829	1.1949929718753	-1.55939	2.59179301804464	3.18789679113446	0.203122020245321	NA	k__Bacteria; p__Firmicutes; c__Clostridia; o__MBA03; f__unidentified; g__unidentified; s__unidentified
OTU_8949	1.18689998454064	1.59226339841627	1.64819318614731	4.86670914620618	0.0877420013845955	NA	k__Bacteria; p__Actinobacteria; c__MB-A2-108; o__unidentified; f__unidentified; g__unidentified; s__unidentified
OTU_9020	1.03048222303236	0.0410522401059866	1.33540907820012	0.26897102104212	0.874165544988063	NA	k__Bacteria; p__Firmicutes; c__Clostridia; o__Clostridiales; f__Lachnospiraceae; g__Butyrivibrio_2; s__unidentified
OTU_9089	1.22252812872567	-1.11134	2.4323993204093	5.29125037587822	0.0709609759225502	NA	k__Bacteria; p__Fibrobacteres; c__Fibrobacteria; o__Fibrobacterales; f__possible_family_01; g__unidentified; s__unidentified
OTU_9131	1.07765459093862	-3.21345	2.98302951016294	1.6196793233616	0.444929399736156	NA	k__Bacteria
OTU_9287	0.444585361473454	-3.24239	3.54818335940243	1.46020751344323	0.48185899138717	NA	k__Bacteria; p__Actinobacteria; c__Actinobacteria; o__Corynebacteriales; f__Corynebacteriaceae; g__Corynebacterium; s__unidentified
OTU_9288	0.159561963445233	-1.32582	3.56819479208751	0.0705578699339995	0.965336112703483	NA	k__Bacteria
OTU_9329	1.23164403763231	-0.566194	2.33230178654691	0.131638824487723	0.936299933329293	NA	k__Bacteria
OTU_9330	0.0969486495371945	-0.351449	3.57041978779326	-0.0327955	1	NA	k__Bacteria; p__Firmicutes; c__Clostridia; o__MBA03; f__unidentified; g__unidentified; s__unidentified
OTU_9377	1.36374678152225	-3.23785	2.05402808719867	2.76781689730768	0.250597190255053	NA	k__Bacteria; p__Actinobacteria; c__MB-A2-108; o__unidentified; f__unidentified; g__unidentified; s__unidentified
OTU_9476	0.860144389507192	-2.48831	2.98973892140947	0.727788750155227	0.694964596447879	NA	k__Bacteria; p__Actinobacteria; c__Actinobacteria; o__Corynebacteriales; f__Corynebacteriaceae; g__Corynebacterium; s__unidentified
OTU_9483	1.01956710861861	3.02522328279384	1.99609859503075	3.89179331197472	0.142859070451283	NA	k__Bacteria; p__Actinobacteria; c__Actinobacteria; o__Micrococcales; f__Micrococcaceae; g__Nesterenkonia; s__unidentified
OTU_9521	0.193648424021153	-2.173	3.56209682017461	0.618639201466575	0.733946162806114	NA	k__Bacteria; p__Actinobacteria; c__Actinobacteria; o__Propionibacteriales; f__Propionibacteriaceae; g__Propioniciclava; s__Propionibacterium_sp._canine_oral_taxon_300
OTU_9559	1.07615025202195	-2.82128	1.63617481261283	3.08445988709721	0.213903576297829	NA	k__Bacteria; p__Actinobacteria; c__Actinobacteria; o__Micrococcales
OTU_9606	0.509548201852117	-2.29641	3.37190193965926	0.255347292401353	0.880140569498058	NA	k__Bacteria; p__Actinobacteria; c__Actinobacteria; o__Propionibacteriales; f__Propionibacteriaceae
OTU_9609	0.639360730651664	0.62296022271119	2.14121690422192	1.36369021278614	0.505683091951899	NA	k__Bacteria; p__Actinobacteria; c__Nitriliruptoria; o__Nitriliruptorales; f__Nitriliruptoraceae; g__unidentified; s__unidentified
OTU_9611	1.16637767198137	2.94138634205799	1.50497737299675	2.79074191481703	0.247741117916282	NA	k__Bacteria
OTU_9623	0.0542215587259229	-1.17136	3.56950618105584	-0.804574	1	NA	k__Bacteria; p__Actinobacteria; c__Actinobacteria; o__Propionibacteriales; f__Propionibacteriaceae; g__Propioniciclava; s__Propionibacterium_sp._canine_oral_taxon_300
OTU_9627	0.108443117451846	-1.62701	3.56755656644893	-0.0432203	1	NA	k__Bacteria; p__Actinobacteria; c__Actinobacteria; o__Propionibacteriales; f__Propionibacteriaceae; g__Propioniciclava; s__Propionibacterium_sp._canine_oral_taxon_300
OTU_9630	1.03864478197518	1.75110997324153	1.27436455256017	4.21831268506618	0.121340292907214	NA	k__Bacteria; p__Actinobacteria; c__Actinobacteria; o__Propionibacteriales; f__Nocardioidaceae; g__Marmoricola; s__unidentified
OTU_9631	1.20409062241607	-1.49415	1.31344780484231	4.81997671138848	0.0898163404150887	NA	k__Bacteria; p__Actinobacteria; c__Actinobacteria; o__Propionibacteriales; f__Nocardioidaceae; g__Kribbella; s__unidentified
OTU_9639	0.428226851003531	2.06981960043114	3.54613669692426	0.864630874855909	0.649004624044183	NA	k__Bacteria; p__Actinobacteria
OTU_9656	1.4017383567823	-1.0839	1.26808341193955	16.3100985010003	0.000287281136926156	NA	k__Bacteria; p__Actinobacteria; c__Actinobacteria; o__Micrococcales; f__Cellulomonadaceae
OTU_9672	0.617940279287881	-3.63333	2.87058402631901	2.47062247261647	0.290744258114941	NA	k__Bacteria; p__Actinobacteria
OTU_97	1.1924546084236	2.91447912218978	1.59922872425269	6.72912956353503	0.0345770614113257	NA	k__Bacteria
OTU_9734	0.0232378108825384	-0.799876	3.56992038471555	-1.67164	1	NA	k__Bacteria; p__Actinobacteria; c__Actinobacteria; o__Propionibacteriales; f__Propionibacteriaceae; g__Propioniciclava; s__Propionibacterium_sp._canine_oral_taxon_300
OTU_9802	0.612621365750918	-2.73378	1.71529008421418	3.8593930724858	0.145192252385315	NA	k__Bacteria; p__Actinobacteria; c__Actinobacteria; o__Corynebacteriales; f__Mycobacteriaceae; g__Mycobacterium; s__unidentified
OTU_9876	0.524771677393651	2.1353712971633	2.3521633984034	1.10876434079255	0.574427049622192	NA	k__Bacteria; p__Actinobacteria; c__Actinobacteria; o__Micrococcales; f__Micrococcaceae; g__Glutamicibacter; s__unidentified
OTU_9944	0.628374347587401	-3.78836	2.79518350845656	3.22318268792702	0.199569777088164	NA	k__Bacteria; p__Fusobacteria; c__Fusobacteriia; o__Fusobacteriales; f__Leptotrichiaceae; g__Leptotrichia; s__unidentified
OTU_9980	0.807448689568092	0.735777895215298	1.51672662982159	0.362187081797373	0.83435730851294	NA	k__Bacteria; p__Proteobacteria; c__Alphaproteobacteria; o__Rickettsiales; f__Mitochondria
