# Supplementary material for: Microbiome–Metabolome Axis in BALF Reveals Novel Diagnostic Biomarkers for Congenital Heart Disease-Associated Pulmonary Arterial Hypertension
Source: J Cardiovasc Dev Dis. 2026 Jan 6;13(1):32. doi: 10.3390/jcdd13010032 (PMC12842009; doi:10.3390/jcdd13010032)
Supplement: Supplementary file 1 [file jcdd-13-00032-s001.zip › Table S28(ALDEx2).xlsx]

## Sheet: ALDEx2（all）
OTU	kw.ep	kw.eBH	glm.ep	glm.eBH	taxonomy
OTU_10000	0.489397422572848	0.649303405025681	0.556440358547438	0.699292403027459	k__Bacteria; p__Firmicutes; c__Clostridia; o__Clostridiales; f__Ruminococcaceae; g__Eubacterium_coprostanoligenes_group; s__unidentified
OTU_10001	0.0167388983829043	0.142632207449402	0.0247428867421399	0.124665296754712	k__Bacteria; p__Firmicutes; c__Clostridia; o__Clostridiales; f__Lachnospiraceae; g__Tyzzerella_3; s__unidentified
OTU_10002	0.0184543774400991	0.156991767078515	0.0549397884867856	0.200745703405524	k__Bacteria; p__Fusobacteria; c__Fusobacteriia; o__Fusobacteriales; f__Leptotrichiaceae; g__Leptotrichia; s__unidentified
OTU_10003	0.0228054251259831	0.164642542534531	0.0262890445778534	0.142056144207625	k__Bacteria; p__Firmicutes; c__Clostridia; o__Clostridiales; f__Ruminococcaceae; g__Butyricicoccus; s__unidentified
OTU_10004	0.192412178249122	0.398231560317551	0.244081625265333	0.429508064793933	k__Bacteria; p__Fusobacteria; c__Fusobacteriia; o__Fusobacteriales; f__Leptotrichiaceae; g__Leptotrichia; s__unidentified
OTU_10005	0.0103110934344482	0.115969943432071	0.0213581863004421	0.10577484264213	k__Bacteria; p__Firmicutes; c__Clostridia; o__Clostridiales; f__Lachnospiraceae; g__Roseburia; s__unidentified
OTU_10006	0.471420125018826	0.627843331279316	0.44190272450421	0.607537075162303	k__Bacteria; p__Firmicutes; c__Clostridia; o__Clostridiales; f__Lachnospiraceae; g__Lachnospiraceae_NK4A136_group; s__unidentified
OTU_10008	0.519906549102458	0.670299281625314	0.507723316598843	0.666963368500296	k__Bacteria; p__Firmicutes; c__Clostridia; o__Clostridiales; f__Ruminococcaceae; g__Ruminococcaceae_UCG-005; s__unidentified
OTU_10009	0.36297950450427	0.548057177427719	0.419729556549474	0.593362798137547	k__Bacteria; p__Firmicutes; c__Clostridia; o__Clostridiales; f__Lachnospiraceae; g__Lachnospiraceae_NK4A136_group; s__unidentified
OTU_10010	0.348606127037102	0.539303595632014	0.402582122904611	0.576359971402617	k__Bacteria; p__Firmicutes; c__Clostridia; o__Clostridiales; f__Ruminococcaceae; g__Flavonifractor; s__unidentified
OTU_10011	0.0172177522648011	0.150690670633658	0.0354794244572503	0.155287743924427	k__Bacteria; p__Fusobacteria; c__Fusobacteriia; o__Fusobacteriales; f__Leptotrichiaceae; g__Leptotrichia; s__unidentified
OTU_10012	0.41303721630724	0.57079559887228	0.276079834742006	0.440875151993156	k__Bacteria; p__Firmicutes; c__Clostridia; o__Clostridiales; f__Ruminococcaceae; g__Ruminococcaceae_UCG-010; s__unidentified
OTU_10013	0.183805716553571	0.381910221783453	0.249071495126014	0.431215820389431	k__Bacteria; p__Firmicutes; c__Clostridia; o__Clostridiales; f__Ruminococcaceae; g__Ruminococcaceae_UCG-004; s__unidentified
OTU_10014	0.163223234020886	0.356825059047538	0.248976882782076	0.419911042155196	k__Bacteria; p__Acidobacteria; c__Subgroup_11; o__unidentified; f__unidentified; g__unidentified; s__unidentified
OTU_10015	0.3845533089427	0.555700115815179	0.362742079071223	0.528812289408738	k__Bacteria; p__Firmicutes; c__Clostridia; o__Clostridiales; f__Ruminococcaceae
OTU_10016	0.276705146044124	0.457651071608716	0.29167499900684	0.471929064023832	k__Bacteria; p__Firmicutes; c__Clostridia; o__M55-D21; f__unidentified; g__unidentified; s__unidentified
OTU_10017	0.220801668972675	0.399958086883162	0.224690607743337	0.388535504293473	k__Bacteria; p__Chloroflexi; c__Thermomicrobia; o__Sphaerobacterales; f__Sphaerobacteraceae; g__Nitrolancea; s__unidentified
OTU_10018	0.0580838240960676	0.222205888376623	0.0585997038640345	0.19793359136713	k__Bacteria; p__Fusobacteria; c__Fusobacteriia; o__Fusobacteriales; f__Leptotrichiaceae; g__Leptotrichia; s__unidentified
OTU_10019	0.418171988580168	0.588953781765741	0.45975585729766	0.621363672160781	k__Bacteria; p__Gemmatimonadetes; c__Gemmatimonadetes; o__Gemmatimonadales; f__Gemmatimonadaceae; g__unidentified; s__unidentified
OTU_1002	0.0550179581745042	0.237934628596725	0.0789503512850001	0.251326988865228	k__Bacteria; p__Proteobacteria; c__Betaproteobacteria; o__Burkholderiales; f__Alcaligenaceae; g__Castellaniella; s__unidentified
OTU_10021	0.346721940955061	0.520285179552119	0.370948865067796	0.535960308866549	k__Bacteria; p__Firmicutes; c__Clostridia; o__Clostridiales; f__Ruminococcaceae; g__Ruminiclostridium_9; s__unidentified
OTU_10022	0.324674670184674	0.511583611021948	0.370203017124337	0.545367762241913	k__Bacteria; p__Firmicutes; c__Clostridia; o__Clostridiales; f__Ruminococcaceae; g__Ruminococcaceae_UCG-005; s__unidentified
OTU_10023	0.0975925647284876	0.287446424775093	0.209117212856918	0.392624175916919	k__Bacteria; p__Firmicutes; c__Clostridia; o__Clostridiales; f__Christensenellaceae; g__Christensenellaceae_R-7_group; s__unidentified
OTU_10024	0.232843612341966	0.413683774737516	0.223942477378354	0.392333548986449	k__Bacteria; p__Fusobacteria; c__Fusobacteriia; o__Fusobacteriales; f__Leptotrichiaceae; g__Leptotrichia; s__unidentified
OTU_10025	0.3975222919809	0.571027857115506	0.421782034029617	0.585358240591639	k__Bacteria; p__Firmicutes; c__Clostridia; o__Clostridiales; f__Lachnospiraceae; g__Lachnospiraceae_NK4A136_group; s__unidentified
OTU_10028	0.647946507807278	0.764264896742891	0.581792848703655	0.717132749062793	k__Bacteria; p__Firmicutes; c__Clostridia; o__Clostridiales; f__Ruminococcaceae
OTU_10029	0.142636982249323	0.32720175251521	0.224932590200625	0.397947467463831	k__Bacteria; p__Firmicutes; c__Clostridia; o__Clostridiales; f__Ruminococcaceae; g__Intestinimonas; s__unidentified
OTU_10030	0.465562116866547	0.616562165441469	0.446244651418355	0.603945791444069	k__Bacteria; p__Firmicutes; c__Clostridia; o__Clostridiales; f__Ruminococcaceae; g__Intestinimonas; s__unidentified
OTU_10031	0.267782033305763	0.434422866925753	0.298063508338629	0.458870104362383	k__Bacteria; p__Fusobacteria; c__Fusobacteriia; o__Fusobacteriales; f__Leptotrichiaceae; g__Leptotrichia; s__Leptotrichia_goodfellowii_DSM_19756
OTU_10033	0.083776659312397	0.264659097950732	0.173068099032555	0.341593104620412	k__Bacteria; p__Firmicutes; c__Clostridia; o__Clostridiales; f__Ruminococcaceae; g__Ruminococcaceae_UCG-005; s__unidentified
OTU_10034	0.263393138718611	0.441054619039641	0.278848927259617	0.447793115969938	k__Bacteria; p__Fusobacteria; c__Fusobacteriia; o__Fusobacteriales; f__Leptotrichiaceae; g__Leptotrichia; s__unidentified
OTU_10037	0.84598178457739	0.90075173130808	0.779344343233875	0.862315	k__Bacteria; p__Firmicutes; c__Clostridia; o__Clostridiales; f__Ruminococcaceae; g__Ruminococcaceae_UCG-014; s__unidentified
OTU_10041	0.145201596986611	0.333665268064135	0.169422449220513	0.346202879717355	k__Bacteria; p__Firmicutes; c__Clostridia; o__Clostridiales; f__Ruminococcaceae; g__Intestinimonas; s__unidentified
OTU_10042	0.48916198827681	0.632815235716335	0.453866004413077	0.601777389494171	k__Bacteria; p__Firmicutes; c__Clostridia; o__Clostridiales; f__Lachnospiraceae
OTU_10044	0.55167198070054	0.689285770013578	0.517804392489643	0.669844928398867	k__Bacteria; p__Firmicutes; c__Clostridia; o__Clostridiales; f__Lachnospiraceae; g__Tyzzerella_3; s__unidentified
OTU_10045	0.140837882434996	0.304861891075263	0.161641400057155	0.311214801874619	k__Bacteria; p__Firmicutes; c__Clostridia; o__Clostridiales; f__Ruminococcaceae; g__Ruminiclostridium_1; s__unidentified
OTU_10051	0.551229717632258	0.690734892432422	0.500504937956884	0.656959906935426	k__Bacteria; p__Firmicutes; c__Clostridia; o__Clostridiales; f__Lachnospiraceae; g__Tyzzerella
OTU_10056	0.413319693362176	0.582443428547026	0.432550672247534	0.597844046733286	k__Bacteria; p__Firmicutes; c__Clostridia; o__Clostridiales; f__Ruminococcaceae; g__Ruminococcus_2; s__unidentified
OTU_10063	0.359605395252673	0.53167087265168	0.375475539296262	0.543360825237718	k__Bacteria; p__Firmicutes; c__Clostridia; o__Clostridiales; f__Ruminococcaceae
OTU_10065	0.115127769123106	0.280660054055693	0.128176020297984	0.276534914043362	k__Bacteria; p__Firmicutes; c__Clostridia; o__Clostridiales; f__Ruminococcaceae; g__Ercella; s__unidentified
OTU_10089	0.336129387497976	0.504268347364333	0.357166464149273	0.520029355394452	k__Bacteria; p__Firmicutes; c__Clostridia; o__M55-D21; f__unidentified; g__unidentified; s__unidentified
OTU_10093	0.599536888020639	0.726120944375999	0.543816622404816	0.689133426922185	k__Bacteria; p__Fusobacteria; c__Fusobacteriia; o__Fusobacteriales; f__Leptotrichiaceae; g__Leptotrichia; s__unidentified
OTU_10094	0.606815232142076	0.734551897450855	0.566498377643078	0.708091570054984	k__Bacteria; p__Fusobacteria; c__Fusobacteriia; o__Fusobacteriales
OTU_10100	0.367183974031282	0.541308814202224	0.357776553016296	0.534590488424741	k__Bacteria; p__Fusobacteria; c__Fusobacteriia; o__Fusobacteriales; f__Leptotrichiaceae; g__Leptotrichia; s__unidentified
OTU_10159	0.398588734471103	0.564433458914967	0.392877321497986	0.558066326625978	k__Bacteria; p__Fusobacteria; c__Fusobacteriia; o__Fusobacteriales; f__Leptotrichiaceae; g__Leptotrichia; s__unidentified
OTU_10182	0.388410586941357	0.555158210987553	0.403461467963988	0.568642256449415	k__Bacteria; p__Fusobacteria; c__Fusobacteriia; o__Fusobacteriales; f__Leptotrichiaceae; g__Leptotrichia; s__unidentified
OTU_10190	0.0587863262906891	0.221904472108113	0.0600107700813827	0.190225780547294	k__Bacteria; p__Firmicutes; c__Clostridia; o__Clostridiales; f__Lachnospiraceae; g__Fusicatenibacter; s__unidentified
OTU_10193	0.000674259319785727	0.0611762273569757	0.000341790519923528	0.0249740161766896	k__Bacteria; p__Firmicutes; c__Clostridia; o__Clostridiales; f__Lachnospiraceae; g__Ruminococcus_gnavus_group; s__unidentified
OTU_10194	0.448117734180745	0.629450041305775	0.327457023915081	0.530602324174257	k__Bacteria; p__Fusobacteria; c__Fusobacteriia; o__Fusobacteriales; f__Fusobacteriaceae; g__Fusobacterium; s__unidentified
OTU_10198	0.0411974563820515	0.200687979395418	0.0598540486288014	0.202163369723012	k__Bacteria; p__Fusobacteria; c__Fusobacteriia; o__Fusobacteriales; f__Leptotrichiaceae; g__Streptobacillus; s__unidentified
OTU_10209	0.0146571225728741	0.132125214452502	0.0345302463649755	0.146108651224635	k__Bacteria; p__Firmicutes; c__Clostridia; o__Clostridiales; f__Lachnospiraceae; g__Lachnoclostridium; s__unidentified
OTU_10214	0.366373722440154	0.537171790646283	0.378573668563089	0.545358857131029	k__Bacteria; p__Firmicutes; c__Clostridia; o__Clostridiales; f__Lachnospiraceae; g__Lachnospiraceae_NK4A136_group; s__unidentified
OTU_10317	0.548678534766332	0.685939053444691	0.531217296925127	0.68082524534993	k__Bacteria; p__Firmicutes; c__Clostridia; o__Clostridiales; f__Lachnospiraceae; g__Lachnospiraceae_NK4A136_group; s__unidentified
OTU_10455	0.190973410958777	0.397810074331516	0.261004664728879	0.448814792745505	k__Bacteria; p__Firmicutes; c__Clostridia; o__Clostridiales; f__Ruminococcaceae; g__Ruminococcaceae_NK4A214_group; s__unidentified
OTU_10459	0.590804422648772	0.719186432572018	0.550755439504937	0.692707639613484	k__Bacteria; p__Firmicutes; c__Clostridia; o__Clostridiales; f__Lachnospiraceae; g__Lachnospiraceae_NK4A136_group; s__unidentified
OTU_10465	0.53996818850956	0.68088504659247	0.524145224640395	0.671842824587029	k__Bacteria; p__Fusobacteria; c__Fusobacteriia; o__Fusobacteriales; f__Fusobacteriaceae; g__Fusobacterium; s__unidentified
OTU_10527	0.47181344641749	0.624959186597456	0.44028207506285	0.595123850519914	k__Bacteria; p__Fusobacteria; c__Fusobacteriia; o__Fusobacteriales; f__Leptotrichiaceae; g__Leptotrichia; s__unidentified
OTU_10576	0.538362470021676	0.682638501545893	0.514608748312872	0.667967742032535	k__Bacteria; p__Firmicutes; c__Clostridia; o__Clostridiales; f__Lachnospiraceae; g__Lachnospiraceae_NK4A136_group; s__unidentified
OTU_10579	0.455150806614847	0.619627685178275	0.474582772520994	0.63494255765505	k__Bacteria; p__Firmicutes; c__Clostridia; o__Clostridiales; f__Lachnospiraceae
OTU_10621	0.0313163225795897	0.191048673998328	0.120167285058026	0.30266357076713	k__Bacteria; p__Saccharibacteria; c__unidentified; o__unidentified; f__unidentified; g__unidentified; s__unidentified
OTU_10622	0.0108313506726126	0.132115725097599	0.0160092923142201	0.117885981299284	k__Bacteria; p__Firmicutes; c__Clostridia; o__Clostridiales; f__Lachnospiraceae; g__Roseburia; s__unidentified
OTU_10623	0.416503861037717	0.578811143373885	0.35634199659634	0.525340300621466	k__Bacteria; p__Synergistetes; c__Synergistia; o__Synergistales; f__Synergistaceae; g__Fretibacterium; s__unidentified
OTU_10624	0.374447192258573	0.541737529180223	0.31127840079877	0.484920228618114	k__Bacteria; p__Firmicutes; c__Clostridia; o__Clostridiales; f__Peptostreptococcaceae; g__Eubacterium_yurii_group; s__unidentified
OTU_10625	0.192669337547498	0.368412198110213	0.195991820816517	0.35879905937528	k__Bacteria; p__Firmicutes; c__Clostridia; o__Clostridiales; f__Ruminococcaceae; g__Ruminococcaceae_UCG-008; s__unidentified
OTU_10626	0.112012703543865	0.304000531898727	0.158274529948879	0.331634446279986	k__Bacteria; p__Firmicutes; c__Clostridia; o__Clostridiales; f__Ruminococcaceae; g__Ruminococcaceae_UCG-002; s__unidentified
OTU_10627	0.404371710070712	0.568026294550909	0.328164253305267	0.500645616112828	k__Bacteria; p__Firmicutes; c__Clostridia; o__Clostridiales; f__Christensenellaceae; g__Christensenellaceae_R-7_group; s__Clostridiales_bacterium_canine_oral_taxon_038
OTU_10628	0.488504879541718	0.652131260378299	0.513385070237303	0.671573547436128	k__Bacteria; p__Saccharibacteria; c__unidentified; o__unidentified; f__unidentified; g__unidentified; s__unidentified
OTU_10629	0.518523168594867	0.673457362551134	0.478003531395955	0.641662542833677	k__Bacteria; p__Firmicutes; c__Clostridia; o__Clostridiales; f__Family_XIII; g__Eubacterium_nodatum_group; s__Eubacterium_infirmum
OTU_10630	0.121795835189956	0.311302319462315	0.150996777290701	0.31868660642367	k__Bacteria; p__Firmicutes; c__Clostridia; o__Clostridiales; f__Ruminococcaceae; g__Eubacterium_coprostanoligenes_group; s__unidentified
OTU_10631	0.403129567133348	0.569258253190137	0.346249436558273	0.514495235241701	k__Bacteria; p__Firmicutes; c__Clostridia; o__Clostridiales; f__Family_XII; g__Fusibacter; s__unidentified
OTU_10632	0.143156120656901	0.344411249331234	0.133285350321067	0.310172906325337	k__Bacteria; p__Firmicutes; c__Clostridia; o__Clostridiales; f__Ruminococcaceae; g__Ruminococcaceae_UCG-002; s__unidentified
OTU_10633	0.465928400371127	0.626157753521581	0.390620748375249	0.565998874269687	k__Bacteria; p__Firmicutes; c__Clostridia; o__Clostridiales; f__Family_XII; g__Fusibacter; s__unidentified
OTU_10634	0.133719614651307	0.317334081694974	0.146943761206993	0.312581071878205	k__Bacteria
OTU_10635	0.0804786317990748	0.25484240244876	0.116658347950381	0.275765619068143	k__Bacteria; p__Firmicutes; c__Clostridia; o__Clostridiales; f__Peptostreptococcaceae; g__Filifactor; s__unidentified
OTU_10636	0.548216759021622	0.690898661307403	0.589872124530399	0.725157120514507	k__Bacteria; p__Saccharibacteria; c__Unknown_Class; o__Unknown_Order; f__Unknown_Family; g__Candidatus_Saccharimonas; s__unidentified
OTU_10637	0.329253731507689	0.512720224435694	0.320801537529179	0.499760068087077	k__Bacteria; p__Firmicutes; c__Clostridia; o__Clostridiales; f__Christensenellaceae; g__Christensenellaceae_R-7_group; s__unidentified
OTU_10638	0.0424800873645151	0.205057154194911	0.0784397290904069	0.232804066122796	k__Bacteria; p__Firmicutes; c__Clostridia; o__Clostridiales; f__Ruminococcaceae; g__Ruminococcus_1; s__unidentified
OTU_10639	0.423207183215064	0.5813070348765	0.414473363480096	0.580011778377229	k__Bacteria; p__Firmicutes; c__Clostridia; o__Clostridiales; f__Family_XIII; g__unidentified; s__unidentified
OTU_10640	0.530915462768096	0.682246094329313	0.518939310064578	0.669654898952778	k__Bacteria; p__Firmicutes; c__Clostridia; o__Clostridiales; f__Ruminococcaceae; g__Ruminococcaceae_UCG-003; s__unidentified
OTU_10641	0.19004638656413	0.383664232839386	0.205396215451186	0.385559571103669	k__Bacteria; p__Cyanobacteria; c__Chloroplast; o__Solanum_torvum; f__Solanum_torvum; g__Solanum_torvum; s__Solanum_torvum
OTU_10646	0.209379520541781	0.399617823233361	0.173334321772666	0.348618470491116	k__Bacteria; p__Firmicutes; c__Clostridia; o__Clostridiales; f__Eubacteriaceae; g__Eubacterium; s__unidentified
OTU_10647	0.304637818498747	0.483138824160461	0.304904715616072	0.476422632425374	k__Bacteria; p__Acidobacteria; c__Acidobacteria; o__Acidobacteriales; f__Acidobacteriaceae_Subgroup_1; g__unidentified; s__unidentified
OTU_10651	0.331088322399958	0.500069485035925	0.366652180390187	0.521594582861397	k__Bacteria; p__Firmicutes; c__Clostridia; o__Clostridiales; f__Ruminococcaceae; g__Oscillibacter; s__unidentified
OTU_10652	0.440988133512052	0.602430090434818	0.37614677436616	0.544597593153322	k__Bacteria; p__Firmicutes; c__Clostridia; o__Clostridiales; f__Ruminococcaceae; g__Eubacterium_coprostanoligenes_group; s__unidentified
OTU_10654	0.456055485855423	0.610120964027148	0.466659181416649	0.618694359087986	k__Bacteria; p__Firmicutes; c__Clostridia; o__Clostridiales; f__Ruminococcaceae; g__Ruminiclostridium; s__unidentified
OTU_10659	0.515080199346434	0.657011605367716	0.495186209517694	0.646120632412862	k__Bacteria; p__Firmicutes; c__Clostridia; o__Clostridiales; f__Family_XIII; g__Eubacterium_brachy_group; s__unidentified
OTU_10661	0.521449084068637	0.660676182516131	0.507454096082988	0.656462526568256	k__Bacteria; p__Chloroflexi; c__TK10; o__unidentified; f__unidentified; g__unidentified; s__unidentified
OTU_10662	0.0846918362328884	0.249410750671598	0.163490376865061	0.315542302563613	k__Bacteria; p__Actinobacteria; c__Acidimicrobiia; o__Acidimicrobiales; f__Iamiaceae; g__Iamia; s__unidentified
OTU_10663	0.676176835868148	0.783825935422458	0.609240319719251	0.739974215509121	k__Bacteria; p__Actinobacteria; c__Acidimicrobiia; o__Acidimicrobiales; f__Iamiaceae; g__Iamia; s__unidentified
OTU_10664	0.151225968241734	0.33716688169311	0.229969083191824	0.406207813144596	k__Bacteria; p__Gemmatimonadetes; c__Gemmatimonadetes; o__Gemmatimonadales; f__Gemmatimonadaceae; g__unidentified; s__unidentified
OTU_10665	0.548944834493079	0.685608279924471	0.494620956395608	0.644212066216662	k__Bacteria; p__Proteobacteria
OTU_10668	0.444852894140982	0.600273380165036	0.429366160344453	0.587963782376623	k__Bacteria; p__Firmicutes; c__Clostridia; o__Clostridiales; f__Ruminococcaceae; g__Oscillibacter; s__unidentified
OTU_10669	0.160440760630386	0.339842322238389	0.218940433136154	0.388910988189303	k__Bacteria; p__Firmicutes; c__Clostridia; o__Clostridiales; f__Peptostreptococcaceae; g__Eubacterium_yurii_group; s__unidentified
OTU_10673	0.40171065683641	0.56837357658614	0.438067756350289	0.595435511386812	k__Bacteria; p__Chloroflexi; c__S085; o__unidentified; f__unidentified; g__unidentified; s__unidentified
OTU_10674	0.277296059943568	0.451094573807438	0.278735735206004	0.452953080291135	k__Bacteria; p__Firmicutes; c__Limnochordia; o__Limnochordales; f__Limnochordaceae; g__unidentified; s__unidentified
OTU_10677	0.527839413664679	0.675981497200105	0.494836804277101	0.647552853444489	k__Bacteria; p__Saccharibacteria; c__Unknown_Class; o__Unknown_Order; f__Unknown_Family; g__Candidatus_Saccharimonas; s__unidentified
OTU_10684	0.0680387428468328	0.23652187410642	0.0345622581339961	0.149876532764678	k__Bacteria; p__Firmicutes; c__Clostridia; o__Clostridiales; f__Lachnospiraceae; g__Pseudobutyrivibrio; s__unidentified
OTU_10730	0.00427356089515177	0.0944609532152115	0.00702260046771583	0.0661245867777693	k__Bacteria; p__Firmicutes; c__Clostridia; o__Clostridiales; f__Lachnospiraceae; g__Eubacterium_ruminantium_group; s__unidentified
OTU_10747	0.227234642156866	0.43051201771475	0.303116668693943	0.478556930264133	k__Bacteria; p__Firmicutes; c__Clostridia; o__Clostridiales; f__Lachnospiraceae; g__Fusicatenibacter; s__unidentified
OTU_10769	0.173844104333994	0.370247411687963	0.178666787213003	0.356237876078018	k__Bacteria; p__Firmicutes; c__Clostridia; o__Clostridiales; f__Lachnospiraceae
OTU_10785	0.128566448997029	0.294802633403374	0.114504689640803	0.265146809138332	k__Bacteria; p__Chloroflexi; c__Anaerolineae; o__Anaerolineales; f__Anaerolineaceae; g__Anaerolinea; s__unidentified
OTU_10799	0.399288123207786	0.55868604481632	0.326648912111262	0.489989201314225	k__Bacteria; p__Firmicutes; c__Clostridia; o__Clostridiales; f__Peptostreptococcaceae; g__Eubacterium_yurii_group; s__unidentified
OTU_10802	0.532687798002077	0.679529743538983	0.550468094264925	0.696747619527562	k__Bacteria; p__Cyanobacteria; c__Chloroplast; o__Pseudotsuga_menziesii_Douglas-fir; f__Pseudotsuga_menziesii_Douglas-fir; g__Pseudotsuga_menziesii_Douglas-fir; s__Pseudotsuga_menziesii_Douglas-fir
OTU_10810	0.0848834842838786	0.278504572721914	0.114048342041327	0.290573490828076	k__Bacteria; p__Firmicutes; c__Clostridia; o__Clostridiales; f__Lachnospiraceae; g__Roseburia; s__unidentified
OTU_10839	0.5467984093504	0.678887195793343	0.531584744621292	0.670539697774256	k__Bacteria; p__Firmicutes; c__Clostridia; o__Clostridiales; f__Lachnospiraceae
OTU_10858	0.151872042960461	0.320607821391991	0.18315764117085	0.333978109531871	k__Bacteria; p__Acidobacteria; c__Solibacteres; o__Solibacterales; f__Solibacteraceae_Subgroup_3; g__Candidatus_Solibacter; s__unidentified
OTU_10893	0.413992437314267	0.575798449996251	0.293331495929945	0.470014873355557	k__Bacteria; p__Proteobacteria; c__Epsilonproteobacteria; o__Campylobacterales; f__Campylobacteraceae; g__Campylobacter; s__Campylobacter_sp._feline_oral_taxon_100
OTU_10917	0.0950869399202048	0.290623636875273	0.115426640431227	0.293672522469638	k__Bacteria; p__Firmicutes; c__Clostridia; o__Clostridiales; f__Lachnospiraceae; g__Ruminococcus_torques_group; s__unidentified
OTU_10924	0.136621263062129	0.325545404239898	0.122385394372165	0.288474149603618	k__Bacteria; p__Firmicutes; c__Clostridia; o__Clostridiales; f__Lachnospiraceae; g__Lachnospira; s__unidentified
OTU_11173	0.0693196737328226	0.25747738644742	0.0650592830173912	0.224887936357248	k__Bacteria; p__Proteobacteria; c__Gammaproteobacteria; o__Pseudomonadales; f__Pseudomonadaceae; g__Pseudomonas
OTU_1120	0.430075950643333	0.618480642713987	0.33084023080628	0.540393641280938	k__Bacteria; p__Proteobacteria; c__Gammaproteobacteria; o__Enterobacteriales; f__Enterobacteriaceae; g__Enterobacter; s__unidentified
OTU_11247	0.0490472434817033	0.219992731074354	0.0571374838586066	0.203284423679811	k__Bacteria; p__Firmicutes; c__Clostridia; o__Clostridiales; f__Lachnospiraceae; g__Lachnospiraceae_ND3007_group; s__unidentified
OTU_11274	0.367184134578842	0.536594110903512	0.328122471558959	0.501569974060349	k__Bacteria; p__Synergistetes; c__Synergistia; o__Synergistales; f__Synergistaceae; g__Fretibacterium; s__unidentified
OTU_11279	0.194170412189449	0.410589340896595	0.166421548945627	0.364739963582012	k__Bacteria; p__Firmicutes; c__Clostridia; o__Clostridiales; f__Lachnospiraceae; g__Lachnoanaerobaculum; s__unidentified
OTU_11281	0.0462805603764329	0.220723870632301	0.110916149240647	0.289126769837153	k__Bacteria; p__Proteobacteria; c__Epsilonproteobacteria; o__Campylobacterales; f__Campylobacteraceae; g__Campylobacter; s__unidentified
OTU_11282	0.340050628230021	0.545019327022053	0.205860095304981	0.412017228533606	k__Bacteria; p__Actinobacteria; c__Coriobacteriia; o__Coriobacteriales; f__Coriobacteriaceae; g__Collinsella; s__unidentified
OTU_11283	0.210354878351849	0.411082730614125	0.241728878986037	0.429144018959702	k__Bacteria; p__Firmicutes; c__Clostridia; o__Clostridiales; f__Ruminococcaceae; g__Ruminococcus_1; s__unidentified
OTU_11284	0.0987293043675567	0.288865163967862	0.110779387005956	0.28533250429345	k__Bacteria; p__Firmicutes; c__Clostridia; o__Clostridiales; f__Ruminococcaceae; g__Eubacterium_coprostanoligenes_group; s__unidentified
OTU_11285	0.459065519576335	0.619992888065837	0.418440787131531	0.590081353395598	k__Bacteria; p__SR1_Absconditabacteria; c__unidentified; o__unidentified; f__unidentified; g__unidentified; s__unidentified
OTU_11286	0.263766743360356	0.460637595131563	0.294117948417564	0.475922450387306	k__Bacteria
OTU_11287	0.172879151616145	0.376126544632249	0.173440809372881	0.356397387588782	k__Bacteria; p__Firmicutes; c__Clostridia; o__Clostridiales; f__Ruminococcaceae; g__Eubacterium_coprostanoligenes_group; s__unidentified
OTU_11288	0.368805863810551	0.556414989804335	0.400328505770615	0.575581019669428	k__Bacteria; p__Firmicutes; c__Clostridia; o__Clostridiales; f__Lachnospiraceae; g__Tyzzerella_4; s__unidentified
OTU_11289	0.475158203288998	0.631314778603057	0.461864346536651	0.623698646457305	k__Bacteria; p__Firmicutes; c__Clostridia; o__Clostridiales; f__Ruminococcaceae; g__Ruminococcaceae_UCG-014; s__unidentified
OTU_11290	0.535927666522799	0.677309316942878	0.525770008422973	0.670675230406785	k__Bacteria; p__Proteobacteria; c__Alphaproteobacteria; o__Rickettsiales; f__Rickettsiales_Incertae_Sedis; g__unidentified; s__unidentified
OTU_11291	0.0494252579110594	0.210256745640099	0.0816625577398948	0.228517830769055	k__Bacteria; p__Firmicutes; c__Clostridia; o__Clostridiales; f__Ruminococcaceae; g__Butyricicoccus; s__unidentified
OTU_11292	0.0710496379713953	0.259356609178962	0.0612510212727234	0.218317773157733	k__Bacteria; p__Firmicutes; c__Clostridia; o__Clostridiales; f__Lachnospiraceae; g__Blautia; s__unidentified
OTU_11293	0.166251899830459	0.366490991102236	0.297509118721968	0.477569555024776	k__Bacteria; p__Actinobacteria; c__Acidimicrobiia; o__Acidimicrobiales; f__OM1_clade; g__unidentified; s__unidentified
OTU_11294	0.200823382524119	0.402565246944559	0.331952197099979	0.512709979317599	k__Bacteria; p__Actinobacteria; c__Acidimicrobiia; o__Acidimicrobiales; f__unidentified; g__unidentified; s__unidentified
OTU_11295	0.397539742525392	0.565778726794168	0.297879845791323	0.473742198375987	k__Bacteria; p__Firmicutes; c__Clostridia; o__Clostridiales; f__Ruminococcaceae; g__Ruminococcaceae_UCG-014; s__unidentified
OTU_11296	0.623932334101978	0.744932199067719	0.597277589086308	0.731757479834032	k__Bacteria; p__Firmicutes; c__Clostridia; o__Clostridiales; f__Lachnospiraceae; g__Lachnospiraceae_NK4A136_group; s__unidentified
OTU_11297	0.172742472784935	0.3716904906752	0.315158400454881	0.492681939513585	k__Bacteria; p__Proteobacteria; c__Alphaproteobacteria; o__Rhodospirillales
OTU_11298	0.215153075655547	0.401536086394862	0.267785035320663	0.436292099324967	k__Bacteria; p__Actinobacteria; c__Acidimicrobiia; o__Acidimicrobiales; f__OM1_clade; g__unidentified; s__unidentified
OTU_11300	0.256897416310668	0.438498235779631	0.27192782329295	0.438639330752716	k__Bacteria; p__Actinobacteria; c__Acidimicrobiia; o__Acidimicrobiales; f__OM1_clade; g__unidentified; s__unidentified
OTU_11301	0.00160910926764079	0.0743936051304327	0.00678252370734249	0.0650764749644641	k__Bacteria; p__Proteobacteria; c__Epsilonproteobacteria; o__Campylobacterales; f__Campylobacteraceae; g__Campylobacter
OTU_11302	0.636618408843566	0.75863091472513	0.587472570936685	0.724931621911404	k__Bacteria; p__Proteobacteria; c__Alphaproteobacteria; o__Rhizobiales; f__A0839; g__unidentified; s__unidentified
OTU_11303	0.204748620994139	0.387333735260024	0.267035277890056	0.441248909179132	k__Bacteria; p__Actinobacteria; c__Acidimicrobiia; o__Acidimicrobiales; f__unidentified; g__unidentified; s__unidentified
OTU_11305	0.0441318571957799	0.195642361977567	0.0727578583349943	0.205641590993526	k__Bacteria; p__SR1_Absconditabacteria; c__unidentified; o__unidentified; f__unidentified; g__unidentified; s__unidentified
OTU_11306	0.588954237567856	0.719098397945606	0.583893905654751	0.719660120236114	k__Bacteria; p__Firmicutes; c__Clostridia; o__Clostridiales; f__Ruminococcaceae; g__Anaerotruncus; s__unidentified
OTU_11307	0.567589605440753	0.70354288494102	0.555254375638994	0.696660125913481	k__Bacteria; p__Firmicutes; c__Clostridia; o__Clostridiales; f__Ruminococcaceae; g__Ruminococcaceae_UCG-014; s__unidentified
OTU_11308	0.419654016757529	0.58753894889311	0.317311280246772	0.491613179714962	k__Bacteria; p__Firmicutes; c__Clostridia; o__Clostridiales; f__Ruminococcaceae; g__Ruminococcaceae_UCG-014; s__unidentified
OTU_11309	0.189383988161222	0.374256757869642	0.249171068750817	0.422326440440774	k__Bacteria; p__Actinobacteria; c__Acidimicrobiia; o__Acidimicrobiales; f__unidentified; g__unidentified; s__unidentified
OTU_11310	0.431857702646947	0.597813496105199	0.469709386915374	0.62586508506431	k__Bacteria; p__Actinobacteria; c__Acidimicrobiia; o__Acidimicrobiales; f__Acidimicrobiaceae; g__Ilumatobacter; s__unidentified
OTU_11312	0.439670700721718	0.602157314545037	0.444210723937487	0.60382607193801	k__Bacteria; p__Firmicutes; c__Clostridia; o__Clostridiales; f__Ruminococcaceae; g__Ruminococcaceae_UCG-014; s__unidentified
OTU_11313	0.431254634687121	0.592882453737001	0.43867218329747	0.598973449283295	k__Bacteria; p__Firmicutes; c__Clostridia; o__Clostridiales; f__Ruminococcaceae; g__Ruminococcaceae_UCG-014; s__unidentified
OTU_11314	0.27347208848725	0.449462432780274	0.289701836983995	0.461050032763677	k__Bacteria; p__Actinobacteria; c__Acidimicrobiia; o__Acidimicrobiales; f__Iamiaceae; g__Iamia; s__unidentified
OTU_11317	0.437955514562014	0.594910970802043	0.320282451832801	0.491023124076676	k__Bacteria; p__Firmicutes; c__Clostridia; o__Clostridiales; f__Ruminococcaceae; g__Eubacterium_coprostanoligenes_group; s__unidentified
OTU_11319	0.559952955065869	0.694755284666736	0.537752851192248	0.681959599371907	k__Bacteria; p__Firmicutes; c__Clostridia; o__Clostridiales; f__Lachnospiraceae; g__unidentified; s__unidentified
OTU_11320	0.563602143373267	0.69879171885947	0.563317849239205	0.702023563289336	k__Bacteria; p__Firmicutes; c__Clostridia; o__Clostridiales; f__Ruminococcaceae; g__Butyricicoccus; s__unidentified
OTU_11321	0.575230707937909	0.70459836581629	0.568311253375935	0.703962519289638	k__Bacteria; p__Firmicutes; c__Clostridia; o__Clostridiales; f__Ruminococcaceae; g__Ruminococcaceae_UCG-014; s__unidentified
OTU_11322	0.0228592202627587	0.154409114174136	0.0588196972736743	0.192830277923001	k__Bacteria; p__Firmicutes; c__Clostridia; o__Clostridiales; f__Ruminococcaceae; g__Ruminococcaceae_UCG-014; s__unidentified
OTU_11323	0.316045904600556	0.494839839121292	0.348879974565407	0.520749103103047	k__Bacteria; p__Proteobacteria; c__Alphaproteobacteria; o__Rhizobiales; f__Methylobacteriaceae; g__unidentified; s__unidentified
OTU_11324	0.149949389992182	0.328244620384441	0.216533886742994	0.381187534329182	k__Bacteria; p__Actinobacteria; c__Acidimicrobiia; o__Acidimicrobiales; f__unidentified; g__unidentified; s__unidentified
OTU_11327	0.0238079310721679	0.160762231365484	0.0256636326641477	0.133855389714318	k__Bacteria; p__Actinobacteria; c__Coriobacteriia; o__Coriobacteriales; f__Coriobacteriaceae; g__Enterorhabdus; s__unidentified
OTU_11328	0.662038305101834	0.777153401200125	0.556608963493448	0.701042486516461	k__Bacteria; p__Acidobacteria; c__Solibacteres; o__Solibacterales; f__Solibacteraceae_Subgroup_3; g__Candidatus_Solibacter; s__unidentified
OTU_11330	0.359747878365944	0.530259636542227	0.385491401881318	0.547146069202056	k__Bacteria; p__Firmicutes; c__Clostridia; o__Clostridiales; f__Lachnospiraceae
OTU_11331	0.150346914547369	0.320329732014127	0.154455628713543	0.307927318359159	k__Bacteria; p__Chloroflexi; c__Anaerolineae; o__Anaerolineales; f__Anaerolineaceae; g__Leptolinea; s__unidentified
OTU_11332	0.0961344580314649	0.251680703843825	0.119170084541855	0.260983002523899	k__Bacteria; p__Chloroflexi; c__Anaerolineae; o__Anaerolineales; f__Anaerolineaceae; g__unidentified; s__unidentified
OTU_11336	0.244137117639247	0.428906429359101	0.36351238205796	0.529248284842957	k__Bacteria; p__Actinobacteria; c__Acidimicrobiia; o__Acidimicrobiales; f__unidentified; g__unidentified; s__unidentified
OTU_11337	0.116835872827385	0.279113833115183	0.0986857749388433	0.239597625195814	k__Bacteria; p__Chloroflexi; c__Anaerolineae; o__Anaerolineales; f__Anaerolineaceae; g__Anaerolinea; s__unidentified
OTU_11338	0.121046724238857	0.282045235478072	0.135146787687309	0.27614259272957	k__Bacteria; p__Chloroflexi; c__Anaerolineae; o__Anaerolineales; f__Anaerolineaceae; g__Anaerolinea; s__unidentified
OTU_11339	0.505636031409476	0.653346702749211	0.481962079652403	0.642112120643334	k__Bacteria; p__Actinobacteria; c__Acidimicrobiia; o__Acidimicrobiales; f__Acidimicrobiaceae; g__Ilumatobacter; s__unidentified
OTU_11340	0.407729364729303	0.570150665750997	0.4263154713503	0.583655993028666	k__Bacteria; p__Proteobacteria; c__Alphaproteobacteria; o__Rhizobiales; f__Xanthobacteraceae
OTU_11341	0.488626641875714	0.639123755313118	0.463987038314453	0.623733874804635	k__Bacteria; p__Chloroflexi; c__P2-11E; o__unidentified; f__unidentified; g__unidentified; s__unidentified
OTU_11362	0.266648816463113	0.4412281443822	0.313466027820614	0.47542845151099	k__Bacteria; p__Proteobacteria; c__Alphaproteobacteria; o__Rhizobiales; f__Rhizobiales_Incertae_Sedis; g__Bauldia; s__unidentified
OTU_11364	0.421049030552677	0.585006739942194	0.413578704808447	0.579378181307751	k__Bacteria; p__Firmicutes; c__Clostridia; o__Clostridiales; f__Lachnospiraceae; g__Anaerostipes; s__unidentified
OTU_11368	0.111709114301871	0.28415874870473	0.119040537757605	0.27473081827032	k__Bacteria; p__Chloroflexi; c__Anaerolineae; o__Anaerolineales; f__Anaerolineaceae; g__Leptolinea; s__unidentified
OTU_11370	0.00120545456905058	0.0662145095235558	0.0032185628073478	0.044474473384141	k__Bacteria; p__Firmicutes; c__Clostridia; o__Clostridiales; f__Lachnospiraceae
OTU_11373	0.123142509511079	0.287822606445703	0.115387713384199	0.265469040279491	k__Bacteria; p__Chloroflexi; c__Anaerolineae; o__Anaerolineales; f__Anaerolineaceae; g__Leptolinea; s__unidentified
OTU_11403	0.304226985808489	0.490621096975276	0.276269062826584	0.463847681857088	k__Bacteria; p__Firmicutes; c__Clostridia; o__Clostridiales; f__Lachnospiraceae; g__Ruminococcus_torques_group; s__unidentified
OTU_11406	0.330883063204036	0.503314841886242	0.400591443250949	0.563702221649496	k__Bacteria; p__Actinobacteria; c__Acidimicrobiia; o__Acidimicrobiales; f__unidentified; g__unidentified; s__unidentified
OTU_11410	0.203106937585988	0.38129830897137	0.221071965036048	0.390126836712861	k__Bacteria; p__Chloroflexi; c__SJA-15; o__unidentified; f__unidentified; g__unidentified; s__unidentified
OTU_11417	0.452454032057963	0.617067829927966	0.458480919615493	0.616387324026275	k__Bacteria; p__Proteobacteria; c__Alphaproteobacteria; o__Rhizobiales; f__Xanthobacteraceae; g__Variibacter; s__unidentified
OTU_11420	0.0317473164875938	0.187560581180109	0.0258893592287057	0.151027596790495	k__Bacteria; p__Firmicutes; c__Clostridia; o__Clostridiales; f__Clostridiaceae_1; g__Clostridium_sensu_stricto_1; s__unidentified
OTU_11422	0.0169603337110944	0.140095195203987	0.0374412695263106	0.141827871573731	k__Bacteria; p__Firmicutes; c__Clostridia; o__Clostridiales; f__Lachnospiraceae
OTU_11442	0.135215842221793	0.305271867501863	0.155128131929016	0.313021010857203	k__Bacteria; p__Chloroflexi; c__Anaerolineae; o__Anaerolineales; f__Anaerolineaceae; g__unidentified; s__unidentified
OTU_11450	0.26811216552436	0.480269846588617	0.358591780038228	0.55039968176057	k__Bacteria; p__Firmicutes; c__Clostridia; o__Clostridiales; f__Ruminococcaceae; g__Subdoligranulum; s__unidentified
OTU_11481	0.449946102021912	0.613815512472302	0.444015823223397	0.609851739065038	k__Bacteria; p__Firmicutes; c__Clostridia; o__Clostridiales; f__Lachnospiraceae; g__Roseburia; s__unidentified
OTU_11499	0.106524350825126	0.275835548657924	0.109512278171225	0.255268074152121	k__Bacteria; p__Chloroflexi; c__Anaerolineae; o__Anaerolineales; f__Anaerolineaceae; g__Anaerolinea; s__unidentified
OTU_11617	0.233717000868578	0.428834554660886	0.229322315939756	0.412970698885249	k__Bacteria
OTU_11620	0.388297154597661	0.548606623507261	0.331197199471679	0.49662729243243	k__Bacteria; p__SR1_Absconditabacteria; c__unidentified; o__unidentified; f__unidentified; g__unidentified; s__unidentified
OTU_11629	0.104644020962112	0.311140959284119	0.101899326415786	0.286708829732227	k__Bacteria; p__Firmicutes; c__Clostridia; o__Clostridiales; f__Lachnospiraceae; g__Blautia; s__unidentified
OTU_11684	0.654158276661687	0.769376386077537	0.58399328505883	0.723697039097331	k__Bacteria; p__Acidobacteria; c__Solibacteres; o__Solibacterales; f__Solibacteraceae_Subgroup_3; g__Bryobacter; s__unidentified
OTU_11715	0.548669595703633	0.686340909176875	0.514575430250005	0.666169158215653	k__Bacteria; p__Acidobacteria; c__Blastocatellia; o__Blastocatellales; f__Blastocatellaceae_Subgroup_4; g__unidentified; s__unidentified
OTU_11768	0.699369069576463	0.801406537409631	0.649262403867398	0.770647883012465	k__Bacteria; p__Chloroflexi; c__KD4-96; o__unidentified; f__unidentified; g__unidentified; s__unidentified
OTU_11823	0.147624756988887	0.335122208915786	0.170142033294048	0.339386474289073	k__Bacteria; p__Firmicutes; c__Clostridia; o__Clostridiales; f__Lachnospiraceae
OTU_11830	0.204699367756233	0.398827108546926	0.218601249372859	0.395699794364779	k__Bacteria; p__Firmicutes; c__Clostridia; o__Clostridiales; f__Lachnospiraceae; g__Ruminococcus_torques_group; s__unidentified
OTU_11876	0.552752447460069	0.692703715960069	0.541319156847907	0.689426886970864	k__Bacteria; p__Firmicutes; c__Clostridia; o__Clostridiales; f__Lachnospiraceae; g__Roseburia; s__unidentified
OTU_11940	0.269807394094442	0.481689260537486	0.351863021791768	0.543652149357072	k__Bacteria; p__Firmicutes; c__Clostridia; o__Clostridiales; f__Ruminococcaceae; g__Ruminococcus_2; s__unidentified
OTU_11964	0.345799631230964	0.52438134318312	0.384607972180026	0.548843843274404	k__Bacteria; p__Actinobacteria; c__Acidimicrobiia; o__Acidimicrobiales; f__OM1_clade; g__unidentified; s__unidentified
OTU_11996	0.434341007215902	0.601554984709406	0.489496529960908	0.646502477650309	k__Bacteria; p__Actinobacteria; c__Acidimicrobiia; o__Acidimicrobiales; f__OM1_clade; g__unidentified; s__unidentified
OTU_11998	0.390807314396918	0.557425071428364	0.397296781424098	0.56004477032257	k__Bacteria; p__Actinobacteria; c__Acidimicrobiia; o__Acidimicrobiales; f__Acidimicrobiaceae; g__Ilumatobacter; s__unidentified
OTU_120	0.62672079369694	0.750591110141512	0.6216507348277	0.754089730402422	Unclassified
OTU_12070	0.351461898159972	0.543823287190128	0.257709845665634	0.449378498699876	k__Bacteria; p__Proteobacteria; c__Alphaproteobacteria; o__Rhodospirillales; f__Rhodospirillaceae; g__Skermanella; s__unidentified
OTU_121	0.220726628836263	0.414688858847661	0.273014256136382	0.452771845827708	k__Bacteria; p__Proteobacteria; c__Alphaproteobacteria; o__Rickettsiales
OTU_12215	0.082609403546598	0.278745551168203	0.0859860800672785	0.262222643022075	k__Bacteria; p__Firmicutes; c__Clostridia; o__Clostridiales; f__Ruminococcaceae; g__Subdoligranulum; s__unidentified
OTU_1228	0.016806260284675	0.126769574422556	0.0367205808317804	0.140299718269128	k__Bacteria; p__Proteobacteria; c__Betaproteobacteria; o__Neisseriales; f__Neisseriaceae; g__Neisseria; s__unidentified
OTU_12366	0.058568430120507	0.244292222372991	0.0719485986172043	0.245854960639295	k__Bacteria; p__Firmicutes; c__Clostridia; o__Clostridiales; f__Ruminococcaceae; g__Faecalibacterium; s__unidentified
OTU_12510	0.120968237931998	0.299216148285422	0.162758239486807	0.333118042562467	k__Bacteria; p__Proteobacteria; c__Alphaproteobacteria; o__Rhizobiales
OTU_12511	0.391510990941167	0.584089363280188	0.374678472676979	0.564942478357394	k__Bacteria; p__Proteobacteria; c__Alphaproteobacteria; o__Sphingomonadales
OTU_12512	0.156435306393282	0.343252939790956	0.0990322340466898	0.260441469226058	k__Bacteria; p__Proteobacteria; c__Alphaproteobacteria; o__Rhodospirillales; f__Rhodospirillaceae; g__unidentified; s__unidentified
OTU_12513	0.377679646988379	0.540886416103089	0.266316893548204	0.43411362511353	k__Bacteria; p__Firmicutes; c__Clostridia; o__Clostridiales; f__Lachnospiraceae; g__Catonella; s__unidentified
OTU_12514	0.330157642940178	0.538402357030185	0.33248466163877	0.538381134310095	k__Bacteria; p__Proteobacteria; c__Alphaproteobacteria; o__Rhizobiales; f__Bradyrhizobiaceae
OTU_12515	0.234612837752905	0.419203927926938	0.130082035022996	0.300204403644352	k__Bacteria; p__Proteobacteria; c__Alphaproteobacteria; o__Rhodospirillales; f__Acetobacteraceae; g__Roseomonas; s__unidentified
OTU_12516	0.0104548067826338	0.125417545934441	0.00902992036762854	0.0932488571959801	k__Bacteria; p__Firmicutes; c__Clostridia; o__Clostridiales; f__Clostridiaceae_1
OTU_12517	0.554632209852896	0.706406460154829	0.421556778176043	0.612837361441556	k__Bacteria; p__Proteobacteria; c__Alphaproteobacteria; o__Rhizobiales; f__Methylobacteriaceae; g__Methylobacterium
OTU_12518	0.387543280050508	0.545804094245511	0.342995392516311	0.511289351880196	k__Bacteria; p__Proteobacteria; c__Epsilonproteobacteria; o__Campylobacterales; f__Helicobacteraceae; g__Wolinella; s__unidentified
OTU_12519	0.484896026516906	0.636517868616183	0.303102953166522	0.484425241948218	k__Bacteria; p__Proteobacteria; c__Alphaproteobacteria; o__Sphingomonadales; f__Sphingomonadaceae; g__Sphingomonas
OTU_12520	0.464238713583554	0.622252861923911	0.331751284726702	0.517153370075934	k__Bacteria; p__Firmicutes; c__Clostridia; o__Clostridiales; f__Defluviitaleaceae; g__Defluviitaleaceae_UCG-011; s__unidentified
OTU_12521	0.0453313674302531	0.201585924035793	0.0385186343201571	0.154572747429971	k__Bacteria; p__Proteobacteria; c__Alphaproteobacteria; o__Caulobacterales; f__Caulobacteraceae; g__Brevundimonas; s__unidentified
OTU_12522	0.0621080409904952	0.247946102514156	0.0972667740641104	0.26873237663241	k__Bacteria; p__Firmicutes; c__Clostridia; o__Clostridiales; f__Lachnospiraceae; g__Dorea; s__unidentified
OTU_12523	0.0671304725004075	0.241242988478424	0.0640422363508105	0.204908136732066	k__Bacteria; p__Proteobacteria; c__Alphaproteobacteria; o__Rhodobacterales; f__Rhodobacteraceae; g__Paracoccus; s__unidentified
OTU_12524	0.283661847144761	0.471444529143455	0.305535503721586	0.483505032901444	k__Bacteria; p__Proteobacteria; c__Epsilonproteobacteria; o__Campylobacterales; f__Helicobacteraceae; g__Helicobacter; s__unidentified
OTU_12525	0.369876520131908	0.560399756021257	0.33673144493647	0.532356069400038	k__Bacteria; p__Firmicutes; c__Clostridia; o__Clostridiales; f__Lachnospiraceae; g__Anaerostipes; s__unidentified
OTU_12526	0.192827224437288	0.370427335785418	0.11599190148204	0.266501408671935	k__Bacteria; p__Proteobacteria; c__Alphaproteobacteria; o__Rhodospirillales; f__Acetobacteraceae; g__Acetobacter; s__unidentified
OTU_12527	0.0540691030444154	0.232300572212374	0.106507702712997	0.274541442176747	k__Bacteria; p__Firmicutes; c__Clostridia; o__Clostridiales; f__Lachnospiraceae; g__Johnsonella; s__unidentified
OTU_12528	0.0310533571101781	0.179828662483464	0.0343307401720219	0.160424811272045	k__Bacteria; p__Firmicutes; c__Clostridia; o__Clostridiales; f__Lachnospiraceae; g__Lachnospira; s__unidentified
OTU_12529	0.337884610475164	0.514664148683299	0.290089886729759	0.474870371463895	k__Bacteria; p__Firmicutes; c__Clostridia; o__Clostridiales; f__Lachnospiraceae; g__Robinsoniella; s__unidentified
OTU_12531	0.185384455995423	0.394566264591728	0.164362108426077	0.354691697648461	k__Bacteria; p__Firmicutes; c__Clostridia; o__Clostridiales; f__Lachnospiraceae; g__Eubacterium_eligens_group; s__unidentified
OTU_12532	0.441425668642608	0.607577612922453	0.382780420491176	0.562993696056211	k__Bacteria; p__Firmicutes; c__Clostridia; o__Clostridiales; f__Lachnospiraceae; g__Stomatobaculum; s__unidentified
OTU_12533	0.446836976931968	0.604284032839831	0.423617256077915	0.582994342466794	k__Bacteria; p__Firmicutes; c__Clostridia; o__Clostridiales; f__Peptostreptococcaceae; g__uncultured
OTU_12534	0.218618794356879	0.427825245000825	0.257906781996637	0.454393986597278	k__Bacteria; p__Firmicutes; c__Clostridia; o__Clostridiales; f__Lachnospiraceae; g__Oribacterium; s__unidentified
OTU_12535	0.298549038105521	0.478843414726749	0.276027412097529	0.448177246864337	k__Bacteria; p__Firmicutes; c__Clostridia; o__Clostridiales; f__Ruminococcaceae; g__Fastidiosipila; s__unidentified
OTU_12536	0.102700448031163	0.294450884197242	0.144246150468245	0.315845590812948	k__Bacteria; p__Firmicutes; c__Clostridia; o__Clostridiales; f__Lachnospiraceae; g__Coprococcus_1; s__unidentified
OTU_12537	0.0652112609067308	0.241323616162579	0.0890890855193143	0.241582820588241	k__Bacteria; p__Firmicutes; c__Clostridia; o__Clostridiales; f__Lachnospiraceae; g__Dorea; s__unidentified
OTU_12538	0.54002191505263	0.685052182817891	0.500578799476495	0.659031174827306	k__Bacteria; p__Firmicutes; c__Clostridia; o__Clostridiales; f__Lachnospiraceae; g__unidentified; s__unidentified
OTU_12539	0.0300706458007099	0.18480277901424	0.0438163938147985	0.186255650721216	k__Bacteria; p__Firmicutes; c__Clostridia; o__Clostridiales; f__Lachnospiraceae; g__Eubacterium_hallii_group; s__unidentified
OTU_12540	0.194093326002596	0.39130878499229	0.213598284979852	0.392362759834658	k__Bacteria; p__Firmicutes; c__Clostridia; o__Clostridiales; f__Lachnospiraceae; g__Eubacterium_ventriosum_group; s__unidentified
OTU_12541	0.748067308195404	0.836654059591214	0.703829846953091	0.811857084353871	k__Bacteria; p__Proteobacteria; c__Alphaproteobacteria; o__Rhodospirillales; f__Rhodospirillaceae
OTU_12542	0.0702008106832101	0.247666121337889	0.0575391531263368	0.20400840243194	k__Bacteria; p__Firmicutes; c__Clostridia; o__Clostridiales; f__Ruminococcaceae; g__Ruminococcus_1; s__human_gut_metagenome
OTU_12543	0.167823867589878	0.345789939203153	0.182033514460125	0.345663813694645	k__Bacteria; p__Firmicutes; c__Clostridia; o__Clostridiales; f__Clostridiaceae_1; g__Clostridium_sensu_stricto_1; s__Clostridium_butyricum
OTU_12544	0.13280277776626	0.334108976403024	0.136591399842878	0.319766447696925	k__Bacteria; p__Firmicutes; c__Clostridia; o__Clostridiales; f__Lachnospiraceae; g__Ruminococcus_torques_group; s__unidentified
OTU_12545	0.535448799820161	0.67229004347954	0.496165128195299	0.645974655538893	k__Bacteria; p__Firmicutes; c__Clostridia; o__Clostridiales; f__Ruminococcaceae; g__Anaerotruncus; s__unidentified
OTU_12546	0.0166691842778458	0.148023242135631	0.024582990425963	0.131125272698306	k__Bacteria; p__Firmicutes; c__Clostridia; o__Clostridiales; f__Lachnospiraceae; g__Roseburia; s__unidentified
OTU_12547	0.405718282388437	0.5703326553176	0.366917862116798	0.537534521880819	k__Bacteria; p__Firmicutes; c__Clostridia; o__Clostridiales; f__Peptostreptococcaceae
OTU_12548	0.272247438333242	0.465555440700749	0.307341452127808	0.480920715805272	k__Bacteria; p__Proteobacteria; c__Alphaproteobacteria; o__Rhizobiales; f__Rhizobiales_Incertae_Sedis; g__Bauldia; s__unidentified
OTU_12550	0.145238877235866	0.344531738494963	0.126841910028753	0.297054832431826	k__Bacteria; p__Firmicutes; c__Clostridia; o__Clostridiales; f__Lachnospiraceae; g__Lachnospiraceae_NK4A136_group; s__unidentified
OTU_12551	0.094035680048638	0.279669564027254	0.115155553308802	0.281253066707134	k__Bacteria; p__Firmicutes; c__Clostridia; o__Clostridiales; f__Lachnospiraceae; g__Coprococcus_2; s__unidentified
OTU_12552	0.100259071631766	0.28021218281185	0.111699625292922	0.270042606996162	k__Bacteria; p__Proteobacteria; c__Alphaproteobacteria; o__Caulobacterales; f__Caulobacteraceae; g__Brevundimonas; s__Brevundimonas_diminuta
OTU_12553	0.437147152765175	0.593304958338502	0.27622032628209	0.450344562258457	k__Bacteria; p__Proteobacteria
OTU_12554	0.0903520360702354	0.262528594246809	0.130698973481921	0.290860369224204	k__Bacteria; p__Proteobacteria; c__Alphaproteobacteria; o__Rhizobiales; f__MNG7; g__unidentified; s__unidentified
OTU_12555	0.0263794633454448	0.163282044402748	0.0378584297488805	0.158435553331039	k__Bacteria; p__Proteobacteria; c__Alphaproteobacteria; o__Rhizobiales; f__Methylobacteriaceae; g__Methylobacterium
OTU_12556	0.152585378576172	0.338853476654215	0.235802758168217	0.40904536481711	k__Bacteria; p__Proteobacteria; c__Alphaproteobacteria; o__Rhizobiales; f__MNG7; g__unidentified; s__unidentified
OTU_12557	0.446415631520982	0.616850744154235	0.480055219508828	0.643327161793804	k__Bacteria; p__Proteobacteria; c__Alphaproteobacteria; o__Caulobacterales; f__Hyphomonadaceae; g__Woodsholea; s__unidentified
OTU_12558	0.424373256784304	0.594035157116539	0.43594469987253	0.601917162099948	k__Bacteria; p__Firmicutes; c__Clostridia; o__Clostridiales; f__Ruminococcaceae; g__Ruminiclostridium_5; s__unidentified
OTU_12559	0.452064224110497	0.615679345496113	0.486248643273858	0.638764313899356	k__Bacteria; p__Proteobacteria; c__Alphaproteobacteria; o__Rhizobiales; f__Bradyrhizobiaceae; g__unidentified; s__unidentified
OTU_12560	0.056584879056566	0.237733047489753	0.064874687326084	0.220332026109728	k__Bacteria; p__Firmicutes; c__Clostridia; o__Clostridiales; f__Lachnospiraceae; g__Blautia; s__unidentified
OTU_12561	0.0971527988967763	0.262231303237162	0.0716494883285573	0.204591065714518	k__Bacteria; p__Proteobacteria; c__Alphaproteobacteria; o__Sphingomonadales; f__DSSF69; g__unidentified; s__unidentified
OTU_12562	0.674731600209087	0.788371918504726	0.652651877859132	0.775718766480226	k__Bacteria; p__Proteobacteria; c__Alphaproteobacteria; o__Sphingomonadales; f__Sphingomonadaceae; g__Sphingomonas; s__unidentified
OTU_12563	0.0732729232048281	0.229542738209541	0.0529543272680208	0.168082818473905	k__Bacteria; p__Acidobacteria; c__Acidobacteria; o__Acidobacteriales; f__Acidobacteriaceae_Subgroup_1; g__unidentified; s__unidentified
OTU_12564	0.446510008657697	0.618839713538985	0.528042092456664	0.678507933196993	k__Bacteria; p__Proteobacteria; c__Alphaproteobacteria; o__Rhizobiales; f__KF-JG30-B3; g__unidentified; s__unidentified
OTU_12565	0.403001650627079	0.570996809753223	0.385152536646593	0.555493149707081	k__Bacteria; p__Firmicutes; c__Clostridia; o__Clostridiales; f__Lachnospiraceae
OTU_12566	0.362726329133078	0.546337323387099	0.422355389975092	0.591641990489355	k__Bacteria; p__Proteobacteria; c__Alphaproteobacteria; o__Caulobacterales; f__Hyphomonadaceae; g__Hirschia; s__unidentified
OTU_12567	0.0873985214817124	0.279267887391558	0.0989488049396964	0.26821975591737	k__Bacteria; p__Firmicutes; c__Clostridia; o__Clostridiales; f__Lachnospiraceae; g__Blautia
OTU_12568	0.521673906151013	0.673528365288172	0.550179714698958	0.692644726788075	k__Bacteria; p__Proteobacteria; c__Alphaproteobacteria; o__Rhizobiales; f__Hyphomicrobiaceae; g__Devosia; s__unidentified
OTU_12569	0.41580146308653	0.590138448266741	0.439263146218535	0.60884599274441	k__Bacteria; p__Proteobacteria; c__Alphaproteobacteria; o__Rhizobiales; f__Rhodobiaceae; g__unidentified; s__unidentified
OTU_12572	0.48598502407855	0.644849901281472	0.454919235758584	0.621115969673253	k__Bacteria; p__Firmicutes; c__Clostridia; o__Clostridiales; f__Ruminococcaceae; g__Anaerotruncus; s__unidentified
OTU_12573	0.645345617312152	0.76053183530737	0.648172967383472	0.766437109836949	k__Bacteria; p__Proteobacteria; c__Alphaproteobacteria; o__Rhizobiales; f__Rhodobiaceae; g__unidentified; s__unidentified
OTU_12574	0.491925084189648	0.651252353433746	0.552584048363315	0.694552034217526	k__Bacteria; p__Proteobacteria; c__Alphaproteobacteria; o__Rhizobiales; f__Hyphomicrobiaceae; g__Pedomicrobium; s__unidentified
OTU_12575	0.436411032005679	0.601122760974941	0.445850162304938	0.603278021739138	k__Bacteria; p__Proteobacteria; c__Alphaproteobacteria; o__Rhodospirillales; f__MND8; g__unidentified; s__unidentified
OTU_12576	0.458546458390481	0.621980529224999	0.498729115441268	0.651292593524588	k__Bacteria; p__Proteobacteria; c__Alphaproteobacteria; o__Rhodospirillales; f__Rhodospirillales_Incertae_Sedis; g__Reyranella; s__unidentified
OTU_12577	0.514083563657813	0.663365878283583	0.511694425468581	0.664602964689439	k__Bacteria; p__Acidobacteria; c__Solibacteres; o__Solibacterales; f__Solibacteraceae_Subgroup_3; g__Bryobacter; s__unidentified
OTU_12578	0.52670060385338	0.673105107612494	0.491419754667191	0.648800702893103	k__Bacteria; p__Firmicutes; c__Clostridia; o__Clostridiales; f__Lachnospiraceae; g__Lachnospiraceae_NK4A136_group; s__unidentified
OTU_12579	0.747272908600866	0.83378475440384	0.667515531143048	0.785169151610418	k__Bacteria; p__Proteobacteria; c__Alphaproteobacteria; o__Sphingomonadales; f__Erythrobacteraceae; g__Altererythrobacter; s__unidentified
OTU_12581	0.179488294423473	0.378318292450079	0.321733763526127	0.50024459875309	k__Bacteria; p__Proteobacteria; c__Alphaproteobacteria; o__Sphingomonadales; f__Erythrobacteraceae
OTU_12582	0.25240161500069	0.44503873279083	0.326691787871065	0.500837965367438	k__Bacteria; p__Proteobacteria; c__Alphaproteobacteria; o__Rhizobiales; f__Methylobacteriaceae; g__Microvirga; s__unidentified
OTU_12584	0.501456115003361	0.648688807334552	0.482509317549181	0.635782476652222	k__Bacteria; p__Firmicutes; c__Clostridia; o__Clostridiales; f__Ruminococcaceae; g__Ruminiclostridium_6; s__unidentified
OTU_12585	0.433480175046521	0.598111469466812	0.40134783694057	0.570536095014248	k__Bacteria; p__Proteobacteria; c__Epsilonproteobacteria; o__Campylobacterales; f__Helicobacteraceae; g__Helicobacter; s__unidentified
OTU_12586	0.540147044212666	0.679504813358787	0.513652706293423	0.660415969266791	k__Bacteria; p__Firmicutes; c__Clostridia; o__Clostridiales; f__Lachnospiraceae; g__Hungatella; s__unidentified
OTU_12587	0.488335408603195	0.642360278518787	0.474342846188567	0.63312323411207	k__Bacteria; p__Firmicutes; c__Clostridia; o__Clostridiales; f__Ruminococcaceae; g__Ruminiclostridium_5; s__unidentified
OTU_12590	0.438013449840059	0.590659041964079	0.38099327273102	0.541321670240363	k__Bacteria; p__Firmicutes; c__Clostridia; o__Clostridiales; f__Lachnospiraceae; g__Johnsonella; s__unidentified
OTU_12591	0.209106419681709	0.410834858441131	0.331204464151389	0.508870220479774	k__Bacteria; p__Proteobacteria; c__Alphaproteobacteria; o__Rhizobiales; f__Phyllobacteriaceae; g__Mesorhizobium; s__unidentified
OTU_12592	0.315500037098733	0.49791617332779	0.411978109582692	0.573077505365876	k__Bacteria; p__Proteobacteria; c__Alphaproteobacteria; o__Rhizobiales; f__Hyphomicrobiaceae; g__Hyphomicrobium; s__unidentified
OTU_12593	0.669683254438502	0.781700844331801	0.595495167347857	0.733914371479781	k__Bacteria; p__Proteobacteria; c__Alphaproteobacteria; o__Sphingomonadales; f__Sphingomonadaceae; g__Sphingomonas; s__unidentified
OTU_12594	0.343993267588707	0.518115692797202	0.35280318483189	0.524303557089302	k__Bacteria; p__Acidobacteria; c__Solibacteres; o__Solibacterales; f__Solibacteraceae_Subgroup_3; g__PAUC26f; s__unidentified
OTU_12595	0.0454844950125489	0.204788130077588	0.0877003369725771	0.237839922798776	k__Bacteria; p__Proteobacteria; c__Alphaproteobacteria; o__Rhizobiales; f__Brucellaceae
OTU_12596	0.262254128203344	0.44319715960124	0.312543142260915	0.48403348195594	k__Bacteria; p__Proteobacteria; c__Alphaproteobacteria
OTU_12597	0.488858569898905	0.637177293404134	0.424076227884541	0.583259467652841	k__Bacteria; p__Firmicutes; c__Clostridia; o__Clostridiales; f__Lachnospiraceae; g__Lachnospiraceae_NK4A136_group; s__unidentified
OTU_12599	0.316749547493538	0.508212617507573	0.420393732508252	0.587757098959022	k__Bacteria; p__Proteobacteria; c__Alphaproteobacteria; o__Rhizobiales; f__Rhizobiales_Incertae_Sedis; g__Nordella; s__unidentified
OTU_12600	0.256655230389954	0.452292407680178	0.279664855748989	0.459565478277597	k__Bacteria; p__Firmicutes; c__Clostridia; o__Clostridiales; f__Lachnospiraceae; g__Lachnospiraceae_FCS020_group; s__unidentified
OTU_12602	0.268896531164748	0.464984364258395	0.388721943330602	0.562021545897155	k__Bacteria; p__Proteobacteria; c__Alphaproteobacteria; o__Caulobacterales; f__Caulobacteraceae; g__Phenylobacterium; s__unidentified
OTU_12603	0.487545452428465	0.646355638583543	0.504889896330593	0.655091949988173	k__Bacteria; p__Proteobacteria; c__Alphaproteobacteria; o__Rhizobiales; f__Hyphomicrobiaceae; g__Rhodoplanes; s__unidentified
OTU_12604	0.453982260030696	0.615410256333133	0.40378128629422	0.572881192625039	k__Bacteria; p__Proteobacteria; c__Alphaproteobacteria; o__Sphingomonadales; f__Sphingomonadaceae; g__Sphingomonas; s__Sphingomonas_paucimobilis
OTU_12605	0.390378382999218	0.555078206709773	0.375523419154867	0.540259274995904	k__Bacteria; p__Proteobacteria; c__Alphaproteobacteria; o__Rhizobiales; f__Bradyrhizobiaceae; g__Bosea; s__unidentified
OTU_12606	0.147793522087502	0.332193207266971	0.167725651683569	0.340340584389061	k__Bacteria; p__Firmicutes; c__Clostridia; o__Clostridiales; f__Lachnospiraceae; g__Coprococcus_1; s__unidentified
OTU_12611	0.53247653134296	0.672555006845743	0.495855674750087	0.648434936496792	k__Bacteria; p__Firmicutes; c__Clostridia; o__Clostridiales; f__Lachnospiraceae; g__Lachnospiraceae_NK4A136_group; s__unidentified
OTU_12612	0.243258831569083	0.428547569723468	0.274099312245177	0.4445635106404	k__Bacteria; p__Proteobacteria; c__Alphaproteobacteria; o__Rhizobiales; f__DUNssu044; g__unidentified; s__unidentified
OTU_12613	0.497297518569064	0.64310488524984	0.517488765669317	0.659461475572922	k__Bacteria; p__Proteobacteria; c__Alphaproteobacteria; o__SAR11_clade; f__LD12_freshwater_group; g__unidentified; s__unidentified
OTU_12614	0.397314380371161	0.560909688181184	0.356042404317112	0.520781453714475	k__Bacteria; p__SR1_Absconditabacteria; c__SR1_bacterium_canine_oral_taxon_382; o__SR1_bacterium_canine_oral_taxon_382; f__SR1_bacterium_canine_oral_taxon_382; g__SR1_bacterium_canine_oral_taxon_382; s__SR1_bacterium_canine_oral_taxon_382
OTU_12615	0.0744073790363894	0.252263519402674	0.110296628570901	0.27179020984071	k__Bacteria; p__Firmicutes; c__Clostridia; o__Clostridiales; f__Lachnospiraceae
OTU_12617	0.572407360457483	0.709767593699836	0.547047358725221	0.695237214711638	k__Bacteria; p__Firmicutes; c__Clostridia; o__Clostridiales; f__Lachnospiraceae; g__Lachnoclostridium; s__unidentified
OTU_12618	0.385055938494294	0.553764061537706	0.414507713403098	0.574002394087888	k__Bacteria; p__Proteobacteria; c__Alphaproteobacteria; o__Rhodospirillales; f__DA111; g__unidentified; s__unidentified
OTU_12619	0.467503044659807	0.631095260391962	0.492331838224186	0.648934940862294	k__Bacteria; p__Proteobacteria; c__Alphaproteobacteria; o__Rhizobiales; f__Rhizobiales_Incertae_Sedis; g__Rhizomicrobium; s__unidentified
OTU_12622	0.422179833233472	0.598951566040957	0.447553667104888	0.616499320744634	k__Bacteria; p__Proteobacteria; c__Alphaproteobacteria; o__Rhizobiales; f__Rhizobiaceae; g__Rhizobium; s__unidentified
OTU_12623	0.507453149579193	0.666649500295618	0.636580310920988	0.765296865360984	k__Bacteria; p__Proteobacteria; c__Alphaproteobacteria; o__Rhizobiales; f__Xanthobacteraceae; g__Variibacter; s__unidentified
OTU_12624	0.101505278984521	0.254615168156332	0.0792744267663623	0.201569763788437	k__Bacteria; p__Acidobacteria; c__Acidobacteria; o__Acidobacteriales; f__Acidobacteriaceae_Subgroup_1; g__unidentified; s__unidentified
OTU_12625	0.065725981341394	0.225599500190073	0.110857882442017	0.252997183362855	k__Bacteria; p__Firmicutes; c__Clostridia; o__Clostridiales; f__Lachnospiraceae
OTU_12631	0.212897107582226	0.39327249130692	0.227058174496228	0.391436267919491	k__Bacteria; p__Proteobacteria; c__Alphaproteobacteria; o__Rhodobacterales; f__Rhodobacteraceae; g__Cereibacter; s__unidentified
OTU_12632	0.521587363132021	0.66653563490629	0.505449157369386	0.660387970160394	k__Bacteria; p__Firmicutes; c__Clostridia; o__Clostridiales; f__Ruminococcaceae; g__Ruminococcus_1; s__unidentified
OTU_12636	0.0418119124108719	0.204020233366045	0.0750948776493056	0.227163199228715	k__Bacteria; p__Firmicutes; c__Clostridia; o__Clostridiales; f__Lachnospiraceae; g__Catonella; s__unidentified
OTU_12638	0.302369659673815	0.48411718631919	0.345942954853135	0.514665159287804	k__Bacteria; p__Proteobacteria; c__Alphaproteobacteria; o__Sphingomonadales; f__Sphingomonadaceae; g__Sphingomonas; s__unidentified
OTU_12640	0.518980156818943	0.663835472130976	0.494130759215189	0.647151669540389	k__Bacteria; p__Firmicutes; c__Clostridia; o__Clostridiales; f__Lachnospiraceae; g__Eubacterium_xylanophilum_group; s__unidentified
OTU_12641	0.297347285629723	0.482242745912382	0.319343787230444	0.494278589255788	k__Bacteria; p__Acidobacteria; c__Solibacteres; o__Solibacterales; f__Solibacteraceae_Subgroup_3; g__Paludibaculum; s__unidentified
OTU_12642	0.263416907805638	0.450449019559477	0.305005548229102	0.477167691493488	k__Bacteria; p__Firmicutes; c__Clostridia; o__Clostridiales; f__Lachnospiraceae
OTU_12645	0.142342408978128	0.319483512898363	0.207694821771767	0.367862168133403	k__Bacteria; p__Acidobacteria; c__Acidobacteria; o__Acidobacteriales; f__Acidobacteriaceae_Subgroup_1
OTU_12646	0.609247509914335	0.733468389630391	0.559601588204382	0.704365581970574	k__Bacteria; p__Firmicutes; c__Clostridia; o__Clostridiales; f__Lachnospiraceae; g__Roseburia; s__unidentified
OTU_12648	0.411326124088439	0.575049386373382	0.454162543021566	0.603454770133873	k__Bacteria; p__Acidobacteria; c__Solibacteres; o__Solibacterales; f__Solibacteraceae_Subgroup_3; g__Bryobacter; s__unidentified
OTU_12649	0.472246082705141	0.637322407308423	0.546740896280157	0.693264288409239	k__Bacteria; p__Proteobacteria; c__Alphaproteobacteria; o__Rhizobiales; f__JG34-KF-361; g__unidentified; s__unidentified
OTU_12651	0.0192084491768489	0.145839937034778	0.0288590369127832	0.136697936043077	k__Bacteria; p__Firmicutes; c__Clostridia; o__Clostridiales; f__Lachnospiraceae
OTU_12653	0.422064166239525	0.586054616818882	0.433767232361253	0.594700493680059	k__Bacteria; p__Proteobacteria; c__Alphaproteobacteria; o__Rhodospirillales; f__MND8; g__unidentified; s__unidentified
OTU_12655	0.295726556540717	0.476119087619224	0.321899507633561	0.493372533728972	k__Bacteria; p__Proteobacteria; c__Alphaproteobacteria; o__Rhizobiales; f__JG34-KF-361; g__unidentified; s__unidentified
OTU_12656	0.054501264805359	0.19672391957751	0.0782894005799327	0.197807967467853	k__Bacteria; p__Acidobacteria; c__Acidobacteria; o__Acidobacteriales; f__Acidobacteriaceae_Subgroup_1; g__Candidatus_Koribacter; s__unidentified
OTU_12657	0.0473866570409386	0.188919084080647	0.0757814296609287	0.198048667304858	k__Bacteria; p__Proteobacteria; c__Alphaproteobacteria; o__Rhodobacterales; f__Rhodobacteraceae; g__Rhodobacter; s__unidentified
OTU_12658	0.320156191662876	0.491875054068522	0.327433613861838	0.495363004898488	k__Bacteria; p__Proteobacteria; c__Alphaproteobacteria; o__Rhodospirillales; f__MNC12; g__unidentified; s__unidentified
OTU_12660	0.348758970726936	0.520937006768427	0.374291082626824	0.537948952900769	k__Bacteria; p__Proteobacteria; c__Alphaproteobacteria; o__Rhizobiales; f__Hyphomicrobiaceae; g__Rhodoplanes; s__unidentified
OTU_12665	0.68093038506429	0.788192465224349	0.603137587154902	0.731021728290294	k__Bacteria; p__Proteobacteria; c__Alphaproteobacteria; o__Rhizobiales; f__Hyphomicrobiaceae; g__Pedomicrobium; s__unidentified
OTU_12668	0.0538108383607579	0.226564288241397	0.0420098592289901	0.180990054480856	k__Bacteria; p__Firmicutes; c__Clostridia; o__Clostridiales; f__Lachnospiraceae; g__Lachnospira; s__unidentified
OTU_12669	0.346760294895873	0.521625214451094	0.338101188933506	0.506664689224829	k__Bacteria; p__Firmicutes; c__Clostridia; o__Clostridiales; f__Ruminococcaceae; g__Ruminococcus_1
OTU_12670	0.597343772893248	0.7241790505484	0.576775576756586	0.71358896817311	k__Bacteria; p__Firmicutes; c__Clostridia; o__Clostridiales; f__Lachnospiraceae
OTU_12671	0.134191519792651	0.310669551071429	0.151833320523693	0.312844194520591	k__Bacteria; p__Acidobacteria; c__Acidobacteria; o__Acidobacteriales; f__Acidobacteriaceae_Subgroup_1; g__Candidatus_Koribacter; s__unidentified
OTU_12672	0.501904345991166	0.65192063376067	0.469487123336232	0.622679146512783	k__Bacteria; p__Firmicutes; c__Clostridia; o__Clostridiales; f__Lachnospiraceae; g__Sellimonas; s__unidentified
OTU_12675	0.34763	0.525311762233452	0.396353774627239	0.558207613552659	k__Bacteria; p__Proteobacteria; c__Alphaproteobacteria; o__Sphingomonadales; f__Erythrobacteraceae; g__Altererythrobacter; s__unidentified
OTU_12678	0.204733252473898	0.395627698210431	0.197728011600766	0.372768417506797	k__Bacteria; p__Firmicutes; c__Clostridia; o__Clostridiales; f__Lachnospiraceae
OTU_12680	0.568519986213498	0.701471931906885	0.53266589913153	0.679519854170976	k__Bacteria; p__Proteobacteria; c__Alphaproteobacteria; o__Caulobacterales; f__Hyphomonadaceae; g__Woodsholea; s__unidentified
OTU_12681	0.620797485824589	0.740912150559905	0.564208177579076	0.700521508698509	k__Bacteria; p__Proteobacteria; c__Alphaproteobacteria; o__Rhizobiales; f__Hyphomicrobiaceae; g__Hyphomicrobium; s__unidentified
OTU_12683	0.440418754736847	0.595947192205352	0.435450328276095	0.594238209929276	k__Bacteria; p__Proteobacteria; c__Alphaproteobacteria; o__Rhizobiales; f__Hyphomicrobiaceae; g__Pedomicrobium; s__unidentified
OTU_12685	0.563339950349046	0.697641275462671	0.536224479566343	0.681738742275083	k__Bacteria; p__Proteobacteria; c__Alphaproteobacteria; o__Caulobacterales; f__Hyphomonadaceae; g__Woodsholea; s__unidentified
OTU_12686	0.598311160040555	0.725478466042329	0.553393204447221	0.696759739610788	k__Bacteria; p__Firmicutes; c__Clostridia; o__Clostridiales; f__Clostridiaceae_1; g__Clostridium_sensu_stricto_1; s__unidentified
OTU_12687	0.519856787790109	0.660538340136817	0.470390376531358	0.626654329696673	k__Bacteria; p__Proteobacteria; c__Alphaproteobacteria; o__Sphingomonadales; f__Sphingomonadaceae; g__Sphingomonas; s__unidentified
OTU_12690	0.438275584399126	0.595042089517239	0.388934847210149	0.550561650632989	k__Bacteria; p__Firmicutes; c__Clostridia; o__Clostridiales; f__Peptostreptococcaceae; g__unidentified; s__unidentified
OTU_12691	0.492475483884283	0.641998466163069	0.494700157460707	0.644780106374925	k__Bacteria; p__Firmicutes; c__Clostridia; o__Clostridiales; f__Ruminococcaceae; g__Ruminiclostridium_5; s__unidentified
OTU_12692	0.3890707782285	0.550795942234334	0.366285461374463	0.524984085124375	k__Bacteria; p__Proteobacteria; c__Alphaproteobacteria; o__Rhizobiales; f__Methylobacteriaceae; g__Methylobacterium; s__unidentified
OTU_12693	0.568301431383085	0.704073667740935	0.513351056801029	0.669715174889332	k__Bacteria; p__Actinobacteria; c__Coriobacteriia; o__Coriobacteriales; f__Coriobacteriaceae; g__Eggerthella; s__unidentified
OTU_12696	0.290648786684658	0.488322927148252	0.366059241714002	0.538170496989747	k__Bacteria; p__Firmicutes; c__Clostridia; o__Clostridiales; f__Lachnospiraceae; g__Stomatobaculum; s__unidentified
OTU_12697	0.372821685217358	0.562594946744478	0.491466888194691	0.644483469530271	k__Bacteria; p__Proteobacteria; c__Alphaproteobacteria; o__Sphingomonadales
OTU_12699	0.602379136429103	0.727604095903135	0.57283421857976	0.709300258468733	k__Bacteria; p__Proteobacteria; c__Alphaproteobacteria; o__Rhodospirillales; f__Acetobacteraceae; g__unidentified; s__unidentified
OTU_12701	0.59195074079168	0.717435977727625	0.531955670201364	0.676452640151796	k__Bacteria; p__Firmicutes; c__Clostridia; o__Clostridiales; f__Lachnospiraceae; g__Lachnospiraceae_NK4A136_group; s__unidentified
OTU_12704	0.343917218243227	0.521160169946514	0.370566394197208	0.537127625690234	k__Bacteria; p__Proteobacteria; c__Alphaproteobacteria; o__Sphingomonadales; f__Sphingomonadaceae; g__Sphingomonas; s__unidentified
OTU_12705	0.548435522423932	0.68763612128724	0.534633146014699	0.682081504504686	k__Bacteria; p__Proteobacteria; c__Alphaproteobacteria; o__Rhizobiales
OTU_12707	0.300867095162478	0.474563777804788	0.286325759808209	0.458429457872463	k__Bacteria; p__Proteobacteria; c__Alphaproteobacteria; o__Caulobacterales; f__Hyphomonadaceae; g__Woodsholea; s__unidentified
OTU_12710	0.130434546347356	0.307052748268501	0.158892528222581	0.311657082544573	k__Bacteria; p__Acidobacteria; c__Acidobacteria; o__Acidobacteriales; f__Acidobacteriaceae_Subgroup_1; g__Candidatus_Koribacter; s__unidentified
OTU_12712	0.197188600819718	0.390949364395318	0.221749804351962	0.39672920644731	k__Bacteria; p__Firmicutes; c__Clostridia; o__Clostridiales; f__Lachnospiraceae; g__Lachnoclostridium; s__unidentified
OTU_12720	0.611710184003719	0.738789826635631	0.527723617271247	0.678131269304676	k__Bacteria; p__Proteobacteria; c__Alphaproteobacteria; o__Rhodospirillales; f__DA111; g__unidentified; s__unidentified
OTU_12721	0.278012754245833	0.46626015922457	0.397388534376109	0.564479126339388	k__Bacteria; p__Proteobacteria; c__Alphaproteobacteria; o__Rhizobiales
OTU_12724	0.23510197529976	0.431263384703831	0.314991941755392	0.499961891971238	k__Bacteria; p__Proteobacteria; c__Alphaproteobacteria; o__Sphingomonadales; f__Sphingomonadaceae
OTU_12725	0.126220540059779	0.284132460482063	0.148001839708832	0.292065372505191	k__Bacteria; p__Acidobacteria; c__Acidobacteria; o__Acidobacteriales; f__Acidobacteriaceae_Subgroup_1; g__unidentified; s__unidentified
OTU_12735	0.478380343145468	0.63170723684682	0.482310848005556	0.639423925601532	k__Bacteria; p__Firmicutes; c__Clostridia; o__Clostridiales; f__Family_XI; g__Ezakiella; s__unidentified
OTU_12736	0.651606558278936	0.767408395089505	0.595020647237635	0.733205530675503	k__Bacteria; p__Proteobacteria; c__Alphaproteobacteria; o__Rhizobiales; f__Xanthobacteraceae; g__Pseudolabrys; s__unidentified
OTU_12754	0.0132638005337711	0.137413466192349	0.0158481070190781	0.115452652701048	k__Bacteria; p__Firmicutes; c__Clostridia; o__Clostridiales; f__Lachnospiraceae
OTU_12756	0.531158021714351	0.680444287185026	0.529730691709985	0.681168374814151	k__Bacteria; p__Proteobacteria; c__Alphaproteobacteria; o__Caulobacterales; f__Hyphomonadaceae; g__Hirschia; s__unidentified
OTU_12762	0.15756204540649	0.340311916816931	0.255684509927898	0.423296668717328	k__Bacteria; p__Proteobacteria; c__Alphaproteobacteria; o__Rhizobiales; f__JG34-KF-361; g__unidentified; s__unidentified
OTU_12766	0.568103741096541	0.70233122295267	0.505348451948715	0.658054239337075	k__Bacteria; p__Firmicutes; c__Clostridia; o__Clostridiales; f__Ruminococcaceae; g__Anaerotruncus; s__unidentified
OTU_12769	0.0988260077235827	0.264603539400878	0.132365303135791	0.282034886742144	k__Bacteria; p__Firmicutes; c__Clostridia; o__Clostridiales; f__Heliobacteriaceae; g__Hydrogenispora; s__unidentified
OTU_12774	0.0364370928808141	0.186672751258032	0.0684693589934874	0.209081471600042	k__Bacteria; p__Firmicutes; c__Clostridia; o__Clostridiales; f__Lachnospiraceae; g__Lachnoclostridium; s__unidentified
OTU_12789	0.725483744703591	0.819741858409213	0.649147041781605	0.769018930882917	k__Bacteria; p__Proteobacteria; c__Alphaproteobacteria; o__Caulobacterales; f__Caulobacteraceae; g__Phenylobacterium; s__unidentified
OTU_12796	0.529756351047902	0.676709356352924	0.490841728509742	0.6479345391569	k__Bacteria; p__Proteobacteria; c__Alphaproteobacteria; o__Rhizobiales; f__Hyphomicrobiaceae; g__Devosia; s__unidentified
OTU_12806	0.363145695491823	0.53527746824639	0.420499077808043	0.583573793322914	k__Bacteria; p__Proteobacteria; c__Alphaproteobacteria; o__Rhodospirillales
OTU_12813	0.0133239764921242	0.140531218457709	0.00935717340735916	0.10329275762358	k__Bacteria; p__Firmicutes; c__Clostridia; o__Clostridiales; f__Lachnospiraceae; g__Eubacterium_rectale_group; s__unidentified
OTU_12815	0.292620019882082	0.479665001382022	0.351070607013075	0.523565178553811	k__Bacteria; p__Chloroflexi; c__JG30-KF-CM66; o__unidentified; f__unidentified; g__unidentified; s__unidentified
OTU_12833	0.5942522654885	0.724308318031618	0.54560324158551	0.691013968567119	k__Bacteria; p__Acidobacteria; c__Solibacteres; o__Solibacterales; f__Solibacteraceae_Subgroup_3; g__Bryobacter; s__unidentified
OTU_12843	0.160134015698022	0.360515658425634	0.175726332071477	0.362215977196659	k__Bacteria; p__Firmicutes; c__Clostridia; o__Clostridiales; f__Lachnospiraceae; g__Fusicatenibacter; s__unidentified
OTU_12845	0.0543849409205737	0.217552853279694	0.0788215897080254	0.226059204228097	k__Bacteria; p__Firmicutes; c__Clostridia; o__Clostridiales; f__Lachnospiraceae
OTU_12870	0.497155475977026	0.65076194661424	0.490827298362098	0.644621863109068	k__Bacteria; p__Proteobacteria; c__Alphaproteobacteria; o__Sphingomonadales; f__Sphingomonadaceae; g__unidentified; s__unidentified
OTU_12876	0.00290790689440782	0.0785893872525271	0.00740107074502818	0.057509000623504	k__Bacteria; p__Proteobacteria; c__Alphaproteobacteria; o__Rhizobiales; f__Rhizobiaceae; g__Rhizobium; s__unidentified
OTU_12932	0.181406398985656	0.360227287456868	0.259546046285556	0.427490378789056	k__Bacteria; p__Proteobacteria; c__Alphaproteobacteria; o__Sphingomonadales; f__AKYG937; g__unidentified; s__unidentified
OTU_1295	0.0497581171058869	0.225462294158599	0.0224852396175226	0.14473781262033	k__Bacteria; p__Firmicutes; c__Bacilli; o__Lactobacillales; f__Lactobacillaceae; g__Lactobacillus
OTU_12950	0.648237668505447	0.763981503546394	0.602338443527513	0.735885761011645	k__Bacteria; p__Proteobacteria; c__Alphaproteobacteria; o__Rhodospirillales; f__Rhodospirillales_Incertae_Sedis; g__Reyranella; s__unidentified
OTU_12953	0.19650638236709	0.39211439171768	0.207756476265559	0.391406021969254	k__Bacteria; p__Firmicutes; c__Clostridia; o__Clostridiales; f__Lachnospiraceae; g__Lachnoclostridium; s__unidentified
OTU_12954	0.307900746792687	0.490820128752944	0.272985699035337	0.45106341535562	k__Bacteria; p__Firmicutes; c__Clostridia; o__Clostridiales; f__Ruminococcaceae
OTU_12967	0.580737140688436	0.713290040341318	0.528072878347867	0.676464903738576	k__Bacteria; p__Proteobacteria; c__Alphaproteobacteria; o__Sphingomonadales
OTU_12993	0.28268865350106	0.463466801308004	0.184006470446926	0.352258569759918	k__Bacteria; p__Firmicutes; c__Clostridia; o__Clostridiales; f__Lachnospiraceae; g__Lachnoclostridium; s__unidentified
OTU_13004	0.0273442919865279	0.175461750471943	0.0415611456538183	0.172162885352173	k__Bacteria; p__Firmicutes; c__Clostridia; o__Clostridiales; f__Lachnospiraceae
OTU_13017	0.48217157021466	0.64128188890828	0.482829319535015	0.640485465601964	k__Bacteria; p__Proteobacteria; c__Alphaproteobacteria; o__Sphingomonadales; f__Sphingomonadaceae; g__Sphingomonas; s__unidentified
OTU_13025	0.400025951465856	0.577584080597373	0.46830875048741	0.628636273811812	k__Bacteria; p__Proteobacteria; c__Alphaproteobacteria; o__Rhizobiales; f__Hyphomicrobiaceae; g__Pedomicrobium; s__unidentified
OTU_13042	0.187099289979617	0.361787056860364	0.207005883462464	0.36177659512652	k__Bacteria; p__Chloroflexi; c__Anaerolineae; o__Anaerolineales; f__Anaerolineaceae; g__Anaerolinea; s__unidentified
OTU_13055	0.128819132693405	0.335520140910903	0.109607050402176	0.29693640932148	k__Bacteria; p__Firmicutes; c__Clostridia; o__Clostridiales; f__Lachnospiraceae
OTU_13056	0.268789234842468	0.458234179363095	0.326592785303105	0.496073000794822	k__Bacteria; p__Firmicutes; c__Clostridia; o__Clostridiales; f__Lachnospiraceae; g__Ruminococcus_gnavus_group; s__unidentified
OTU_13059	0.281655547762146	0.491745963571434	0.262811915949679	0.465471845037468	k__Bacteria; p__Firmicutes; c__Clostridia; o__Clostridiales; f__Lachnospiraceae; g__Blautia; s__unidentified
OTU_13062	0.0775803311180358	0.263800918937206	0.0831252704013753	0.237392260269844	k__Bacteria; p__Firmicutes; c__Clostridia; o__Clostridiales; f__Ruminococcaceae; g__Faecalibacterium; s__unidentified
OTU_13094	0.355987702520232	0.528923939467837	0.400561019626931	0.566805576778539	k__Bacteria; p__Proteobacteria; c__Alphaproteobacteria; o__Rhizobiales; f__MNG7; g__unidentified; s__unidentified
OTU_13123	0.232042766968606	0.41334707234559	0.213671397431804	0.387234186408331	k__Bacteria; p__Firmicutes; c__Clostridia; o__Clostridiales; f__Ruminococcaceae; g__Fastidiosipila; s__unidentified
OTU_13134	0.308035848970772	0.490058654685636	0.333278068439169	0.507161870186918	k__Bacteria; p__Firmicutes; c__Clostridia; o__Clostridiales; f__Lachnospiraceae; g__Eubacterium_ruminantium_group; s__unidentified
OTU_13136	0.0178636266412198	0.138830238361104	0.0248976193365761	0.110674906276888	k__Bacteria; p__Firmicutes; c__Clostridia; o__Clostridiales; f__Lachnospiraceae; g__Marvinbryantia; s__unidentified
OTU_13139	0.234546452624717	0.417057161282533	0.253047080407268	0.424875666686578	Unclassified
OTU_13143	0.145785111871414	0.337334833484307	0.194804337295356	0.366738286288009	k__Bacteria; p__Firmicutes; c__Clostridia; o__Clostridiales; f__Lachnospiraceae; g__Ruminococcus_torques_group; s__unidentified
OTU_13144	0.046558399098769	0.197926907704574	0.0791289637540228	0.225882928253098	k__Bacteria; p__Firmicutes; c__Clostridia; o__Clostridiales; f__Lachnospiraceae; g__Ruminococcus_gnavus_group; s__unidentified
OTU_13263	0.00451544090985503	0.0995445389036223	0.0109510921395954	0.0945724690373164	k__Bacteria; p__Firmicutes; c__Clostridia; o__Clostridiales; f__Family_XI; g__Parvimonas; s__unidentified
OTU_13292	0.0450610135165867	0.199569296195032	0.090631029258205	0.238880348326109	k__Bacteria; p__Firmicutes; c__Clostridia; o__Clostridiales; f__Lachnospiraceae
OTU_13299	0.25452779100283	0.450723932110987	0.166692101628591	0.34630800136328	k__Bacteria; p__Firmicutes; c__Clostridia; o__Clostridiales; f__Lachnospiraceae
OTU_13300	0.0950069549670747	0.288960177790151	0.0853468983003729	0.253843670996981	k__Bacteria; p__Firmicutes; c__Clostridia; o__Clostridiales; f__Lachnospiraceae; g__Coprococcus_3; s__unidentified
OTU_13331	0.603345899384231	0.729619139275467	0.542025588964067	0.687275342903156	k__Bacteria; p__Proteobacteria; c__Alphaproteobacteria; o__Rhizobiales; f__Xanthobacteraceae; g__unidentified; s__unidentified
OTU_13360	0.714196353783428	0.811558171585832	0.684622020217841	0.795026476471859	k__Bacteria; p__Proteobacteria; c__Alphaproteobacteria; o__Sphingomonadales; f__Sphingomonadaceae; g__Sphingomonas; s__unidentified
OTU_13380	0.526800185512642	0.677794175948826	0.474042420795065	0.640609239533947	k__Bacteria; p__Firmicutes; c__Clostridia; o__Clostridiales; f__Ruminococcaceae; g__Ruminococcaceae_UCG-014; s__unidentified
OTU_13387	0.313866649933978	0.498216923180832	0.401245972182365	0.568297629699466	k__Bacteria; p__Proteobacteria; c__Alphaproteobacteria; o__Rhodospirillales; f__Rhodospirillaceae; g__Skermanella; s__unidentified
OTU_13403	0.0114028225694828	0.136050967199955	0.00495373192479976	0.0787849805424519	k__Bacteria; p__Firmicutes; c__Clostridia; o__Clostridiales; f__Lachnospiraceae; g__Fusicatenibacter; s__unidentified
OTU_13413	0.490790806300865	0.64394158388294	0.445911889365339	0.611532242468597	k__Bacteria; p__Firmicutes; c__Clostridia; o__Clostridiales; f__Lachnospiraceae; g__Lachnospiraceae_NK4A136_group; s__unidentified
OTU_13608	0.216350290089049	0.401953721481856	0.24777374374926	0.424914838203189	k__Bacteria; p__Proteobacteria; c__Alphaproteobacteria; o__Caulobacterales; f__Caulobacteraceae; g__Brevundimonas; s__unidentified
OTU_13624	0.130708549604207	0.328178251887007	0.212146168033081	0.3957107154958	k__Bacteria; p__Proteobacteria; c__Alphaproteobacteria; o__Sphingomonadales
OTU_13706	0.295809161583601	0.509847565513074	0.266133733818837	0.472358893673776	k__Bacteria; p__Firmicutes; c__Clostridia; o__Clostridiales; f__Peptostreptococcaceae; g__Romboutsia; s__unidentified
OTU_13709	0.213845918229183	0.408173556351021	0.231871395335542	0.410078679938099	k__Bacteria; p__Firmicutes; c__Clostridia; o__Clostridiales; f__Lachnospiraceae; g__Lachnoclostridium; s__unidentified
OTU_13712	0.564456619502546	0.696675846591632	0.538782979692949	0.686037294802174	k__Bacteria; p__Firmicutes; c__Clostridia; o__Clostridiales; f__Lachnospiraceae; g__Lachnospira; s__unidentified
OTU_13722	0.314308005977252	0.498928850832245	0.340809230679899	0.512824366092034	k__Bacteria; p__Firmicutes; c__Clostridia; o__Clostridiales; f__Lachnospiraceae; g__Ruminococcus_gauvreauii_group; s__unidentified
OTU_13731	0.197446450210571	0.389446869296904	0.244959842958096	0.423677132566214	k__Bacteria; p__Firmicutes; c__Clostridia; o__Clostridiales; f__Lachnospiraceae; g__Blautia; s__unidentified
OTU_13734	0.514381717512137	0.66213227274547	0.452959766554293	0.618611818385635	k__Bacteria; p__Firmicutes; c__Clostridia; o__Clostridiales; f__Lachnospiraceae; g__Lachnospira; s__unidentified
OTU_13735	0.163144078824074	0.369145814396333	0.204390828122443	0.395911096398855	k__Bacteria; p__Firmicutes; c__Clostridia; o__Clostridiales; f__Lachnospiraceae; g__Ruminococcus_torques_group; s__unidentified
OTU_13746	0.327853184078547	0.516640462932101	0.34709300507985	0.526209305741779	k__Bacteria; p__Firmicutes; c__Clostridia; o__Clostridiales; f__Clostridiaceae_1; g__Clostridium_sensu_stricto_1; s__unidentified
OTU_13817	0.603735583718161	0.73123218411406	0.564966016337946	0.703701176473557	k__Bacteria; p__Firmicutes; c__Clostridia; o__Clostridiales; f__Lachnospiraceae; g__Roseburia; s__unidentified
OTU_13834	0.0552902716015595	0.207567106251109	0.111995467884868	0.250053049446756	k__Bacteria; p__Firmicutes; c__Clostridia; o__Clostridiales; f__Lachnospiraceae; g__Oribacterium; s__unidentified
OTU_13918	0.446898414872195	0.604498919529392	0.497583813987641	0.642898776861908	k__Bacteria; p__Proteobacteria; c__Alphaproteobacteria; o__Sphingomonadales
OTU_13960	0.349678008722234	0.527842821390727	0.340099611102523	0.517877093815037	k__Bacteria; p__Firmicutes; c__Clostridia; o__Clostridiales; f__Lachnospiraceae; g__Roseburia; s__unidentified
OTU_13974	0.0401741234468733	0.195737477094231	0.0669203662963892	0.211228970219445	k__Bacteria; p__Firmicutes; c__Clostridia; o__Clostridiales; f__Lachnospiraceae
OTU_14015	0.2448412600753	0.440279944681666	0.365684678446741	0.540652769791878	k__Bacteria; p__Proteobacteria; c__Alphaproteobacteria; o__Sphingomonadales; f__Sphingomonadaceae; g__Sphingomonas; s__unidentified
OTU_14022	0.660956907677802	0.772309124115227	0.595562978222673	0.727818251797733	k__Bacteria; p__Proteobacteria; c__Alphaproteobacteria; o__Rhizobiales; f__Hyphomicrobiaceae; g__Devosia; s__unidentified
OTU_14088	0.313321468001261	0.490442445813714	0.341450628190922	0.513515054570825	k__Bacteria; p__Acidobacteria; c__Blastocatellia; o__Blastocatellales; f__Blastocatellaceae_Subgroup_4; g__unidentified; s__unidentified
OTU_14196	0.279772464165283	0.464335982923632	0.308919930117308	0.484232799613094	k__Bacteria; p__Proteobacteria; c__Alphaproteobacteria; o__Rhodospirillales; f__Rhodospirillaceae
OTU_14267	0.678436288716096	0.789005766569785	0.582406681729491	0.724890600194239	k__Bacteria; p__Chloroflexi; c__KD4-96; o__unidentified; f__unidentified; g__unidentified; s__unidentified
OTU_14350	0.50236041899635	0.661407479679853	0.558627282565668	0.702725645709574	k__Bacteria; p__Proteobacteria; c__Alphaproteobacteria; o__Rhodospirillales; f__Rhodospirillaceae
OTU_14407	0.552721577676683	0.693311027285111	0.568948080069235	0.708309044912899	k__Bacteria; p__Proteobacteria; c__Alphaproteobacteria; o__Rhizobiales
OTU_14461	0.599254142862168	0.725638615924664	0.553177693728631	0.698934697649708	k__Bacteria; p__Proteobacteria; c__Alphaproteobacteria; o__Caulobacterales; f__Caulobacteraceae; g__Caulobacter
OTU_14675	0.434968177366588	0.590219243017059	0.437916590367002	0.599493127568129	k__Bacteria; p__Firmicutes; c__Clostridia; o__Clostridiales; f__Peptostreptococcaceae; g__Filifactor; s__unidentified
OTU_14697	0.017605291084779	0.15649434321514	0.013700442090624	0.119969272385035	k__Bacteria; p__Firmicutes; c__Clostridia; o__Clostridiales; f__Ruminococcaceae; g__Faecalibacterium; s__unidentified
OTU_14727	0.329387464130197	0.505449252947006	0.309810560301358	0.479440942632297	k__Bacteria; p__Proteobacteria; c__Alphaproteobacteria; o__Rhizobiales; f__Aurantimonadaceae; g__Aureimonas; s__unidentified
OTU_148	0.33469527080272	0.508919203846567	0.34047211093078	0.521327792406723	k__Bacteria; p__Proteobacteria; c__Gammaproteobacteria; o__Pseudomonadales; f__Moraxellaceae; g__Moraxella; s__unidentified
OTU_14869	0.253435606583337	0.444381048846561	0.267886283397662	0.445945589914102	k__Bacteria; p__Proteobacteria; c__Alphaproteobacteria; o__Rhodospirillales; f__Rhodospirillaceae
OTU_14870	0.354808927879716	0.534858020333128	0.341417887265053	0.519379499811687	k__Bacteria
OTU_14889	0.190774484794879	0.377317709624783	0.175493392347744	0.349659650815054	k__Bacteria; p__Proteobacteria; c__Alphaproteobacteria; o__Rhodospirillales; f__Rhodospirillaceae
OTU_15034	0.42039419205645	0.576288524072887	0.324506139715286	0.491873549830349	k__Bacteria; p__Firmicutes; c__Clostridia; o__Clostridiales; f__Lachnospiraceae; g__Catonella; s__unidentified
OTU_15207	0.0995333090863478	0.296271034143148	0.194361519814068	0.391831999095067	k__Bacteria; p__Firmicutes; c__Clostridia; o__Clostridiales; f__Lachnospiraceae; g__Lachnoanaerobaculum; s__unidentified
OTU_1521	0.388395762308582	0.562696266562486	0.405375206129165	0.572298050539484	k__Bacteria; p__Proteobacteria; c__Deltaproteobacteria; o__NB1-j; f__unidentified; g__unidentified; s__unidentified
OTU_15222	0.0632813344530984	0.236010702626265	0.0741327084408677	0.226320213992447	k__Bacteria; p__Firmicutes; c__Clostridia; o__Clostridiales; f__Ruminococcaceae; g__Faecalibacterium; s__unidentified
OTU_15368	0.447387564269385	0.595930745699887	0.337077265748511	0.5053458385085	k__Bacteria; p__Firmicutes; c__Clostridia; o__Clostridiales; f__Peptostreptococcaceae; g__Proteocatella; s__unidentified
OTU_15369	0.00527379505745796	0.102280713222331	0.00435464142628097	0.0657447382872238	k__Bacteria; p__Firmicutes; c__Clostridia; o__Clostridiales; f__Peptostreptococcaceae; g__Peptoclostridium; s__unidentified
OTU_15370	0.047558614116541	0.217785294026406	0.0640662321301382	0.225696504685234	k__Bacteria; p__Firmicutes; c__Clostridia; o__Clostridiales; f__Peptostreptococcaceae; g__Peptostreptococcus; s__unidentified
OTU_15371	0.205180515229683	0.383774913453611	0.182413308180622	0.349891731112049	k__Bacteria; p__Firmicutes; c__Clostridia; o__Clostridiales; f__Family_XI; g__Gallicola
OTU_15372	0.246518936334449	0.426724461408774	0.227246965862603	0.393576516730257	k__Bacteria; p__Firmicutes; c__Clostridia; o__Clostridiales; f__Family_XI; g__Tepidimicrobium; s__unidentified
OTU_15373	0.0196436869002847	0.141457908126552	0.0275467310684921	0.126634786282705	k__Bacteria; p__Firmicutes; c__Clostridia; o__Clostridiales; f__Ruminococcaceae; g__Ruminococcaceae_UCG-014; s__Clostridiales_bacterium_canine_oral_taxon_100
OTU_15374	0.238964296507296	0.417052981176144	0.214318751863196	0.385237468832756	k__Bacteria; p__Deinococcus-Thermus; c__Deinococci; o__Deinococcales; f__Trueperaceae; g__Truepera; s__unidentified
OTU_15375	0.385100951320767	0.543206272914616	0.375605854301449	0.543036776679593	k__Bacteria; p__Firmicutes; c__Clostridia; o__Clostridiales; f__Family_XI; g__Tepidimicrobium; s__unidentified
OTU_15376	0.447363922118812	0.603303388757836	0.393520717975288	0.556822453013083	k__Bacteria; p__Firmicutes; c__Clostridia; o__Clostridiales; f__Family_XII; g__Fusibacter; s__Peptostreptococcaceae_bacterium_feline_oral_taxon_067
OTU_15377	0.496253124273499	0.64182960840901	0.489272326286362	0.645773099636023	k__Bacteria; p__Firmicutes; c__Clostridia; o__Clostridiales; f__Family_XI
OTU_15379	0.494330656127894	0.64726511178115	0.501152169683259	0.650892893736722	k__Bacteria; p__Firmicutes; c__Clostridia; o__Clostridiales; f__Family_XI; g__Finegoldia; s__unidentified
OTU_15380	0.305212551505689	0.488803802654406	0.258819389198556	0.440298268206087	k__Bacteria; p__Firmicutes; c__Clostridia; o__Clostridiales; f__Family_XI; g__Peptoniphilus; s__unidentified
OTU_15383	0.284541374098771	0.46019016731302	0.301795911505979	0.464960228277443	k__Bacteria
OTU_15387	0.340503276408697	0.518319860286138	0.334461484547834	0.510712489150552	k__Bacteria; p__Gracilibacteria; c__Gracilibacteria_bacterium_canine_oral_taxon_394; o__Gracilibacteria_bacterium_canine_oral_taxon_394; f__Gracilibacteria_bacterium_canine_oral_taxon_394; g__Gracilibacteria_bacterium_canine_oral_taxon_394; s__Gracilibacteria_bacterium_canine_oral_taxon_394
OTU_15391	0.281282047807612	0.462473004981866	0.312476951827665	0.486491885937309	k__Bacteria; p__Firmicutes; c__Clostridia; o__Clostridiales; f__Family_XI; g__Tissierella; s__unidentified
OTU_15405	0.309994462284399	0.481033887105698	0.31869479503009	0.483722650075635	k__Bacteria; p__Firmicutes; c__Clostridia; o__Clostridiales; f__Family_XI; g__unidentified; s__unidentified
OTU_1546	0.0356864440637452	0.191072697045646	0.0406169417215515	0.171255397239577	k__Bacteria; p__Proteobacteria; c__Betaproteobacteria; o__Neisseriales; f__Neisseriaceae; g__Neisseria; s__unidentified
OTU_155	0.0374796380952243	0.207935986673144	0.0369693489711716	0.188710315028676	Unclassified
OTU_15628	0.149085833338914	0.328494826095773	0.155600688895981	0.321954517268612	k__Bacteria; p__Deinococcus-Thermus; c__Deinococci; o__Deinococcales; f__Trueperaceae; g__Truepera; s__unidentified
OTU_15629	0.408628297509423	0.571155757619578	0.404933520251341	0.567100108253731	k__Bacteria
OTU_15630	0.474809278286215	0.627539957657204	0.437735551227454	0.599856533668825	k__Bacteria
OTU_15631	0.554285274448721	0.693750852870541	0.55040532656332	0.695259110252116	k__Bacteria
OTU_15642	0.166187372277971	0.340438147346593	0.167811052058309	0.334876324257742	k__Bacteria; p__Deinococcus-Thermus; c__Deinococci; o__Deinococcales; f__Trueperaceae; g__Truepera; s__unidentified
OTU_15646	0.173189288993815	0.355558406709549	0.179921789473087	0.352191320690616	k__Bacteria; p__Proteobacteria; c__Alphaproteobacteria; o__Rickettsiales
OTU_15662	0.496800285501369	0.641733852264446	0.485048071668998	0.635291916933044	k__Bacteria
OTU_15729	0.543880053430686	0.684013795062584	0.517776795037337	0.66947319330749	k__Bacteria
OTU_15754	0.462082663958405	0.614777468953076	0.473653401053358	0.62743326841142	Unclassified
OTU_15772	0.403648033074952	0.575559275226238	0.382440004533518	0.556379193462635	k__Bacteria
OTU_15806	0.126665679064335	0.308361463345585	0.0872955727151786	0.232685590333977	k__Bacteria
OTU_15807	0.544292709934708	0.677266070430612	0.518527137770851	0.659839107017184	k__Bacteria
OTU_15824	0.43035602124261	0.59792067629574	0.421564372146346	0.588075688122706	k__Bacteria
OTU_15853	0.040944418718244	0.180887151350869	0.0469853626353706	0.162141593279958	k__Bacteria
OTU_15882	0.0537485532103217	0.21865409174178	0.076107098121836	0.211880323060852	k__Bacteria
OTU_15893	0.429699460842881	0.610491042088675	0.448751454216435	0.620968247463749	k__Bacteria; p__Firmicutes; c__Bacilli; o__Lactobacillales; f__Streptococcaceae; g__Streptococcus; s__Streptococcus_pneumoniae
OTU_15894	0.165556359770405	0.350384145256865	0.217481286736408	0.387753364304155	k__Bacteria; p__Proteobacteria; c__Alphaproteobacteria; o__Rickettsiales; f__Mitochondria
OTU_15896	0.499081478982455	0.650585255007248	0.458819501318008	0.618521053949818	k__Bacteria; p__Proteobacteria
OTU_15912	0.711504839441671	0.809541943624219	0.653572979485616	0.770921206654243	Unclassified
OTU_15913	0.283893481535775	0.461040018253733	0.277144057518195	0.443719291378266	k__Bacteria
OTU_15928	0.0113408991788332	0.124534301242034	0.0440307537846246	0.151103510816486	k__Bacteria
OTU_15929	0.619982316732332	0.744837113773588	0.623513781014811	0.752371908142144	k__Bacteria
OTU_15931	0.290342406680589	0.472876685229075	0.28014148196498	0.45515317120636	k__Bacteria
OTU_1595	0.112181827137895	0.285654871822069	0.103867420616289	0.25217117339635	k__Bacteria; p__Proteobacteria; c__Gammaproteobacteria; o__Pseudomonadales; f__Moraxellaceae; g__Acinetobacter
OTU_15988	0.130365228432826	0.304614872279699	0.146441730598128	0.30671370280399	k__Archaea; p__Bathyarchaeota; c__unidentified; o__unidentified; f__unidentified; g__unidentified; s__unidentified
OTU_160	0.0919193713264602	0.281479980333389	0.139034109447766	0.32796245411884	k__Bacteria
OTU_16001	0.49841026193271	0.645717537739251	0.471960423912811	0.627364821206746	k__Bacteria
OTU_16006	0.522480254979509	0.661520860138831	0.480603423692029	0.631698299993941	Unclassified
OTU_16064	0.093011884148552	0.273328465072427	0.107811073645246	0.268816650721926	Unclassified
OTU_16065	0.094805666908412	0.270560217159713	0.104958132723541	0.260273536877636	k__Bacteria
OTU_16110	0.142086646438844	0.34288278823845	0.13808420898423	0.320711809436371	k__Bacteria
OTU_16136	0.125172137336297	0.335989495846497	0.154965658435962	0.354305779918152	k__Bacteria
OTU_16155	0.254809452447772	0.436759086813159	0.275121828629392	0.435633923071337	k__Bacteria
OTU_16173	0.648440315443421	0.765141374254517	0.609218845026574	0.742229181420005	k__Bacteria
OTU_16174	0.651616161287605	0.768237658947057	0.629605624924938	0.754095600837349	k__Bacteria
OTU_16175	0.201076747642062	0.383786225089978	0.235816146980754	0.404646677869539	k__Bacteria
OTU_16224	0.289792659703626	0.488414828703408	0.32604715422991	0.509242401606914	k__Bacteria
OTU_16238	0.0856430935087851	0.257357456668554	0.0854195090681348	0.23136008600009	k__Bacteria
OTU_16277	0.526073732348151	0.667841848673414	0.520861648030428	0.666389060098114	k__Bacteria
OTU_16278	0.410483694159131	0.565282269880381	0.336861690816606	0.499114470055243	k__Bacteria
OTU_16279	0.365987976732354	0.534432731969936	0.276297577698519	0.450810915609314	k__Bacteria
OTU_16284	0.515991684622748	0.657828566054204	0.498042749733699	0.647158688072915	k__Bacteria
OTU_163	0.113858320396733	0.310689781326593	0.167129902331816	0.349143453264495	k__Bacteria
OTU_16401	0.00372139973734956	0.0891410138127489	0.0108546651579903	0.080549375119771	k__Bacteria
OTU_16402	0.642201007885223	0.75726779075617	0.555972731297092	0.697847068558476	k__Bacteria
OTU_16403	0.0811958607238111	0.256513052524545	0.121597720548221	0.283415367822182	k__Bacteria
OTU_16424	0.538497068111765	0.686798285458833	0.544050381005091	0.693832137847132	k__Bacteria
OTU_16425	0.419877886747179	0.587911456379951	0.445649915227047	0.609036452981138	k__Bacteria
OTU_16448	0.549696193096335	0.688898460481141	0.523485436345109	0.674048523907896	k__Bacteria
OTU_16470	0.211768336914819	0.392537544749185	0.214683490219403	0.382322445095476	k__Bacteria
OTU_16483	0.187406909724028	0.371320185024601	0.19414526014311	0.36607028480061	k__Bacteria
OTU_16486	0.383434984895299	0.543590360368741	0.360121321427746	0.52071440836028	k__Bacteria
OTU_16487	0.194920304996882	0.368524325813698	0.216330629144628	0.377182807611662	k__Bacteria
OTU_16555	0.548543007059406	0.68296736554689	0.501490841233556	0.652756722805916	k__Bacteria
OTU_16583	0.540948569829751	0.678822685488741	0.51323504802876	0.663580231216481	k__Bacteria
OTU_16624	0.544189047923284	0.683959398054637	0.505913861824599	0.654676241718528	k__Bacteria
OTU_16638	0.279031865849695	0.456075168768033	0.285854381600784	0.458153778744488	k__Bacteria
OTU_16660	0.182638081610124	0.367306871978215	0.200988114674441	0.374591651455889	k__Bacteria; p__Proteobacteria
OTU_16661	0.189448021445662	0.386594418941928	0.230981332406241	0.414298130370618	k__Bacteria
OTU_16843	0.00889986923395691	0.11015458058886	0.037122398289143	0.141640155194598	k__Bacteria; p__Proteobacteria; c__Alphaproteobacteria; o__Rickettsiales; f__Mitochondria
OTU_16882	0.118731211506205	0.324921030906818	0.119328555860285	0.29693869121653	k__Bacteria
OTU_17065	0.414178609740593	0.574582897213753	0.350296075948411	0.525098977201643	k__Bacteria
OTU_1744	0.0872154309977173	0.289997221660027	0.300469518808172	0.513915149693964	k__Bacteria; p__Firmicutes; c__Bacilli; o__Bacillales; f__Family_XI; g__Gemella; s__unidentified
OTU_1748	0.00467067120857902	0.105426695970786	0.0306715945854845	0.159524289258301	k__Bacteria; p__Firmicutes; c__Bacilli; o__Lactobacillales; f__P5D1-392; g__unidentified; s__unidentified
OTU_183	0.131030055313408	0.311020076321338	0.202497915194003	0.359289098915776	k__Bacteria; p__Proteobacteria; c__Alphaproteobacteria; o__Rickettsiales; f__Mitochondria
OTU_1928	0.251819295036215	0.43767446294414	0.310954071362408	0.484998832796442	k__Bacteria; p__Proteobacteria; c__Betaproteobacteria; o__Neisseriales; f__Neisseriaceae; g__Neisseria; s__unidentified
OTU_1938	0.427315347496835	0.589085358783853	0.318487499428326	0.499548339125346	k__Bacteria; p__Proteobacteria; c__Betaproteobacteria; o__Neisseriales; f__Neisseriaceae; g__Aquaspirillum; s__unidentified
OTU_1939	0.46459609101159	0.618230942381201	0.365820514053617	0.536327619143438	k__Bacteria; p__Proteobacteria; c__Gammaproteobacteria; o__Pseudomonadales; f__Moraxellaceae; g__Moraxella; s__unidentified
OTU_1967	0.0301480470500637	0.192219059090061	0.111157117934384	0.294257774565346	k__Bacteria; p__Proteobacteria; c__Gammaproteobacteria; o__Pasteurellales; f__Pasteurellaceae; g__Haemophilus; s__unidentified
OTU_208	0.132304328170651	0.346321354730372	0.149210846499284	0.354580861895973	k__Bacteria
OTU_2120	0.563064388953379	0.702795837759946	0.508131106074002	0.661271164738343	k__Bacteria; p__Proteobacteria; c__Betaproteobacteria; o__TRA3-20; f__unidentified; g__unidentified; s__unidentified
OTU_2161	0.505118014358026	0.652787102205193	0.483614631946771	0.635302806769333	k__Bacteria; p__Firmicutes; c__Negativicutes; o__Selenomonadales; f__Veillonellaceae; g__Veillonella; s__unidentified
OTU_217	0.124663427629714	0.338259110859074	0.273713711111129	0.496257712982886	k__Bacteria; p__Proteobacteria; c__Gammaproteobacteria; o__Pseudomonadales; f__Pseudomonadaceae; g__Pseudomonas
OTU_2196	0.133157536544599	0.344747756793714	0.10314195076529	0.292405058415822	k__Bacteria; p__Proteobacteria; c__Gammaproteobacteria; o__Xanthomonadales; f__Xanthomonadaceae; g__Stenotrophomonas; s__unidentified
OTU_2198	0.126082798318194	0.340004120004551	0.377564688383253	0.581351887399436	k__Bacteria; p__Firmicutes; c__Bacilli; o__Lactobacillales; f__Carnobacteriaceae; g__Granulicatella; s__unidentified
OTU_2199	0.428321543905381	0.590886292260234	0.492091603424807	0.652642556390154	k__Bacteria; p__Firmicutes; c__Bacilli; o__Lactobacillales; f__Aerococcaceae
OTU_2200	0.112075859393191	0.319989979679846	0.106405907818929	0.293507003261152	k__Bacteria; p__Firmicutes; c__Bacilli; o__Lactobacillales; f__Lactobacillaceae; g__Lactobacillus; s__Lactobacillus_gasseri
OTU_2201	0.00478951995342104	0.106582048135405	0.00114391336580755	0.0450186322708571	k__Bacteria; p__Proteobacteria; c__Gammaproteobacteria; o__Enterobacteriales; f__Enterobacteriaceae; g__Escherichia-Shigella; s__Escherichia_coli
OTU_2202	0.00617762258765907	0.106445801013728	0.00368710568720802	0.0455131241669233	k__Bacteria; p__Proteobacteria; c__Betaproteobacteria; o__Burkholderiales; f__Comamonadaceae; g__Alicycliphilus; s__unidentified
OTU_2203	0.0315677895072897	0.193359739884624	0.0434577168399802	0.200279766261765	k__Bacteria; p__Firmicutes; c__Bacilli; o__Lactobacillales; f__Streptococcaceae; g__Streptococcus
OTU_2204	0.0366007419609321	0.203841276533341	0.0185590774568588	0.137385093244231	k__Bacteria; p__Firmicutes; c__Bacilli; o__Bacillales; f__Staphylococcaceae; g__Staphylococcus
OTU_2205	0.391705112310779	0.586803742824247	0.456046696201298	0.634676637920954	k__Bacteria; p__Proteobacteria; c__Gammaproteobacteria; o__Pasteurellales; f__Pasteurellaceae; g__Actinobacillus; s__unidentified
OTU_2206	0.388344830661203	0.555581113767977	0.360923938997534	0.533802741027204	k__Bacteria; p__Proteobacteria; c__Gammaproteobacteria; o__Pasteurellales; f__Pasteurellaceae; g__Frederiksenia; s__unidentified
OTU_2207	0.437782060120606	0.589165531149867	0.35011740728337	0.514643462230519	k__Bacteria; p__Firmicutes; c__Clostridia; o__Clostridiales; f__Peptococcaceae; g__Peptococcus; s__unidentified
OTU_2208	0.414999662026985	0.579098669457235	0.346086888718999	0.521597386925054	k__Bacteria; p__Proteobacteria; c__Betaproteobacteria; o__Burkholderiales; f__Comamonadaceae; g__Corticibacter; s__unidentified
OTU_2209	0.199844241514938	0.386095393519432	0.171754339497688	0.348858267597238	k__Bacteria; p__Firmicutes; c__Bacilli; o__Bacillales; f__Bacillaceae
OTU_2210	0.0657515623086392	0.257952545927728	0.420936252141762	0.609766122261904	k__Bacteria; p__Proteobacteria; c__Betaproteobacteria; o__Neisseriales; f__Neisseriaceae; g__Neisseria; s__unidentified
OTU_2211	0.000460703765087921	0.0555201493249727	0.000653389596402928	0.0232220660343181	k__Bacteria; p__Proteobacteria; c__Betaproteobacteria; o__Burkholderiales; f__Comamonadaceae; g__Diaphorobacter; s__unidentified
OTU_2212	0.198288686517762	0.416101960694795	0.362570640634292	0.552327790734634	k__Bacteria; p__Firmicutes; c__Bacilli; o__Lactobacillales; f__Aerococcaceae; g__Abiotrophia; s__unidentified
OTU_2213	0.0925898368436713	0.288006718263308	0.0985911800976742	0.253326150539794	k__Bacteria; p__Proteobacteria; c__Betaproteobacteria; o__Burkholderiales; f__Burkholderiaceae; g__Lautropia; s__unidentified
OTU_2214	0.284457311426047	0.467659142536211	0.231590571046645	0.410633669247892	k__Bacteria; p__Firmicutes; c__Bacilli; o__Bacillales; f__Bacillaceae; g__unidentified; s__unidentified
OTU_2215	0.283454903219698	0.492621488401232	0.250125037118514	0.445686084698778	k__Bacteria; p__Firmicutes; c__Bacilli; o__Lactobacillales; f__Lactobacillaceae; g__Lactobacillus; s__Lactobacillus_vaginalis
OTU_2216	0.00530320943278461	0.0982320071021492	0.00907944640831225	0.0722464226562027	k__Bacteria; p__Proteobacteria; c__Betaproteobacteria; o__Burkholderiales; f__Alcaligenaceae; g__Parapusillimonas; s__unidentified
OTU_2217	0.2716161554771	0.462963806464687	0.29801208152298	0.481997140204912	k__Bacteria; p__Proteobacteria; c__Deltaproteobacteria; o__Desulfovibrionales; f__Desulfovibrionaceae; g__Desulfovibrio; s__unidentified
OTU_2218	0.225919748537548	0.406047930468701	0.117117079959209	0.273510324846172	k__Bacteria; p__Firmicutes; c__Bacilli; o__Lactobacillales; f__Lactobacillaceae; g__Lactobacillus; s__Lactobacillus_plantarum
OTU_2219	0.000240491600916624	0.0496501581928422	0.000210269943433957	0.0191717395355871	k__Bacteria; p__Proteobacteria; c__Gammaproteobacteria; o__Pseudomonadales; f__Pseudomonadaceae; g__Pseudomonas
OTU_2220	0.00878953420655835	0.108446975361567	0.00560060759237275	0.0618788878251503	k__Bacteria; p__Proteobacteria; c__Gammaproteobacteria; o__Enterobacteriales; f__Enterobacteriaceae; g__Providencia; s__unidentified
OTU_2221	0.20906739987346	0.411092272668701	0.218801499793319	0.409842637951453	k__Bacteria; p__Proteobacteria; c__Betaproteobacteria; o__Neisseriales; f__Neisseriaceae; g__Neisseria; s__unidentified
OTU_2222	0.312952563073315	0.491329905594698	0.209438664890895	0.392543157633251	k__Bacteria; p__Firmicutes; c__Bacilli; o__Bacillales; f__Bacillaceae; g__unidentified; s__unidentified
OTU_2223	0.0674023871779286	0.233842952938051	0.0578317546386765	0.19125762804427	k__Bacteria; p__Spirochaetae; c__Spirochaetes; o__Spirochaetales; f__Spirochaetaceae; g__Treponema_2; s__unidentified
OTU_2224	0.505568624098257	0.651811750988577	0.642991129681588	0.768427013158989	k__Bacteria; p__Proteobacteria; c__Betaproteobacteria; o__Burkholderiales; f__Comamonadaceae; g__Delftia; s__Delftia_tsuruhatensis
OTU_2225	0.0190597294165372	0.159042195231704	0.0455681773840875	0.181145598011038	k__Bacteria; p__Proteobacteria; c__Gammaproteobacteria; o__Enterobacteriales; f__Enterobacteriaceae; g__Serratia
OTU_2226	0.00362011444323529	0.0962617975178206	0.00597156531204332	0.0764213508345521	k__Bacteria; p__Proteobacteria; c__Betaproteobacteria; o__Neisseriales; f__Neisseriaceae; g__Neisseria; s__unidentified
OTU_2227	0.0523448802494318	0.228359261116982	0.111340502011156	0.28055292673725	k__Bacteria; p__Firmicutes; c__Bacilli; o__Lactobacillales; f__Streptococcaceae; g__Streptococcus
OTU_2229	0.228707601812206	0.406284517478308	0.079879031473972	0.225863334695946	k__Bacteria; p__Firmicutes; c__Erysipelotrichia; o__Erysipelotrichales; f__Erysipelotrichaceae; g__Faecalibaculum; s__unidentified
OTU_2230	0.160909931588562	0.36156104541296	0.196010451759915	0.385087020090995	k__Bacteria; p__Firmicutes; c__Erysipelotrichia; o__Erysipelotrichales; f__Erysipelotrichaceae; g__Turicibacter; s__unidentified
OTU_2231	0.247366356556558	0.422805647680335	0.192982979483812	0.359588476268162	k__Bacteria; p__Firmicutes; c__Bacilli; o__Bacillales; f__Bacillaceae
OTU_2232	0.0390656214123187	0.195592840844126	0.0500839186131106	0.1765197937716	k__Bacteria; p__Proteobacteria
OTU_2234	0.301135367967764	0.504915309203508	0.304001269212767	0.499352275676994	k__Bacteria; p__Proteobacteria; c__Gammaproteobacteria; o__Pasteurellales; f__Pasteurellaceae; g__Aggregatibacter; s__unidentified
OTU_2235	0.420951372509712	0.584831946692897	0.336043054384141	0.513653978432804	k__Bacteria; p__Proteobacteria; c__Gammaproteobacteria; o__Pasteurellales; f__Pasteurellaceae; g__Pasteurella; s__unidentified
OTU_2236	0.444870193074324	0.608524812652643	0.49040880266392	0.648505810323015	k__Bacteria; p__Firmicutes; c__Bacilli; o__Lactobacillales; f__Lactobacillaceae; g__Lactobacillus; s__unidentified
OTU_2237	0.5998638140346	0.735249587372129	0.58341221846011	0.72763150119922	k__Bacteria; p__Firmicutes; c__Negativicutes; o__Selenomonadales; f__Veillonellaceae; g__Veillonella; s__unidentified
OTU_2238	0.294496017254408	0.468655192768585	0.290035500453108	0.461302066676107	k__Bacteria; p__Proteobacteria; c__Gammaproteobacteria; o__Pseudomonadales; f__Moraxellaceae; g__Moraxella; s__unidentified
OTU_2239	0.143663812995455	0.325022930457628	0.130010954754901	0.288824865579057	k__Bacteria; p__Proteobacteria; c__Gammaproteobacteria; o__Xanthomonadales; f__Xanthomonadaceae; g__Lysobacter; s__unidentified
OTU_2240	0.500632391419617	0.65793223513818	0.449854207747156	0.623609449645056	k__Bacteria; p__Firmicutes; c__Negativicutes; o__Selenomonadales; f__Veillonellaceae; g__Megamonas; s__unidentified
OTU_2241	0.393207005450262	0.572746063581685	0.37104171782705	0.553656885430834	k__Bacteria; p__Firmicutes; c__Negativicutes; o__Selenomonadales; f__Veillonellaceae; g__Dialister; s__unidentified
OTU_2242	0.111916461056058	0.287383075417656	0.115787904796032	0.272261480737821	k__Bacteria; p__Proteobacteria; c__Betaproteobacteria; o__Burkholderiales; f__Alcaligenaceae; g__Bordetella; s__unidentified
OTU_2243	0.264712022010501	0.483253669577402	0.481714159051995	0.657109060138237	k__Bacteria; p__Proteobacteria; c__Betaproteobacteria; o__Neisseriales; f__Neisseriaceae; g__Neisseria; s__unidentified
OTU_2244	0.229700190633574	0.423336029862199	0.125200515846718	0.29191184521041	k__Bacteria; p__Proteobacteria; c__Gammaproteobacteria; o__Pseudomonadales; f__Moraxellaceae; g__Moraxella; s__unidentified
OTU_2245	0.457425710541539	0.613064410973951	0.398540159289819	0.566308500533615	k__Bacteria; p__Proteobacteria; c__Deltaproteobacteria; o__Desulfovibrionales; f__Desulfovibrionaceae; g__Desulfovibrio; s__unidentified
OTU_2246	0.199291850702858	0.402400652193179	0.180854680382835	0.373805499021832	k__Bacteria; p__Firmicutes; c__Negativicutes; o__Selenomonadales; f__Veillonellaceae; g__Dialister; s__unidentified
OTU_2247	0.492490358609404	0.656527943765427	0.603995590114236	0.738920115092877	k__Bacteria; p__Proteobacteria; c__Betaproteobacteria; o__Nitrosomonadales; f__Nitrosomonadaceae; g__unidentified; s__unidentified
OTU_2248	0.301611286917491	0.483387420048972	0.227535889201647	0.401199659625367	k__Bacteria; p__Proteobacteria; c__Betaproteobacteria; o__Neisseriales; f__Neisseriaceae; g__Neisseria; s__unidentified
OTU_2249	0.00290536522994426	0.076655234235158	0.00457494923714885	0.0536049723101504	k__Bacteria; p__Proteobacteria; c__Gammaproteobacteria; o__Pasteurellales; f__Pasteurellaceae; g__Aggregatibacter; s__unidentified
OTU_2251	0.00561880142832351	0.086656528431999	0.00648802820747047	0.0567373548780064	k__Bacteria; p__Proteobacteria; c__Betaproteobacteria; o__Neisseriales; f__Neisseriaceae; g__Conchiformibius; s__unidentified
OTU_2252	0.351958153287324	0.531469994748698	0.365114170692659	0.537711313685566	k__Bacteria
OTU_2253	0.331399093567437	0.503896022458807	0.318970606424643	0.491949413892127	k__Bacteria; p__Proteobacteria; c__Betaproteobacteria; o__Burkholderiales; f__Burkholderiaceae; g__Lautropia; s__unidentified
OTU_2254	0.375304500880489	0.567050826021646	0.474555805583398	0.641870915293737	k__Bacteria; p__Proteobacteria; c__Gammaproteobacteria; o__Xanthomonadales; f__unidentified; g__unidentified; s__unidentified
OTU_2255	0.573283549893211	0.710359607281572	0.524211023821391	0.678451854154972	k__Bacteria; p__Firmicutes; c__Erysipelotrichia; o__Erysipelotrichales; f__Erysipelotrichaceae; g__Turicibacter; s__unidentified
OTU_2256	0.220593984663536	0.416452748642058	0.134017392237889	0.308939826911736	k__Bacteria; p__Firmicutes; c__Erysipelotrichia; o__Erysipelotrichales; f__Erysipelotrichaceae; g__Holdemanella; s__unidentified
OTU_2257	0.432560861103771	0.609199072690133	0.509510416672792	0.664645411514317	k__Bacteria; p__Proteobacteria; c__Gammaproteobacteria; o__Xanthomonadales; f__Xanthomonadales_Incertae_Sedis; g__unidentified; s__unidentified
OTU_2258	0.417993939891908	0.57433164889394	0.364212584707236	0.529075637623567	k__Bacteria; p__Spirochaetae; c__Spirochaetes; o__Spirochaetales; f__Spirochaetaceae; g__Treponema_2
OTU_2259	0.0692675139773475	0.237685367546311	0.0982456861111813	0.248229863609987	k__Bacteria; p__Firmicutes; c__Bacilli; o__Bacillales; f__Planococcaceae; g__Sporosarcina; s__unidentified
OTU_2260	0.347286067326075	0.515878294474341	0.315692562243333	0.485432132942661	k__Bacteria; p__Proteobacteria; c__Gammaproteobacteria; o__Xanthomonadales; f__Xanthomonadaceae
OTU_2261	0.334581214814502	0.520381303518418	0.383783844203053	0.551676619395375	k__Bacteria
OTU_2262	0.0617620955128995	0.227617056156005	0.0778596561942119	0.223225655463699	k__Bacteria
OTU_2263	0.155324955926353	0.353790409504012	0.145151700290249	0.323581861738131	k__Bacteria; p__Proteobacteria; c__Gammaproteobacteria; o__Vibrionales; f__Vibrionaceae; g__Vibrio; s__unidentified
OTU_2264	0.556372170015459	0.704238691581715	0.600671021881967	0.735084102670743	k__Bacteria; p__Proteobacteria; c__Gammaproteobacteria; o__Xanthomonadales; f__Xanthomonadales_Incertae_Sedis; g__Acidibacter; s__unidentified
OTU_2265	0.538323945096697	0.688835129910557	0.521993911234546	0.678923843714539	k__Bacteria; p__Firmicutes; c__Negativicutes; o__Selenomonadales; f__Acidaminococcaceae; g__Phascolarctobacterium; s__unidentified
OTU_2266	0.253885957610814	0.438263211064669	0.299325827402396	0.472305527167826	k__Bacteria; p__Proteobacteria; c__Deltaproteobacteria; o__Desulfovibrionales; f__Desulfovibrionaceae; g__Desulfovibrio; s__unidentified
OTU_2267	0.233499492685992	0.408680863326232	0.207874458376873	0.367709212430252	k__Bacteria; p__Proteobacteria; c__Betaproteobacteria; o__Burkholderiales; f__Comamonadaceae; g__Polaromonas; s__unidentified
OTU_2268	0.136262435871003	0.351055583342305	0.265822243809271	0.465770880919284	k__Bacteria; p__Firmicutes; c__Bacilli; o__Lactobacillales; f__Streptococcaceae; g__Streptococcus; s__unidentified
OTU_2269	0.482404241010295	0.631973317063147	0.494096273572444	0.642915668557387	k__Bacteria; p__Proteobacteria; c__Deltaproteobacteria; o__Desulfovibrionales; f__Desulfovibrionaceae; g__Desulfovibrio; s__unidentified
OTU_2271	0.0730225056728319	0.229864221646095	0.104818021325681	0.243847593508111	k__Bacteria; p__Proteobacteria; c__Gammaproteobacteria; o__Xanthomonadales; f__Xanthomonadaceae; g__Stenotrophomonas; s__Stenotrophomonas_maltophilia
OTU_2272	0.058864936404443	0.215783897019832	0.0754701228467948	0.211977312119347	k__Bacteria; p__Firmicutes; c__Negativicutes; o__Selenomonadales; f__Veillonellaceae; g__Megasphaera; s__unidentified
OTU_2273	0.237831740836827	0.416660858465125	0.26691524333762	0.435510124179149	k__Bacteria; p__Firmicutes; c__Bacilli; o__Bacillales; f__Bacillaceae
OTU_2274	0.164418854024902	0.351197704411505	0.212528259202932	0.386952390713361	k__Bacteria; p__Proteobacteria; c__Betaproteobacteria; o__Burkholderiales; f__Alcaligenaceae; g__Sutterella; s__Burkholderia_sp._K4410.MGS-135
OTU_2275	0.0867597301691597	0.273170417339349	0.0464488478191913	0.178565247840343	k__Bacteria; p__Firmicutes; c__Bacilli; o__Bacillales; f__Staphylococcaceae
OTU_2276	0.0414114674974476	0.207576480576628	0.01588652166378	0.127329990412595	k__Bacteria; p__Firmicutes; c__Bacilli; o__Lactobacillales; f__Streptococcaceae; g__Streptococcus; s__Streptococcus_equinus
OTU_2278	0.357785679914755	0.54770570179034	0.471663938122583	0.630017828348895	k__Bacteria; p__Proteobacteria; c__Betaproteobacteria; o__Burkholderiales; f__Alcaligenaceae; g__unidentified; s__unidentified
OTU_2279	0.480029108167385	0.633290726071886	0.476311433278871	0.629833117318876	k__Bacteria; p__Deferribacteres; c__Deferribacteres; o__Deferribacterales; f__Deferribacteraceae; g__Mucispirillum
OTU_2282	0.385228038947803	0.565770728826122	0.465069576621723	0.62443960552846	k__Bacteria; p__Proteobacteria; c__Betaproteobacteria; o__Nitrosomonadales; f__Nitrosomonadaceae; g__unidentified; s__unidentified
OTU_2283	0.437836707971786	0.602073246485977	0.431422871446911	0.594940786505315	k__Bacteria; p__Proteobacteria; c__Betaproteobacteria; o__Neisseriales; f__Neisseriaceae; g__Kingella; s__unidentified
OTU_2284	0.274344474818041	0.467608971253438	0.333314102447892	0.507542040202507	k__Bacteria; p__Proteobacteria; c__Betaproteobacteria; o__Nitrosomonadales; f__Nitrosomonadaceae; g__unidentified; s__unidentified
OTU_2287	0.314992318247593	0.48367528617171	0.266305204597187	0.440842891556507	k__Bacteria; p__Proteobacteria; c__Betaproteobacteria; o__Burkholderiales; f__Comamonadaceae
OTU_2291	0.280198295041875	0.458027622277148	0.302410420257811	0.474718219695674	k__Bacteria; p__Proteobacteria; c__Gammaproteobacteria; o__Oceanospirillales; f__Halomonadaceae; g__Halomonas; s__unidentified
OTU_2292	0.370436614436347	0.549907567927719	0.445988282955198	0.607381229816262	k__Bacteria; p__Firmicutes; c__Bacilli; o__Bacillales; f__Bacillaceae; g__Bacillus; s__Bacillus_circulans
OTU_2294	0.373803686347916	0.547420075199277	0.401917751537017	0.565273283014495	k__Bacteria; p__Proteobacteria; c__Betaproteobacteria; o__Burkholderiales; f__Comamonadaceae; g__Curvibacter; s__unidentified
OTU_2295	0.592073450544221	0.718152097706195	0.589963585672387	0.729112115191744	k__Bacteria; p__Proteobacteria; c__Gammaproteobacteria; o__Xanthomonadales; f__Xanthomonadaceae; g__Pseudoxanthomonas; s__unidentified
OTU_2296	0.448144961785385	0.613678875351212	0.458235947510532	0.622045324576156	k__Bacteria; p__Proteobacteria; c__Gammaproteobacteria; o__Xanthomonadales; f__Xanthomonadaceae; g__Arenimonas; s__unidentified
OTU_2297	0.523024412638755	0.66580045637431	0.530402782832229	0.678988627789813	k__Bacteria; p__Proteobacteria; c__Gammaproteobacteria; o__Oceanospirillales; f__Halomonadaceae; g__Halomonas; s__unidentified
OTU_2298	0.153951875634026	0.335192404242284	0.124610509642748	0.280112787107727	k__Bacteria; p__Proteobacteria; c__Gammaproteobacteria; o__Xanthomonadales; f__Xanthomonadaceae; g__Pseudoxanthomonas; s__unidentified
OTU_2299	0.149463097795876	0.335562136345245	0.215857815417726	0.384648314411904	k__Bacteria; p__Proteobacteria; c__Betaproteobacteria; o__TRA3-20; f__unidentified; g__unidentified; s__unidentified
OTU_2300	0.0689085887161059	0.212413799036857	0.0500397346732123	0.157990842342152	k__Bacteria; p__Firmicutes; c__Negativicutes; o__Selenomonadales; f__Veillonellaceae; g__Veillonella; s__unidentified
OTU_2301	0.517037630126422	0.663968028799219	0.518220641324201	0.665573971518933	k__Bacteria; p__Firmicutes; c__Negativicutes; o__Selenomonadales; f__Veillonellaceae; g__Mitsuokella; s__unidentified
OTU_2302	0.105028576478527	0.260535354924038	0.0915413525564144	0.224426937285041	k__Bacteria; p__Proteobacteria; c__Gammaproteobacteria; o__Vibrionales; f__Vibrionaceae
OTU_2303	0.213310571199067	0.391314369427274	0.191932670208247	0.354391798050089	k__Bacteria; p__Firmicutes; c__Bacilli; o__Bacillales; f__Planococcaceae; g__Lysinibacillus; s__unidentified
OTU_2304	0.357244510650125	0.545172247876049	0.417801808116752	0.585340890177775	k__Bacteria; p__Proteobacteria; c__Betaproteobacteria; o__TRA3-20; f__unidentified; g__unidentified; s__unidentified
OTU_2306	0.204267323620862	0.392262437617755	0.253234668168481	0.426520779901303	k__Bacteria; p__Proteobacteria; c__Gammaproteobacteria; o__Xanthomonadales; f__JTB255_marine_benthic_group; g__unidentified; s__unidentified
OTU_2307	0.00305434177444697	0.078978223691347	0.00931813387257313	0.0742666697459019	k__Bacteria; p__Proteobacteria; c__Betaproteobacteria; o__Neisseriales; f__Neisseriaceae; g__Eikenella; s__unidentified
OTU_2308	0.59047856271909	0.727821121508074	0.575242928180083	0.720873231300359	k__Bacteria; p__Proteobacteria; c__Gammaproteobacteria; o__Enterobacteriales; f__Enterobacteriaceae
OTU_2309	0.768296235843071	0.850175951672931	0.699691547811513	0.809324282708442	k__Bacteria; p__Proteobacteria; c__Gammaproteobacteria; o__Xanthomonadales; f__Xanthomonadales_Incertae_Sedis; g__Steroidobacter; s__unidentified
OTU_2310	0.16151918175121	0.338437523411424	0.202554502936582	0.369815457099012	k__Bacteria; p__Proteobacteria; c__Gammaproteobacteria
OTU_2311	0.220818774046115	0.408916931858964	0.222248094531365	0.398776167242763	k__Bacteria; p__Proteobacteria; c__Betaproteobacteria; o__Nitrosomonadales; f__Nitrosomonadaceae; g__unidentified; s__unidentified
OTU_2313	0.178206633711052	0.353745761285845	0.176937466497964	0.342139187195867	k__Bacteria; p__Proteobacteria; c__Gammaproteobacteria; o__Methylococcales; f__Methylococcaceae; g__unidentified; s__unidentified
OTU_2314	0.275410684478244	0.457491279677426	0.304609738676993	0.480371145302415	k__Bacteria; p__Proteobacteria; c__Gammaproteobacteria; o__Xanthomonadales; f__Xanthomonadaceae
OTU_2315	0.249664791885039	0.450695498423116	0.394937483080688	0.567241672458578	k__Bacteria; p__Proteobacteria; c__Betaproteobacteria; o__Burkholderiales; f__Comamonadaceae
OTU_2316	0.365657668405324	0.546535593667901	0.362464879764783	0.536325773600871	k__Bacteria; p__Proteobacteria; c__Betaproteobacteria; o__Nitrosomonadales; f__Nitrosomonadaceae; g__unidentified; s__unidentified
OTU_2317	0.0311463915488699	0.164173626087257	0.063122916476423	0.180780501708858	k__Bacteria; p__Firmicutes; c__Negativicutes; o__Selenomonadales; f__Veillonellaceae; g__Selenomonas_3; s__unidentified
OTU_2319	0.532213478362928	0.675426090826642	0.587347446471337	0.722317284644269	k__Bacteria; p__Proteobacteria; c__Betaproteobacteria; o__Burkholderiales; f__Alcaligenaceae; g__Sutterella; s__unidentified
OTU_2320	0.274580426147989	0.469613113211114	0.265819844500494	0.443731730860936	k__Bacteria; p__Proteobacteria; c__Gammaproteobacteria; o__Pseudomonadales; f__Pseudomonadaceae; g__Pseudomonas
OTU_2322	0.0965549104460576	0.260385618634701	0.107122025626345	0.253434131435193	k__Bacteria; p__Firmicutes; c__Bacilli; o__Lactobacillales; f__Leuconostocaceae; g__Weissella; s__Weissella_confusa
OTU_2323	0.362722283894148	0.531588049252578	0.365317614611662	0.532632832631801	k__Bacteria; p__Firmicutes; c__Bacilli; o__Lactobacillales; f__Lactobacillaceae; g__Lactobacillus; s__Lactobacillus_delbrueckii_subsp._delbrueckii
OTU_2324	0.413947914944147	0.578980505599523	0.349707179430524	0.512201316494969	k__Bacteria; p__Proteobacteria; c__Betaproteobacteria; o__Burkholderiales; f__Alcaligenaceae; g__Sutterella; s__unidentified
OTU_2325	0.272898246130159	0.45448680188984	0.273227445614277	0.446661595345922	k__Bacteria; p__Proteobacteria; c__Betaproteobacteria; o__Burkholderiales; f__Alcaligenaceae; g__Sutterella; s__unidentified
OTU_2326	0.249956732564424	0.444976269543272	0.38715438438177	0.556212452519414	k__Bacteria; p__Proteobacteria; c__Betaproteobacteria; o__TRA3-20; f__unidentified; g__unidentified; s__unidentified
OTU_2328	0.562051479907421	0.69476881872422	0.547529818183644	0.684612087454302	k__Bacteria; p__Proteobacteria; c__Gammaproteobacteria
OTU_2329	0.47776291302933	0.642237235685112	0.586470748000824	0.720870545010496	k__Bacteria; p__Proteobacteria; c__Betaproteobacteria; o__Nitrosomonadales; f__Nitrosomonadaceae; g__unidentified; s__unidentified
OTU_2330	0.546670813254976	0.685943736307973	0.491896440044022	0.646173042988668	k__Bacteria; p__Proteobacteria; c__Deltaproteobacteria; o__Desulfovibrionales; f__Desulfovibrionaceae; g__Desulfovibrio; s__unidentified
OTU_2331	0.245125139395012	0.42463089273399	0.211200129048357	0.37664198901049	k__Bacteria; p__Proteobacteria; c__Gammaproteobacteria; o__Cellvibrionales; f__Cellvibrionaceae; g__Simiduia; s__bacterium_endosymbiont_of_Onthophagus_Taurus
OTU_2333	0.512636913120153	0.66487000592052	0.504804349157084	0.657493371431907	k__Bacteria; p__Proteobacteria; c__Betaproteobacteria; o__Burkholderiales; f__Comamonadaceae; g__Azohydromonas; s__unidentified
OTU_2334	0.137888028648016	0.306356672817071	0.146852209233583	0.298107429973671	k__Bacteria; p__Acidobacteria; c__Holophagae; o__Subgroup_7; f__unidentified; g__unidentified; s__unidentified
OTU_2335	0.138303282805063	0.308344604582157	0.163328816776236	0.316661208829509	k__Bacteria; p__Firmicutes; c__Bacilli; o__Bacillales; f__Bacillaceae; g__Ureibacillus; s__unidentified
OTU_2336	0.548307681931283	0.687608470392792	0.5439875392109	0.687500826305808	k__Bacteria; p__Firmicutes; c__Negativicutes; o__Selenomonadales; f__Veillonellaceae; g__Dialister; s__unidentified
OTU_2337	0.209085615696755	0.395752357401044	0.181027252642085	0.353130730552077	k__Bacteria; p__Proteobacteria; c__Betaproteobacteria; o__Nitrosomonadales; f__Gallionellaceae
OTU_2339	0.336178741057191	0.509893004948772	0.365009627660386	0.533662457443239	k__Bacteria; p__Proteobacteria; c__Betaproteobacteria; o__Nitrosomonadales; f__Nitrosomonadaceae; g__unidentified; s__unidentified
OTU_2340	0.347966332758188	0.530490051623268	0.479133708311197	0.636377574321179	k__Bacteria; p__Acidobacteria; c__Holophagae; o__Subgroup_7; f__unidentified; g__unidentified; s__unidentified
OTU_2343	0.281283093948991	0.451945925419447	0.231801368445714	0.400603302196143	k__Bacteria; p__Proteobacteria; c__Betaproteobacteria; o__Methylophilales; f__Methylophilaceae; g__Methylobacillus; s__unidentified
OTU_2344	0.0140798706800223	0.144238053288024	0.0422444428581248	0.17314366118123	k__Bacteria; p__Proteobacteria; c__Gammaproteobacteria; o__Pasteurellales; f__Pasteurellaceae; g__Haemophilus; s__unidentified
OTU_2345	0.195550507015562	0.379776847814424	0.187043630834026	0.361502439653298	k__Bacteria; p__Proteobacteria; c__Gammaproteobacteria; o__Alteromonadales; f__Idiomarinaceae; g__Idiomarina; s__unidentified
OTU_2346	0.174011558802207	0.344159368402597	0.185180471934943	0.340085065705828	k__Bacteria; p__Proteobacteria; c__Gammaproteobacteria; o__Xanthomonadales; f__Xanthomonadaceae
OTU_2350	0.330173473189212	0.503883893939478	0.376009188549315	0.542983906238496	k__Bacteria; p__Proteobacteria; c__Betaproteobacteria; o__SC-I-84; f__unidentified; g__unidentified; s__unidentified
OTU_2352	0.176186084534289	0.360855984554424	0.184996569759141	0.347611526824811	k__Bacteria; p__Proteobacteria; c__Betaproteobacteria; o__Burkholderiales; f__Alcaligenaceae; g__Sutterella; s__unidentified
OTU_2353	0.243739637047518	0.432034893328705	0.310098380407871	0.475779111219779	k__Bacteria; p__Firmicutes; c__Clostridia; o__Clostridiales; f__Peptococcaceae; g__Peptococcus; s__unidentified
OTU_2355	0.101897160321178	0.291908813502333	0.304222731173481	0.499325845423054	k__Bacteria; p__Firmicutes; c__Bacilli; o__Lactobacillales; f__Streptococcaceae; g__Streptococcus
OTU_2356	0.506237450072501	0.654004263581136	0.487509921652285	0.639447070594853	k__Bacteria; p__Firmicutes; c__Bacilli; o__Bacillales; f__Planococcaceae; g__Kurthia; s__unidentified
OTU_2357	0.616435743525977	0.741752371924035	0.566524027401928	0.707863867411485	k__Bacteria; p__Proteobacteria; c__Betaproteobacteria; o__Nitrosomonadales; f__Nitrosomonadaceae; g__unidentified; s__unidentified
OTU_2358	0.521514310927924	0.682811503654444	0.595468926055397	0.740119565618288	k__Bacteria; p__Firmicutes; c__Negativicutes; o__Selenomonadales; f__Veillonellaceae; g__Veillonella; s__unidentified
OTU_2360	0.16479142927493	0.340239122084977	0.179823333290396	0.342505631901198	k__Bacteria; p__Acidobacteria; c__Holophagae; o__Subgroup_7; f__unidentified; g__unidentified; s__unidentified
OTU_2361	0.274134364272848	0.460006	0.240777800500589	0.41964101311233	k__Bacteria; p__Proteobacteria; c__Gammaproteobacteria; o__Pseudomonadales; f__Pseudomonadaceae; g__Pseudomonas
OTU_2363	0.273200308752701	0.457076699793681	0.325365001545915	0.498248382546618	k__Bacteria; p__Proteobacteria; c__Betaproteobacteria; o__TRA3-20; f__unidentified; g__unidentified; s__unidentified
OTU_2369	0.113706361856592	0.292339817487537	0.211485102303968	0.37024322584164	k__Bacteria; p__Proteobacteria; c__Betaproteobacteria; o__Nitrosomonadales; f__Nitrosomonadaceae; g__unidentified; s__unidentified
OTU_2371	0.42122289727987	0.591303607335068	0.442072523335098	0.608017716406247	k__Bacteria; p__Proteobacteria; c__Betaproteobacteria; o__Burkholderiales; f__Oxalobacteraceae; g__Massilia; s__unidentified
OTU_2372	0.326703868046518	0.506248412531991	0.373483285413849	0.542714514745465	k__Bacteria; p__Firmicutes; c__Negativicutes; o__Selenomonadales; f__Veillonellaceae; g__Dialister; s__unidentified
OTU_2373	0.470683008907041	0.630208305376379	0.468592506822162	0.625586460008756	k__Bacteria; p__Proteobacteria; c__Betaproteobacteria; o__Burkholderiales; f__Comamonadaceae; g__Leptothrix; s__unidentified
OTU_2374	0.392642037897277	0.574354937330132	0.46958966493302	0.631476901684209	k__Bacteria; p__Proteobacteria; c__Betaproteobacteria; o__TRA3-20; f__unidentified; g__unidentified; s__unidentified
OTU_2376	0.374611062573369	0.540866501663666	0.221307652080548	0.400423036554116	k__Bacteria; p__Proteobacteria; c__Betaproteobacteria; o__Neisseriales; f__Neisseriaceae
OTU_2378	0.210045137222683	0.398475522609679	0.269997376934255	0.443730805006487	k__Bacteria; p__Proteobacteria; c__Betaproteobacteria; o__Nitrosomonadales; f__Nitrosomonadaceae; g__unidentified; s__unidentified
OTU_2379	0.548316466073554	0.689802735101258	0.541305437189846	0.686424904328862	k__Bacteria; p__Proteobacteria; c__Betaproteobacteria; o__Burkholderiales; f__Comamonadaceae
OTU_2382	0.273520083366431	0.456065805481591	0.325233557764682	0.493669712002962	k__Bacteria; p__Proteobacteria; c__Betaproteobacteria; o__Burkholderiales; f__Comamonadaceae; g__Rhizobacter; s__unidentified
OTU_2383	0.105107745471841	0.282835763544662	0.16724138350098	0.32788177277845	k__Bacteria; p__Proteobacteria; c__Betaproteobacteria; o__Nitrosomonadales; f__Nitrosomonadaceae; g__unidentified; s__unidentified
OTU_2385	0.461781762279785	0.61408556387249	0.423335153697169	0.586405144589557	k__Bacteria; p__Firmicutes; c__Bacilli; o__Lactobacillales; f__Carnobacteriaceae; g__Atopostipes; s__unidentified
OTU_2386	0.411404525061552	0.568711943482331	0.365209763103204	0.526568713298895	k__Bacteria; p__Proteobacteria; c__Betaproteobacteria; o__Burkholderiales; f__Alcaligenaceae; g__Sutterella; s__unidentified
OTU_2387	0.403055219629789	0.567753869018742	0.411909023967854	0.572961020496584	k__Bacteria; p__Acidobacteria; c__Holophagae; o__Subgroup_7; f__unidentified; g__unidentified; s__unidentified
OTU_2388	0.165926455280341	0.342121322312785	0.240015659045108	0.404753354844842	k__Bacteria; p__Proteobacteria; c__Gammaproteobacteria; o__Xanthomonadales; f__Xanthomonadaceae; g__unidentified; s__unidentified
OTU_2391	0.353362626387766	0.519913062154411	0.331539820205565	0.4977384126642	k__Bacteria; p__Proteobacteria; c__Betaproteobacteria; o__Burkholderiales; f__Alcaligenaceae; g__Verticia; s__unidentified
OTU_2394	0.456755164150799	0.617849113852189	0.502568720568092	0.649311207412718	k__Bacteria; p__Proteobacteria; c__Betaproteobacteria; o__Burkholderiales; f__Comamonadaceae; g__Variovorax; s__unidentified
OTU_2397	0.384699796199679	0.549037055657453	0.401098543038733	0.560622482687124	k__Bacteria; p__Proteobacteria; c__Gammaproteobacteria; o__Cellvibrionales; f__Cellvibrionaceae; g__Cellvibrio; s__unidentified
OTU_2398	0.635126189051775	0.753347268278976	0.592215040018832	0.728487543001699	k__Bacteria; p__Acidobacteria; c__Holophagae; o__Subgroup_7; f__unidentified; g__unidentified; s__unidentified
OTU_2400	0.497866851819258	0.641824946670745	0.4543759268396	0.606018289206078	k__Bacteria; p__Proteobacteria; c__Betaproteobacteria; o__Burkholderiales; f__Burkholderiaceae; g__Ralstonia; s__unidentified
OTU_2401	0.0494213042390951	0.189508412692692	0.075704849989322	0.202241258194842	k__Bacteria; p__Firmicutes; c__Negativicutes; o__Selenomonadales; f__Veillonellaceae; g__Selenomonas; s__unidentified
OTU_2403	0.300875868157599	0.486839809774588	0.363143315089268	0.535542092041126	k__Bacteria; p__Actinobacteria; c__Thermoleophilia; o__Solirubrobacterales; f__Elev-16S-1332; g__unidentified; s__unidentified
OTU_2404	0.584708075109807	0.71907897963863	0.559074749892237	0.703738339161797	k__Bacteria; p__Proteobacteria; c__Betaproteobacteria; o__Nitrosomonadales; f__Nitrosomonadaceae; g__unidentified; s__unidentified
OTU_2405	0.540998753144957	0.676425204370736	0.486319949750418	0.637533949315284	k__Bacteria; p__Proteobacteria; c__Gammaproteobacteria; o__Xanthomonadales; f__Xanthomonadales_Incertae_Sedis; g__unidentified; s__unidentified
OTU_2406	0.403884822636407	0.566205407193991	0.420906631640084	0.575883883569188	k__Bacteria; p__Firmicutes; c__Bacilli; o__Bacillales; f__Bacillaceae; g__unidentified; s__unidentified
OTU_2409	0.190941544684128	0.381508310363726	0.284999439775093	0.456038122491246	k__Bacteria; p__Proteobacteria; c__Gammaproteobacteria; o__Xanthomonadales; f__Xanthomonadales_Incertae_Sedis; g__Steroidobacter; s__unidentified
OTU_2410	0.444439774233905	0.598503111871436	0.437023881223171	0.59369633648269	k__Bacteria; p__Firmicutes; c__Negativicutes; o__Selenomonadales; f__Veillonellaceae; g__Mitsuokella; s__unidentified
OTU_2413	0.341792721366934	0.509507863716531	0.333283328550317	0.497395138443034	k__Bacteria; p__Acidobacteria; c__Holophagae; o__Subgroup_7; f__unidentified; g__unidentified; s__unidentified
OTU_2414	0.183893476946741	0.374310471965982	0.213526465298972	0.394964231814739	k__Bacteria; p__Firmicutes; c__Negativicutes; o__Selenomonadales; f__Veillonellaceae; g__Veillonella; s__unidentified
OTU_2415	0.540790740286468	0.682861461489013	0.505032889982298	0.656843218938607	k__Bacteria; p__Proteobacteria; c__Betaproteobacteria; o__Burkholderiales; f__Comamonadaceae; g__Variovorax; s__unidentified
OTU_2419	0.263579494287993	0.4429279567507	0.238754955595578	0.407143812455719	k__Bacteria; p__Proteobacteria; c__Gammaproteobacteria; o__Xanthomonadales; f__Xanthomonadales_Incertae_Sedis; g__unidentified; s__unidentified
OTU_2421	0.185170861665837	0.364499348807823	0.19877488334035	0.368888672498235	k__Bacteria; p__Proteobacteria; c__Betaproteobacteria; o__Burkholderiales; f__Comamonadaceae
OTU_2422	0.334028458892587	0.508065755158518	0.298684570871553	0.472419717647575	k__Bacteria; p__Proteobacteria; c__Gammaproteobacteria; o__Oceanospirillales; f__Oceanospirillaceae; g__Pseudohongiella; s__unidentified
OTU_2423	0.344597232556219	0.510282310916855	0.301113402103698	0.46573316242514	k__Bacteria; p__Proteobacteria; c__Gammaproteobacteria; o__Oceanospirillales; f__Oceanospirillaceae; g__Pseudohongiella; s__unidentified
OTU_2424	0.118246913872965	0.294428871034199	0.123919941698129	0.274006872461058	k__Bacteria; p__Firmicutes; c__Bacilli; o__Bacillales; f__Sporolactobacillaceae; g__Tuberibacillus; s__unidentified
OTU_2427	0.146040260172278	0.320039688931025	0.19399094819098	0.346511251260916	k__Bacteria; p__Firmicutes; c__Bacilli; o__Bacillales; f__Bacillaceae; g__Bacillus; s__Bacillus_aryabhattai
OTU_2433	0.296727805274284	0.47448879611282	0.300309152343463	0.474502738277664	k__Bacteria; p__Proteobacteria; c__Betaproteobacteria; o__Burkholderiales; f__Alcaligenaceae; g__Pusillimonas; s__unidentified
OTU_2435	0.20856963860765	0.385443472091857	0.222167210025686	0.387989531509555	k__Bacteria; p__Proteobacteria; c__Gammaproteobacteria; o__Pseudomonadales; f__Pseudomonadaceae; g__Pseudomonas
OTU_2443	0.42791597042752	0.582045967659243	0.414303802831521	0.568624723647619	k__Bacteria; p__Tenericutes; c__Mollicutes; o__Haloplasmatales; f__Haloplasmataceae; g__Haloplasma; s__unidentified
OTU_2444	0.123844429587504	0.297480704963785	0.0977571565227893	0.243278414516952	k__Bacteria; p__Proteobacteria; c__Betaproteobacteria; o__Burkholderiales; f__Comamonadaceae; g__Rhodoferax; s__unidentified
OTU_2445	0.423188158647844	0.601548095103536	0.51555036001908	0.672352737231854	k__Bacteria; p__Proteobacteria; c__Betaproteobacteria; o__TRA3-20; f__unidentified; g__unidentified; s__unidentified
OTU_2449	0.579588935643873	0.713459827204135	0.594460959861605	0.731187000842896	k__Bacteria; p__Proteobacteria; c__Gammaproteobacteria; o__Enterobacteriales; f__Enterobacteriaceae; g__Plesiomonas; s__unidentified
OTU_245	0.0739749984759608	0.270204301650745	0.37743566508561	0.574123589400068	k__Bacteria; p__Proteobacteria; c__Gammaproteobacteria; o__Pasteurellales; f__Pasteurellaceae; g__Haemophilus; s__unidentified
OTU_2453	0.259060827778868	0.438762691290617	0.2835730545745	0.448040163350585	k__Bacteria; p__Proteobacteria; c__Gammaproteobacteria; o__Xanthomonadales; f__Xanthomonadaceae
OTU_2454	0.150175067106989	0.317266098306636	0.157867218270116	0.309430839573287	k__Bacteria; p__Acidobacteria; c__Holophagae; o__Holophagales; f__Holophagaceae; g__Geothrix; s__unidentified
OTU_2461	0.320202027576481	0.497853599212513	0.331231532963685	0.50617049334738	k__Bacteria; p__Proteobacteria; c__Betaproteobacteria; o__Nitrosomonadales; f__Nitrosomonadaceae; g__unidentified; s__unidentified
OTU_2462	0.578237610041723	0.70742628969298	0.547614837133045	0.688525200799242	k__Bacteria; p__Proteobacteria; c__Gammaproteobacteria; o__Pseudomonadales; f__Moraxellaceae; g__Moraxella; s__unidentified
OTU_2463	0.372617487823171	0.548087985804951	0.416884304487559	0.582124504723006	k__Bacteria; p__Proteobacteria; c__Betaproteobacteria; o__Burkholderiales; f__Comamonadaceae; g__Ramlibacter; s__unidentified
OTU_2464	0.0934164623198685	0.259742310351359	0.121570387745851	0.270160568480694	k__Bacteria; p__Acidobacteria; c__Holophagae; o__Subgroup_7; f__unidentified; g__unidentified; s__unidentified
OTU_2468	0.439299878305908	0.592409501628298	0.347638760249835	0.525376563090804	k__Bacteria; p__Proteobacteria; c__Gammaproteobacteria; o__Cardiobacteriales; f__Cardiobacteriaceae; g__Cardiobacterium; s__Cardiobacterium_sp._canine_oral_taxon_176
OTU_2476	0.497097471486243	0.644187079152284	0.483440993686379	0.633902173898391	k__Bacteria; p__Proteobacteria; c__Gammaproteobacteria; o__Enterobacteriales; f__Enterobacteriaceae; g__Pantoea; s__unidentified
OTU_2480	0.388002547850484	0.56017093372327	0.361033850496412	0.544262746751249	k__Bacteria; p__Proteobacteria; c__Gammaproteobacteria; o__Pseudomonadales; f__Moraxellaceae; g__Moraxella; s__unidentified
OTU_2484	0.29708262739604	0.477838957752356	0.331939265080132	0.503850932421583	k__Bacteria; p__Proteobacteria; c__Betaproteobacteria; o__SC-I-84; f__unidentified; g__unidentified; s__unidentified
OTU_2489	0.43406350819437	0.593698310858226	0.411861482092887	0.577885608341335	k__Bacteria; p__Proteobacteria; c__Gammaproteobacteria; o__Pasteurellales; f__Pasteurellaceae; g__Frederiksenia; s__unidentified
OTU_2493	0.62869483968903	0.753807545796521	0.594022982915232	0.728384273710547	k__Bacteria; p__Proteobacteria; c__Betaproteobacteria; o__Nitrosomonadales; f__Nitrosomonadaceae; g__unidentified; s__unidentified
OTU_2494	0.297956231551685	0.478785131535783	0.282851543219864	0.462798246002335	k__Bacteria; p__Proteobacteria; c__Gammaproteobacteria; o__Pasteurellales; f__Pasteurellaceae; g__Haemophilus; s__unidentified
OTU_2500	0.430065428990128	0.618550452318848	0.62290435526903	0.761821727393275	k__Bacteria; p__Proteobacteria; c__Gammaproteobacteria; o__Pasteurellales; f__Pasteurellaceae; g__Haemophilus; s__unidentified
OTU_2504	0.293859154113826	0.46802174929501	0.288675674318532	0.452893637510671	k__Bacteria; p__Firmicutes; c__Bacilli; o__Bacillales; f__Bacillaceae; g__Ureibacillus; s__unidentified
OTU_2514	0.143771766992541	0.326195035232632	0.183588149889458	0.35854869142864	k__Bacteria; p__Proteobacteria; c__Betaproteobacteria; o__Neisseriales; f__Neisseriaceae; g__Neisseria
OTU_252	0.456527612488608	0.609574097130277	0.428547006618669	0.593318391057606	k__Bacteria
OTU_2521	0.145309818457723	0.313336433419834	0.160456542345882	0.313051623161196	k__Bacteria; p__Proteobacteria; c__Betaproteobacteria; o__Rhodocyclales; f__Rhodocyclaceae; g__Propionivibrio; s__unidentified
OTU_2522	0.251966568315037	0.420630161504618	0.274800805002623	0.439078043640198	k__Bacteria; p__Proteobacteria; c__Gammaproteobacteria; o__Xanthomonadales; f__Xanthomonadaceae; g__Xanthomonas
OTU_253	0.546710092925825	0.686530305557782	0.546806030237488	0.693196123956247	Unclassified
OTU_2530	0.250898613951993	0.440954101845088	0.390805842977554	0.563301042772508	k__Bacteria; p__Firmicutes; c__Bacilli; o__Bacillales; f__Bacillaceae; g__Bacillus; s__Bacillus_niacini
OTU_2542	0.0411491064069333	0.193452367164618	0.043009244444181	0.1712620561555	k__Bacteria; p__Proteobacteria; c__Betaproteobacteria; o__Burkholderiales; f__Comamonadaceae; g__Comamonas
OTU_2546	0.463406745745775	0.617299983496854	0.439383207004948	0.599716688752248	k__Bacteria
OTU_2548	0.0228584261039013	0.160714642433751	0.0637573161044588	0.204342864246273	k__Bacteria; p__Proteobacteria; c__Betaproteobacteria; o__Neisseriales; f__Neisseriaceae; g__Neisseria
OTU_2549	0.394039606272537	0.566128565484761	0.323148815396149	0.50263041737515	k__Bacteria; p__Proteobacteria; c__Betaproteobacteria; o__Burkholderiales; f__Comamonadaceae
OTU_2550	0.128665833985985	0.301852368664506	0.158234674189877	0.324364405207172	k__Bacteria; p__Firmicutes; c__Bacilli; o__Bacillales; f__Bacillaceae; g__Bacillus; s__Bacillus_thermoamylovorans
OTU_2554	0.441809030629735	0.598272077314358	0.496121691959037	0.648660377483836	k__Bacteria; p__Proteobacteria; c__Gammaproteobacteria; o__Enterobacteriales; f__Enterobacteriaceae
OTU_2559	0.385386093506274	0.553312375716899	0.383480950514038	0.551296177871433	k__Bacteria; p__Proteobacteria; c__Gammaproteobacteria; o__Xanthomonadales; f__Xanthomonadales_Incertae_Sedis; g__unidentified; s__unidentified
OTU_2561	0.0296668464254261	0.171574444864172	0.047790376968351	0.180328063472056	k__Bacteria; p__Proteobacteria; c__Betaproteobacteria; o__Neisseriales; f__Neisseriaceae; g__Neisseria
OTU_2578	0.432241167399219	0.588469161948137	0.408322965797114	0.567807516334227	k__Bacteria; p__Firmicutes; c__Bacilli; o__Bacillales; f__Bacillaceae
OTU_2582	0.233763996842897	0.427726681446556	0.377581743186099	0.540056330168267	k__Bacteria; p__Acidobacteria; c__Holophagae; o__Subgroup_7; f__unidentified; g__unidentified; s__unidentified
OTU_2586	0.583180099209024	0.717608200727705	0.515715359728768	0.664991388520516	k__Bacteria; p__Proteobacteria; c__Betaproteobacteria; o__Burkholderiales; f__Comamonadaceae
OTU_2622	0.264154862771923	0.445560052099483	0.334264416850124	0.500881789295641	k__Bacteria; p__Firmicutes; c__Bacilli; o__Bacillales; f__Staphylococcaceae; g__Nosocomiicoccus; s__unidentified
OTU_2634	0.0985369509841028	0.264987720439858	0.135139102235723	0.282184996055883	k__Bacteria; p__Proteobacteria; c__Betaproteobacteria; o__Methylophilales; f__Methylophilaceae
OTU_2649	0.355473484739761	0.527698576944444	0.389445563342469	0.550856487978266	k__Bacteria; p__Proteobacteria; c__Betaproteobacteria; o__TRA3-20; f__unidentified; g__unidentified; s__unidentified
OTU_2662	0.340555362784952	0.521630016055484	0.344950292983085	0.52459814324587	k__Bacteria; p__Proteobacteria; c__Betaproteobacteria; o__Burkholderiales; f__Comamonadaceae
OTU_2670	0.232373848399108	0.407644583582482	0.248812065306942	0.414554213329117	k__Bacteria; p__Proteobacteria; c__Betaproteobacteria; o__Burkholderiales; f__Alcaligenaceae; g__Bordetella; s__unidentified
OTU_2672	0.374219484532195	0.575084313004567	0.518704071126398	0.686961830269069	k__Bacteria; p__Firmicutes; c__Bacilli; o__Lactobacillales; f__Streptococcaceae; g__Streptococcus
OTU_2673	0.0236585763033832	0.158959779076475	0.0283097032256999	0.134560761887233	k__Bacteria; p__Proteobacteria; c__Betaproteobacteria; o__Neisseriales; f__Neisseriaceae; g__Neisseria; s__unidentified
OTU_2674	0.253343771475537	0.420322258394391	0.280720699515851	0.438824792189306	k__Bacteria; p__Firmicutes; c__Bacilli; o__Bacillales; f__Bacillaceae
OTU_2675	0.192213554165399	0.369609463816759	0.192926418237308	0.352569168563769	k__Bacteria; p__Firmicutes; c__Bacilli; o__Bacillales; f__Paenibacillaceae; g__Brevibacillus; s__unidentified
OTU_2677	0.347622372062029	0.511888440386815	0.317215191472472	0.484545711145708	k__Bacteria; p__Proteobacteria; c__Gammaproteobacteria; o__Pseudomonadales; f__Moraxellaceae; g__unidentified; s__unidentified
OTU_2698	0.539407475365093	0.681574520424183	0.524879094758582	0.672470658018525	k__Bacteria; p__Proteobacteria; c__Betaproteobacteria; o__Nitrosomonadales; f__Nitrosomonadaceae; g__unidentified; s__unidentified
OTU_2751	0.579833325168105	0.710965340735198	0.547833046214581	0.693924224493396	k__Bacteria; p__Proteobacteria; c__Betaproteobacteria; o__Nitrosomonadales; f__Nitrosomonadaceae; g__unidentified; s__unidentified
OTU_2768	0.00139342685710435	0.064739332378275	0.00388192477056885	0.0378511238528468	k__Bacteria; p__Proteobacteria; c__Betaproteobacteria; o__Neisseriales; f__Neisseriaceae
OTU_2777	0.325312444037822	0.510806423614923	0.338541951276377	0.520128954888634	k__Bacteria; p__Firmicutes; c__Bacilli; o__Lactobacillales; f__Enterococcaceae; g__Enterococcus; s__Enterococcus_faecalis
OTU_2804	0.697829910839833	0.799735887634526	0.6158250733788	0.743368141093111	k__Bacteria; p__Proteobacteria; c__Betaproteobacteria; o__Burkholderiales; f__Comamonadaceae; g__Azohydromonas; s__unidentified
OTU_2808	0.554793637845144	0.69188106219246	0.542270749167069	0.682617630057746	k__Bacteria; p__Proteobacteria; c__Deltaproteobacteria; o__Desulfovibrionales; f__Desulfovibrionaceae; g__Desulfovibrio; s__unidentified
OTU_2825	0.0616320631942037	0.214353862847369	0.0776782678013252	0.220496926594242	k__Bacteria; p__Firmicutes; c__Bacilli; o__Lactobacillales; f__Lactobacillaceae; g__Lactobacillus
OTU_2848	0.2578307681202	0.441363572675702	0.216341068595334	0.389669315768948	k__Bacteria; p__Firmicutes; c__Bacilli; o__Bacillales; f__Bacillaceae; g__unidentified; s__unidentified
OTU_2854	0.441287967296537	0.598309733440607	0.361118515284765	0.532370230598241	k__Bacteria; p__Proteobacteria; c__Betaproteobacteria; o__Neisseriales; f__Neisseriaceae
OTU_2860	0.109210142522839	0.29178079889377	0.171723653972796	0.341865086154886	k__Bacteria; p__Firmicutes; c__Negativicutes; o__Selenomonadales; f__Veillonellaceae; g__Selenomonas_3; s__unidentified
OTU_2861	0.210826605599614	0.390878765404606	0.187352072106184	0.361250850774308	k__Bacteria; p__Firmicutes; c__Bacilli; o__Bacillales; f__Sporolactobacillaceae; g__Tuberibacillus; s__unidentified
OTU_2980	0.138905665623035	0.347717602816253	0.100861426200552	0.29264593553487	k__Bacteria; p__Proteobacteria; c__Gammaproteobacteria; o__Enterobacteriales; f__Enterobacteriaceae; g__Enterobacter
OTU_2981	0.572187596076404	0.705140382149849	0.592786213856474	0.729639803971128	k__Bacteria; p__Proteobacteria; c__Gammaproteobacteria; o__Enterobacteriales; f__Enterobacteriaceae
OTU_2982	0.295906001090313	0.475445185134385	0.324491327779812	0.487164497900417	k__Bacteria; p__Proteobacteria; c__Betaproteobacteria; o__Nitrosomonadales; f__Nitrosomonadaceae; g__unidentified; s__unidentified
OTU_3011	0.358176855695876	0.545696042049303	0.371139101432199	0.551457343261958	k__Bacteria; p__Firmicutes; c__Bacilli; o__Lactobacillales; f__Streptococcaceae; g__Streptococcus
OTU_3095	0.0082744038194657	0.114527094738296	0.0117991951872294	0.0909132196008983	k__Bacteria; p__Proteobacteria; c__Betaproteobacteria; o__Burkholderiales; f__Alcaligenaceae; g__Achromobacter; s__Achromobacter_xylosoxidans_subsp._xylosoxidans
OTU_316	0.524562602843977	0.667189778215254	0.551281038763831	0.692361879820266	k__Bacteria; p__Firmicutes; c__Erysipelotrichia; o__Erysipelotrichales; f__Erysipelotrichaceae
OTU_3172	0.633646417069144	0.753507596735853	0.573234532647361	0.712604250787169	k__Bacteria; p__Acidobacteria; c__Holophagae; o__Subgroup_7; f__unidentified; g__unidentified; s__unidentified
OTU_3185	0.306011994387052	0.476957517107308	0.298996203015988	0.45725849011397	k__Bacteria; p__Proteobacteria; c__Betaproteobacteria; o__Burkholderiales; f__Comamonadaceae; g__Polaromonas; s__unidentified
OTU_3227	0.124649426714157	0.304250515862764	0.227009898459764	0.391218680881811	k__Bacteria; p__Proteobacteria; c__Betaproteobacteria; o__Nitrosomonadales; f__Nitrosomonadaceae; g__unidentified; s__unidentified
OTU_3244	0.661151816940931	0.776687373154698	0.606979130536314	0.740850504612026	k__Bacteria; p__Proteobacteria; c__Betaproteobacteria; o__Nitrosomonadales; f__Nitrosomonadaceae; g__unidentified; s__unidentified
OTU_3317	0.407969049535259	0.57717049333038	0.431586493906517	0.594200233613666	k__Bacteria; p__Proteobacteria; c__Betaproteobacteria; o__Nitrosomonadales; f__Nitrosomonadaceae; g__unidentified; s__unidentified
OTU_3339	0.0633764897208735	0.25001096972799	0.0251146643698947	0.157533115138418	k__Bacteria; p__Proteobacteria; c__Gammaproteobacteria; o__Enterobacteriales; f__Enterobacteriaceae; g__Citrobacter
OTU_3415	0.423647613475322	0.583977318146244	0.416012137603089	0.578728211606893	k__Bacteria; p__Firmicutes; c__Bacilli; o__Bacillales; f__Bacillaceae
OTU_3434	0.212226148020894	0.43196089611738	0.246506898219517	0.465262595814366	k__Bacteria; p__Firmicutes; c__Bacilli; o__Lactobacillales; f__Streptococcaceae; g__Streptococcus
OTU_3446	0.388541502508292	0.557522378922908	0.340180261754943	0.515016824260134	k__Bacteria; p__Proteobacteria; c__Betaproteobacteria; o__Rhodocyclales; f__Rhodocyclaceae; g__Propionivibrio; s__unidentified
OTU_3450	0.310159056201494	0.48141581566443	0.265470014015798	0.434148945260139	k__Bacteria; p__Proteobacteria; c__Betaproteobacteria; o__Neisseriales; f__Neisseriaceae
OTU_3521	0.466759921466833	0.618358055558714	0.313442251137111	0.491173420910956	k__Bacteria; p__Firmicutes; c__Erysipelotrichia; o__Erysipelotrichales; f__Erysipelotrichaceae; g__Faecalibaculum; s__unidentified
OTU_3537	0.27416647853861	0.466440394714828	0.244917565063647	0.427447716874409	k__Bacteria; p__Proteobacteria; c__Gammaproteobacteria; o__Enterobacteriales; f__Enterobacteriaceae; g__Klebsiella
OTU_3552	0.430677898684869	0.597046675896533	0.407204919594866	0.576044821467203	k__Bacteria; p__Firmicutes; c__Negativicutes; o__Selenomonadales; f__Veillonellaceae; g__Veillonella; s__unidentified
OTU_3615	0.168162839598368	0.358800828886656	0.173256985279113	0.343122662562011	k__Bacteria; p__Proteobacteria; c__Gammaproteobacteria; o__Pasteurellales; f__Pasteurellaceae
OTU_3653	0.506189906395973	0.652388004099461	0.487653382066935	0.640517666796474	k__Bacteria; p__Deferribacteres; c__Deferribacteres; o__Deferribacterales; f__Deferribacteraceae; g__Mucispirillum; s__unidentified
OTU_3690	0.0763928805223801	0.247032719290516	0.220167564829498	0.388320965865532	k__Bacteria; p__Proteobacteria; c__Betaproteobacteria; o__Neisseriales; f__Neisseriaceae; g__Neisseria; s__unidentified
OTU_3786	0.133330005754245	0.308219795269145	0.202456259661983	0.363599092017359	k__Bacteria; p__Proteobacteria; c__Gammaproteobacteria; o__Xanthomonadales; f__unidentified; g__unidentified; s__unidentified
OTU_3815	0.386344138356994	0.555077468355186	0.394719064348916	0.557591833030811	k__Bacteria; p__Proteobacteria; c__Betaproteobacteria
OTU_3957	0.0348429187721691	0.173056100142585	0.0506649678789617	0.16834794065252	k__Bacteria; p__Proteobacteria; c__Gammaproteobacteria; o__Pseudomonadales; f__Pseudomonadaceae; g__Pseudomonas
OTU_3995	0.537159557414698	0.677169062912715	0.505660745340585	0.654415260001348	k__Bacteria; p__Proteobacteria; c__Gammaproteobacteria; o__Pasteurellales; f__Pasteurellaceae; g__Haemophilus; s__unidentified
OTU_4010	0.53189745665811	0.67493072761933	0.520267163592711	0.667964561694408	k__Bacteria; p__Proteobacteria; c__Betaproteobacteria; o__Nitrosomonadales; f__Nitrosomonadaceae; g__unidentified; s__unidentified
OTU_4012	0.647349363679678	0.760646998750777	0.653689478922792	0.774563883848344	k__Bacteria; p__Proteobacteria; c__Gammaproteobacteria; o__Pasteurellales; f__Pasteurellaceae; g__Haemophilus; s__unidentified
OTU_4026	0.556485173830447	0.697431472184529	0.526671316947897	0.674948042868396	k__Bacteria; p__Proteobacteria; c__Deltaproteobacteria; o__43F-1404R; f__unidentified; g__unidentified; s__unidentified
OTU_410	0.735501760670358	0.830756949740577	0.816735382447925	0.888957152103631	k__Bacteria; p__Proteobacteria; c__Gammaproteobacteria; o__Pasteurellales; f__Pasteurellaceae; g__Haemophilus; s__unidentified
OTU_420	0.321844182627038	0.531905046448907	0.440431528792118	0.625690221682659	k__Bacteria; p__Proteobacteria; c__Gammaproteobacteria; o__Pseudomonadales; f__Moraxellaceae; g__Moraxella; s__unidentified
OTU_4231	0.12096956664215	0.287232013212876	0.149855143049541	0.298811203127882	k__Bacteria; p__Proteobacteria; c__Betaproteobacteria; o__Burkholderiales; f__Comamonadaceae; g__Alicycliphilus; s__unidentified
OTU_4261	0.161283984657342	0.357086643669425	0.147625751407702	0.322728476580711	k__Bacteria; p__Proteobacteria; c__Betaproteobacteria; o__Burkholderiales; f__Alcaligenaceae
OTU_4274	0.17865192395198	0.364084937898427	0.17714129749031	0.35601969787297	k__Bacteria; p__Proteobacteria; c__Betaproteobacteria; o__Burkholderiales; f__Alcaligenaceae; g__Parapusillimonas; s__unidentified
OTU_4281	0.439801251009731	0.597276041455393	0.439989217720106	0.601706668009018	k__Bacteria; p__Proteobacteria; c__Betaproteobacteria; o__TRA3-20; f__unidentified; g__unidentified; s__unidentified
OTU_436	0.189149237838426	0.410376162153668	0.321505932183921	0.53335873252667	k__Bacteria; p__Firmicutes; c__Negativicutes; o__Selenomonadales; f__Veillonellaceae; g__Veillonella; s__unidentified
OTU_4373	0.110509197592043	0.301503573492396	0.12763197308894	0.304467777789321	k__Bacteria; p__Proteobacteria; c__Gammaproteobacteria; o__Pasteurellales; f__Pasteurellaceae; g__Haemophilus; s__unidentified
OTU_4378	0.279315924521141	0.492287116833495	0.252493343528385	0.459837302278275	k__Bacteria; p__Firmicutes; c__Bacilli; o__Lactobacillales; f__Streptococcaceae; g__Streptococcus
OTU_4383	0.349484402483564	0.536370533986289	0.321465430061928	0.502154109545838	k__Bacteria; p__Firmicutes; c__Bacilli; o__Lactobacillales; f__Streptococcaceae; g__Streptococcus; s__unidentified
OTU_4393	0.32999345953864	0.526910942919785	0.354253670127313	0.539396568102836	k__Bacteria; p__Firmicutes; c__Bacilli; o__Lactobacillales; f__Streptococcaceae; g__Streptococcus
OTU_4399	0.0367451823598532	0.180389058633809	0.0430574940541149	0.152162957817255	k__Bacteria; p__Proteobacteria; c__Gammaproteobacteria; o__Pasteurellales; f__Pasteurellaceae; g__Haemophilus; s__unidentified
OTU_440	0.461440373981999	0.613386623359486	0.395573509512343	0.567538350630791	k__Bacteria; p__Spirochaetae; c__Spirochaetes; o__Spirochaetales; f__Spirochaetaceae; g__Treponema_2; s__Treponema_sp._canine_oral_taxon_350
OTU_441	0.274437445175324	0.45219480996478	0.211437658408247	0.382487006279526	k__Bacteria; p__Firmicutes; c__Bacilli; o__Bacillales; f__Bacillaceae
OTU_442	0.223770375975941	0.411267442056375	0.167399111971516	0.344249147432773	k__Bacteria; p__Firmicutes; c__Bacilli; o__Bacillales; f__Bacillaceae; g__Sinibacillus; s__unidentified
OTU_443	0.170076512217635	0.3624021019695	0.0925387626318452	0.255185141685353	k__Bacteria; p__Spirochaetae; c__Spirochaetes; o__Spirochaetales; f__Spirochaetaceae; g__Treponema_2; s__Treponema_denticola
OTU_444	0.185164893772198	0.364886261763657	0.143516273458253	0.308650311566267	k__Bacteria; p__Firmicutes; c__Bacilli; o__Bacillales; f__Bacillaceae; g__Pseudogracilibacillus; s__unidentified
OTU_445	0.539255302922128	0.68568335216375	0.393632563646267	0.56898080833113	k__Bacteria; p__Firmicutes; c__Bacilli; o__Bacillales; f__Bacillaceae; g__Bacillus
OTU_446	0.220700914615406	0.40791523137865	0.190264928222245	0.366405262744869	k__Bacteria; p__Firmicutes; c__Bacilli; o__Bacillales; f__Bacillaceae; g__Pseudogracilibacillus; s__unidentified
OTU_4467	0.614210989077487	0.735850277660694	0.544221091271106	0.686140331416287	k__Bacteria; p__Proteobacteria; c__Gammaproteobacteria; o__Enterobacteriales; f__Enterobacteriaceae; g__Pseudocitrobacter; s__unidentified
OTU_447	0.209210725958822	0.392847547242154	0.170976943387871	0.348861943233933	k__Bacteria; p__Firmicutes; c__Bacilli; o__Bacillales; f__Bacillaceae; g__unidentified; s__unidentified
OTU_450	0.563709677485031	0.70861685000472	0.501655606718015	0.666016858714516	k__Bacteria
OTU_451	0.112541897531169	0.323335651817877	0.192238589283666	0.415082116362319	k__Bacteria; p__Firmicutes; c__Bacilli; o__Lactobacillales; f__Streptococcaceae; g__Streptococcus; s__unidentified
OTU_452	0.0540371973700643	0.22000040153582	0.107747857339385	0.264546203907946	k__Bacteria; p__Proteobacteria; c__Gammaproteobacteria; o__Pseudomonadales; f__Moraxellaceae; g__Enhydrobacter; s__unidentified
OTU_453	0.543171647219923	0.687158166987947	0.557814650520389	0.701673692408049	k__Bacteria; p__Proteobacteria; c__Gammaproteobacteria; o__Pseudomonadales; f__Moraxellaceae; g__Acinetobacter; s__Acinetobacter_lwoffii
OTU_454	0.25448056362485	0.453018728168332	0.357972769472618	0.530244041306191	k__Bacteria; p__Acidobacteria; c__Subgroup_6; o__unidentified; f__unidentified; g__unidentified; s__unidentified
OTU_4543	0.640231861370486	0.755688930340834	0.648092766339089	0.768408281005504	k__Bacteria; p__Proteobacteria; c__Gammaproteobacteria; o__Pasteurellales; f__Pasteurellaceae; g__Haemophilus; s__unidentified
OTU_455	0.346604757502651	0.519343052949019	0.364634135583147	0.53147420361718	k__Bacteria; p__Firmicutes; c__Bacilli; o__Bacillales; f__Bacillaceae; g__Gracilibacillus; s__unidentified
OTU_4553	0.0728204662478166	0.235391417189734	0.0830785051068908	0.223799388121218	k__Bacteria; p__Proteobacteria; c__Betaproteobacteria; o__Neisseriales; f__Neisseriaceae; g__Neisseria; s__unidentified
OTU_456	0.509555904030473	0.673363192148444	0.445778005304446	0.621618941238847	k__Bacteria; p__Firmicutes; c__Negativicutes; o__Selenomonadales; f__Veillonellaceae; g__Megasphaera; s__unidentified
OTU_458	0.578109868727284	0.712726825753415	0.5682117104293	0.704774733979959	k__Bacteria; p__Proteobacteria; c__Deltaproteobacteria; o__Desulfovibrionales; f__Desulfovibrionaceae; g__Bilophila; s__unidentified
OTU_459	0.452104712778887	0.607151540976558	0.411518910266072	0.576910868742049	k__Bacteria; p__Proteobacteria; c__Deltaproteobacteria; o__Desulfovibrionales; f__Desulfomicrobiaceae; g__Desulfomicrobium; s__unidentified
OTU_46	0.568521860499539	0.701421104349621	0.526668400379715	0.674182405919883	Unclassified
OTU_460	0.1189841817709	0.298891562677294	0.136471467569758	0.304654504941759	k__Bacteria; p__Proteobacteria; c__Deltaproteobacteria; o__Myxococcales; f__Vulgatibacteraceae; g__Vulgatibacter; s__unidentified
OTU_4613	0.213710183035718	0.391914353565344	0.145332348797105	0.312052223689272	k__Bacteria; p__Firmicutes; c__Bacilli; o__Bacillales; f__Bacillaceae; g__Pseudogracilibacillus; s__unidentified
OTU_463	0.00305464854115772	0.0847817470748856	0.00631903708048923	0.0681402762712094	k__Bacteria; p__Proteobacteria; c__Gammaproteobacteria; o__Pseudomonadales; f__Moraxellaceae; g__Acinetobacter; s__unidentified
OTU_464	0.480623500922297	0.645658586892241	0.55309350993868	0.696512892720746	k__Bacteria; p__Proteobacteria; c__Deltaproteobacteria; o__Desulfurellales; f__Desulfurellaceae; g__H16; s__unidentified
OTU_466	0.332816244110669	0.500418610900475	0.341378422063595	0.509248293318206	k__Bacteria; p__Firmicutes; c__Bacilli; o__Bacillales; f__Bacillaceae
OTU_4681	0.0162578488544259	0.139441857435311	0.0205706679426981	0.119951119988495	k__Bacteria; p__Proteobacteria; c__Gammaproteobacteria; o__Pasteurellales; f__Pasteurellaceae; g__Haemophilus; s__unidentified
OTU_469	0.279756282538217	0.461972007078431	0.271434137850741	0.449239269784694	k__Bacteria; p__Firmicutes; c__Bacilli; o__Bacillales; f__Bacillaceae
OTU_4695	0.166548613602461	0.34840550482018	0.187628633380712	0.350287070354755	k__Bacteria; p__Firmicutes; c__Bacilli; o__Lactobacillales; f__Streptococcaceae; g__Streptococcus; s__unidentified
OTU_470	0.153049510604834	0.323250309311994	0.165544151779567	0.323883291276201	k__Bacteria; p__Proteobacteria; c__Gammaproteobacteria; o__Pseudomonadales; f__Moraxellaceae; g__Acinetobacter; s__Acinetobacter_calcoaceticus
OTU_471	0.0855830704127841	0.244058964584159	0.0727505196573505	0.206551540812775	k__Bacteria; p__Proteobacteria; c__Deltaproteobacteria; o__Myxococcales; f__Archangiaceae; g__Anaeromyxobacter; s__unidentified
OTU_4710	0.37364533388628	0.541112366318356	0.301088981263383	0.474348693424288	k__Bacteria; p__Proteobacteria; c__Betaproteobacteria; o__Burkholderiales; f__Comamonadaceae; g__Corticibacter; s__unidentified
OTU_472	0.38837307043844	0.55873687014626	0.374926948521777	0.548613048974176	k__Bacteria; p__Proteobacteria; c__Deltaproteobacteria; o__Desulfuromonadales; f__unidentified; g__unidentified; s__unidentified
OTU_473	0.390995556445282	0.578876012052978	0.339163330979164	0.53091447313795	k__Bacteria; p__Firmicutes; c__Bacilli; o__Lactobacillales; f__Enterococcaceae; g__Enterococcus; s__unidentified
OTU_474	0.370062683766095	0.537983866549393	0.253387447201564	0.43806664658841	k__Bacteria; p__Proteobacteria; c__Betaproteobacteria; o__Burkholderiales; f__Comamonadaceae
OTU_475	0.191439879650866	0.401287326528798	0.210847906791741	0.404538913298675	k__Bacteria
OTU_476	0.191556733883571	0.371258016181701	0.187277620012404	0.35512785243995	k__Bacteria; p__Proteobacteria; c__Gammaproteobacteria; o__Pseudomonadales; f__Moraxellaceae; g__Acinetobacter; s__Acinetobacter_baumannii
OTU_477	0.509847782476215	0.65737938507038	0.485165102529555	0.637537876053438	k__Bacteria; p__Acidobacteria; c__Subgroup_22; o__unidentified; f__unidentified; g__unidentified; s__unidentified
OTU_478	0.295504404158826	0.474641876094153	0.330770791720121	0.498289774966906	k__Bacteria; p__Proteobacteria; c__Gammaproteobacteria; o__Pseudomonadales; f__Pseudomonadaceae; g__Thiopseudomonas; s__unidentified
OTU_480	0.440127433503484	0.603034462819749	0.475567543449852	0.63461969745137	k__Bacteria; p__Spirochaetae; c__Spirochaetes; o__Spirochaetales; f__Spirochaetaceae; g__Treponema_2
OTU_4819	0.285610013858336	0.476872559084952	0.354221478880619	0.52967708371415	k__Bacteria; p__Firmicutes; c__Bacilli; o__Lactobacillales; f__Streptococcaceae; g__Streptococcus; s__unidentified
OTU_482	0.307273215867359	0.487385193043523	0.348492350247659	0.518798626548835	k__Bacteria; p__Proteobacteria; c__Deltaproteobacteria; o__Myxococcales; f__Sandaracinaceae; g__unidentified; s__unidentified
OTU_483	0.147161186389471	0.321902929707965	0.176715378052337	0.342228457863143	k__Bacteria; p__Gemmatimonadetes; c__S0134_terrestrial_group; o__unidentified; f__unidentified; g__unidentified; s__unidentified
OTU_484	0.480453752063066	0.636651591886082	0.515415718618284	0.664721372834171	k__Bacteria; p__Acidobacteria; c__Subgroup_6; o__unidentified; f__unidentified; g__unidentified; s__unidentified
OTU_4848	0.25695349561544	0.456784951252425	0.364182091318124	0.538824219735613	k__Bacteria; p__Firmicutes; c__Bacilli; o__Lactobacillales; f__Streptococcaceae; g__Streptococcus
OTU_485	0.280805865584999	0.462150468245154	0.337150191918867	0.506804330879374	k__Bacteria; p__Acidobacteria; c__Subgroup_6; o__unidentified; f__unidentified; g__unidentified; s__unidentified
OTU_486	0.227480966487629	0.41579660022713	0.288396715141012	0.463205847570572	k__Bacteria; p__Proteobacteria; c__Deltaproteobacteria; o__Desulfurellales; f__Desulfurellaceae; g__H16; s__unidentified
OTU_4864	0.418752888025392	0.607925442972219	0.514654690256365	0.677185987280831	k__Bacteria; p__Firmicutes; c__Bacilli; o__Lactobacillales; f__Streptococcaceae; g__Streptococcus; s__unidentified
OTU_4867	0.0752211493612055	0.264121108379613	0.1239764015321	0.294632985985241	k__Bacteria; p__Proteobacteria; c__Betaproteobacteria; o__Neisseriales; f__Neisseriaceae; g__Neisseria; s__unidentified
OTU_488	0.679612974082064	0.78733533896236	0.607115940298635	0.741879475450721	k__Bacteria; p__Nitrospirae; c__Nitrospira; o__Nitrospirales; f__0319-6A21; g__unidentified; s__unidentified
OTU_489	0.279429771276716	0.473501825067932	0.411210080320465	0.582143125089717	k__Bacteria; p__Proteobacteria; c__Deltaproteobacteria; o__NB1-j; f__unidentified; g__unidentified; s__unidentified
OTU_490	0.47462485498329	0.634042444307588	0.529137869848033	0.678603035759033	k__Bacteria; p__Proteobacteria; c__Deltaproteobacteria; o__Desulfurellales; f__Desulfurellaceae; g__H16; s__unidentified
OTU_495	0.516809141901959	0.664581897317146	0.527375657388598	0.678518082686139	k__Bacteria; p__Acidobacteria; c__Subgroup_6; o__unidentified; f__unidentified; g__unidentified; s__unidentified
OTU_496	0.111766392483225	0.281386472562941	0.107869705097959	0.251028278658445	k__Bacteria; p__Proteobacteria; c__Deltaproteobacteria; o__Desulfuromonadales; f__Geobacteraceae; g__Geobacter; s__unidentified
OTU_500	0.375866822628511	0.540550483769857	0.325650392109741	0.49673042963598	k__Bacteria; p__Gemmatimonadetes; c__S0134_terrestrial_group; o__unidentified; f__unidentified; g__unidentified; s__unidentified
OTU_5008	0.440314026085943	0.601161534938429	0.450332479481141	0.60733487033516	k__Bacteria; p__Proteobacteria; c__Betaproteobacteria; o__TRA3-20; f__unidentified; g__unidentified; s__unidentified
OTU_501	0.341341761963747	0.50978632536963	0.369868172124795	0.532785352427957	k__Bacteria; p__Firmicutes; c__Bacilli; o__Bacillales; f__Bacillaceae
OTU_5035	0.0978698174964855	0.273172228331219	0.153326418797262	0.328090279661037	k__Bacteria; p__Firmicutes; c__Negativicutes; o__Selenomonadales; f__Veillonellaceae; g__Veillonella; s__unidentified
OTU_504	0.209761379503222	0.400581948729194	0.330662396475999	0.50332677008766	k__Bacteria; p__Proteobacteria; c__Deltaproteobacteria; o__Desulfurellales; f__Desulfurellaceae; g__H16; s__unidentified
OTU_5047	0.140458758184973	0.303133594788999	0.139337088180522	0.28377124148697	k__Bacteria; p__Firmicutes; c__Bacilli; o__Bacillales; f__Sporolactobacillaceae; g__Tuberibacillus; s__unidentified
OTU_5048	0.116602129980095	0.300091054821122	0.170572824667378	0.338809139275798	k__Bacteria
OTU_505	0.245977432289706	0.43570190228582	0.316023424493112	0.494476773391197	k__Bacteria; p__Proteobacteria; c__Deltaproteobacteria; o__NB1-j; f__unidentified; g__unidentified; s__unidentified
OTU_507	0.190493666321122	0.365060733058746	0.181981618507363	0.341026958158565	k__Bacteria; p__Firmicutes; c__Bacilli; o__Bacillales; f__Bacillaceae
OTU_508	0.588635451876561	0.718868638277135	0.527855622283899	0.677595198283795	k__Bacteria; p__Nitrospirae; c__Nitrospira; o__Nitrospirales; f__0319-6A21; g__unidentified; s__unidentified
OTU_5099	0.333826050566935	0.500358584137324	0.344738338521174	0.506511481883899	k__Bacteria; p__Proteobacteria; c__Gammaproteobacteria; o__Xanthomonadales; f__Xanthomonadaceae; g__Pseudoxanthomonas; s__unidentified
OTU_510	0.282132775883899	0.460817480489164	0.362411124073801	0.519201650514563	k__Bacteria; p__Gemmatimonadetes
OTU_5124	0.352324440050036	0.527443648052685	0.323197116074145	0.499734022181597	k__Bacteria; p__Proteobacteria; c__Gammaproteobacteria; o__Cardiobacteriales; f__Cardiobacteriaceae
OTU_5125	0.407962071518701	0.563314240593667	0.362397469834186	0.52549029024856	k__Bacteria; p__Tenericutes; c__Mollicutes; o__Acholeplasmatales; f__Acholeplasmataceae; g__Acholeplasma; s__Mycoplasma_feliminutum
OTU_5126	0.492899988631897	0.656109040178382	0.504822911974336	0.664085318799764	k__Bacteria; p__Firmicutes; c__Erysipelotrichia; o__Erysipelotrichales; f__Erysipelotrichaceae; g__Erysipelotrichaceae_UCG-003; s__unidentified
OTU_5127	0.0706668203776234	0.238911982926814	0.125869592372137	0.283946094012231	k__Bacteria; p__Firmicutes; c__Bacilli; o__Lactobacillales; f__Carnobacteriaceae; g__Dolosigranulum; s__unidentified
OTU_5128	0.170544129543226	0.36735426126363	0.169176735374106	0.352066895438566	k__Bacteria; p__Firmicutes; c__Erysipelotrichia; o__Erysipelotrichales; f__Erysipelotrichaceae; g__Erysipelatoclostridium; s__unidentified
OTU_5129	0.436633629507584	0.603892869585801	0.444076681741665	0.61079714868393	k__Bacteria; p__Firmicutes; c__Erysipelotrichia; o__Erysipelotrichales; f__Erysipelotrichaceae; g__Coprobacillus; s__unidentified
OTU_513	0.236333016642849	0.41985051145488	0.202384539294058	0.37133526883102	k__Bacteria; p__Firmicutes; c__Bacilli; o__Bacillales; f__Bacillaceae
OTU_5130	0.390612302646108	0.568937155612202	0.402125396392054	0.570783255367748	k__Bacteria; p__Firmicutes; c__Erysipelotrichia; o__Erysipelotrichales; f__Erysipelotrichaceae; g__Clostridium_innocuum_group; s__unidentified
OTU_5133	0.413230316862725	0.577783247234759	0.456225417319736	0.61583398331119	k__Bacteria; p__Firmicutes; c__Erysipelotrichia; o__Erysipelotrichales; f__Erysipelotrichaceae; g__Allobaculum; s__unidentified
OTU_5134	0.14555574941786	0.328008836276653	0.177739889153745	0.352039131159135	k__Bacteria; p__Actinobacteria; c__Thermoleophilia; o__Gaiellales; f__unidentified; g__unidentified; s__unidentified
OTU_5135	0.51258685560239	0.663744183203267	0.5001088981829	0.659224000743907	k__Bacteria; p__Proteobacteria; c__Gammaproteobacteria; o__Cardiobacteriales; f__Cardiobacteriaceae; g__Cardiobacterium; s__unidentified
OTU_5136	0.52705883768819	0.681156968337908	0.560493127334849	0.7073527662864	k__Bacteria; p__Acidobacteria; c__Subgroup_6; o__unidentified; f__unidentified; g__unidentified; s__unidentified
OTU_5137	0.435623518351085	0.609702149152003	0.480755178990472	0.642180084923369	k__Bacteria; p__Proteobacteria; c__Gammaproteobacteria; o__Xanthomonadales; f__unidentified; g__unidentified; s__unidentified
OTU_5139	0.49955572139582	0.649891445553272	0.490646405044151	0.645807662955934	k__Bacteria
OTU_5140	0.448562705278709	0.605946034256681	0.494183003453635	0.646845135552336	k__Bacteria; p__Acidobacteria; c__Subgroup_6; o__unidentified; f__unidentified; g__unidentified; s__unidentified
OTU_5142	0.538602798407542	0.675716222878524	0.512611128473571	0.658591032431017	k__Bacteria; p__Firmicutes; c__Erysipelotrichia; o__Erysipelotrichales; f__Erysipelotrichaceae; g__unidentified; s__unidentified
OTU_5143	0.0649792666085134	0.222670916249221	0.110572906544861	0.252168203390097	k__Bacteria; p__Proteobacteria; c__Gammaproteobacteria; o__Xanthomonadales; f__Solimonadaceae; g__Polycyclovorans; s__unidentified
OTU_5144	0.560288575787668	0.703250940132987	0.520933240994664	0.676710323010443	k__Bacteria; p__Actinobacteria; c__Thermoleophilia; o__Gaiellales; f__Gaiellaceae; g__Gaiella; s__unidentified
OTU_5145	0.251214443640564	0.415733782430225	0.273029669140936	0.422719336312557	k__Bacteria; p__Proteobacteria; c__Deltaproteobacteria; o__Myxococcales; f__BIrii41; g__unidentified; s__unidentified
OTU_5146	0.675557752266389	0.783995294066856	0.632501975989763	0.760634645091752	k__Bacteria; p__Acidobacteria; c__Subgroup_6; o__unidentified; f__unidentified; g__unidentified; s__unidentified
OTU_5147	0.237649797177119	0.411805630460714	0.204804782650782	0.369134668946615	k__Bacteria; p__Firmicutes; c__Bacilli; o__Bacillales; f__Paenibacillaceae; g__Paenibacillus; s__Paenibacillus_barengoltzii
OTU_5148	0.335285174878447	0.508915989634757	0.364059548443255	0.531408338703477	k__Bacteria; p__Proteobacteria; c__Deltaproteobacteria; o__Myxococcales; f__Phaselicystidaceae; g__Phaselicystis; s__unidentified
OTU_5149	0.605215898011418	0.726673940306078	0.541341957151072	0.686260439283626	k__Bacteria; p__Proteobacteria; c__Deltaproteobacteria; o__Myxococcales
OTU_515	0.130006030766654	0.300791903040843	0.124667606424115	0.273617073428706	k__Bacteria; p__Proteobacteria; c__Deltaproteobacteria; o__Myxococcales; f__Haliangiaceae; g__Haliangium; s__unidentified
OTU_5151	0.279658694333463	0.454203750530946	0.272796635482916	0.441888895981232	k__Bacteria; p__Firmicutes; c__Erysipelotrichia; o__Erysipelotrichales; f__Erysipelotrichaceae; g__Faecalibaculum; s__unidentified
OTU_5156	0.599540330517906	0.726575711357584	0.560919502162846	0.701158624574145	k__Bacteria; p__Actinobacteria; c__Thermoleophilia; o__Gaiellales; f__unidentified; g__unidentified; s__unidentified
OTU_5157	0.56628169995258	0.698649549079731	0.53292596442285	0.674665830484524	k__Bacteria; p__Actinobacteria; c__Thermoleophilia; o__Gaiellales; f__Gaiellaceae; g__Gaiella; s__unidentified
OTU_5158	0.539877036595201	0.673464171772233	0.503239962924554	0.649900255849743	k__Bacteria; p__Proteobacteria; c__Gammaproteobacteria; o__Xanthomonadales; f__Solimonadaceae; g__Polycyclovorans; s__unidentified
OTU_516	0.192733131040957	0.413749707739133	0.147774027472608	0.35870398153609	k__Bacteria; p__Firmicutes; c__Negativicutes; o__Selenomonadales; f__Veillonellaceae; g__Veillonella; s__unidentified
OTU_5162	0.621546388484409	0.743591330173308	0.581651351187065	0.719044008934857	k__Bacteria; p__Acidobacteria; c__Subgroup_6; o__unidentified; f__unidentified; g__unidentified; s__unidentified
OTU_5168	0.252818778200657	0.443651574434516	0.336854035779697	0.508774528843407	k__Bacteria; p__Acidobacteria; c__Subgroup_6; o__unidentified; f__unidentified; g__unidentified; s__unidentified
OTU_5170	0.249594893243396	0.425670722591014	0.275549954364131	0.454996757786431	k__Bacteria; p__Proteobacteria; c__Deltaproteobacteria; o__Myxococcales; f__Haliangiaceae; g__Haliangium; s__unidentified
OTU_5172	0.199624926804006	0.369775904997562	0.18997867547283	0.341320284186181	k__Bacteria; p__Firmicutes; c__Bacilli; o__Bacillales; f__Paenibacillaceae; g__Paenibacillus
OTU_5178	0.633544233825212	0.751600170573251	0.560628055470844	0.701872715345437	k__Bacteria; p__Acidobacteria; c__Subgroup_6; o__unidentified; f__unidentified; g__unidentified; s__unidentified
OTU_5180	0.139241988657451	0.311506975349601	0.117575394476077	0.270872555717359	k__Bacteria; p__Proteobacteria; c__Deltaproteobacteria; o__Myxococcales; f__BIrii41; g__unidentified; s__unidentified
OTU_5192	0.333147267640368	0.517723569117967	0.389533436800229	0.559224114581582	k__Bacteria; p__Proteobacteria; c__Deltaproteobacteria; o__Myxococcales; f__Haliangiaceae; g__Haliangium; s__unidentified
OTU_5197	0.263467648639079	0.45122348853441	0.327700995705116	0.503161407364161	k__Bacteria; p__Acidobacteria; c__Subgroup_6; o__unidentified; f__unidentified; g__unidentified; s__unidentified
OTU_5198	0.657287902623628	0.767538195098031	0.590601311965776	0.72179950733733	k__Bacteria; p__Proteobacteria; c__Deltaproteobacteria; o__Myxococcales; f__BIrii41; g__unidentified; s__unidentified
OTU_52	0.0320450326883646	0.169163260615473	0.0602400604530811	0.185201422589825	k__Bacteria; p__Proteobacteria; c__Alphaproteobacteria; o__Rickettsiales; f__Mitochondria
OTU_521	0.334405267022363	0.51382847122105	0.406855377278988	0.568800085333398	k__Bacteria; p__Acidobacteria; c__Subgroup_6; o__unidentified; f__unidentified; g__unidentified; s__unidentified
OTU_5219	0.299815544852915	0.471944054217506	0.312163938433358	0.480944785199897	k__Bacteria; p__Actinobacteria; c__Thermoleophilia; o__Gaiellales; f__unidentified; g__unidentified; s__unidentified
OTU_527	0.595851898551479	0.72454299512625	0.565055682343482	0.70373491864616	k__Bacteria; p__Acidobacteria; c__Subgroup_6; o__unidentified; f__unidentified; g__unidentified; s__unidentified
OTU_5326	0.460850695292083	0.622588527055222	0.479547833020846	0.637617176593118	k__Bacteria; p__Actinobacteria; c__Thermoleophilia; o__Gaiellales; f__unidentified; g__unidentified; s__unidentified
OTU_5332	0.568855476877021	0.706419218968121	0.54377942210246	0.688639469743576	k__Bacteria; p__Acidobacteria; c__Subgroup_6; o__unidentified; f__unidentified; g__unidentified; s__unidentified
OTU_5336	0.143699079586803	0.330210346074251	0.121661533124285	0.287241003515676	k__Bacteria; p__Firmicutes; c__Erysipelotrichia; o__Erysipelotrichales; f__Erysipelotrichaceae
OTU_534	0.421298180096447	0.58428592217828	0.445775494378356	0.602374707077745	k__Bacteria; p__Proteobacteria; c__Deltaproteobacteria; o__Desulfurellales; f__Desulfurellaceae; g__H16; s__unidentified
OTU_535	0.123086287881484	0.29594723091724	0.141653403664097	0.297818530602152	k__Bacteria; p__Proteobacteria; c__Deltaproteobacteria; o__Syntrophobacterales; f__Syntrophaceae; g__Syntrophus; s__unidentified
OTU_5380	0.532748222265701	0.677999558200064	0.506341996860922	0.657527010284214	k__Bacteria; p__Actinobacteria; c__Thermoleophilia; o__Gaiellales; f__Gaiellaceae; g__Gaiella; s__unidentified
OTU_539	0.137256359827712	0.303940660935046	0.127848316727214	0.271486735944598	k__Bacteria; p__Proteobacteria; c__Deltaproteobacteria; o__Syntrophobacterales; f__Syntrophaceae; g__Syntrophus; s__unidentified
OTU_54	0.319051530560964	0.498930386025173	0.289060158638003	0.462059390793685	Unclassified
OTU_5453	0.586921657113744	0.714872036477835	0.52265045604286	0.667166370628524	k__Bacteria; p__Acidobacteria; c__Subgroup_6; o__unidentified; f__unidentified; g__unidentified; s__unidentified
OTU_546	0.446626619604328	0.598777720730428	0.420957091214177	0.584614307690488	k__Bacteria; p__Acidobacteria; c__Subgroup_6; o__unidentified; f__unidentified; g__unidentified; s__unidentified
OTU_55	0.425041697000722	0.589172819513375	0.440502454292815	0.599717138255757	k__Bacteria; p__Proteobacteria; c__Alphaproteobacteria; o__Rickettsiales; f__Mitochondria
OTU_560	0.411852321323537	0.571549521653379	0.438322332387839	0.597019578640917	k__Bacteria; p__Firmicutes; c__Bacilli; o__Bacillales; f__Bacillaceae; g__Pseudogracilibacillus; s__unidentified
OTU_561	0.405978911038023	0.561693877920524	0.398490835295571	0.554555703172192	k__Bacteria; p__Firmicutes; c__Bacilli; o__Bacillales; f__Bacillaceae; g__Amphibacillus; s__unidentified
OTU_572	0.393482190138645	0.57596745904514	0.396724519164939	0.57726394105324	k__Bacteria; p__Proteobacteria; c__Deltaproteobacteria; o__Desulfurellales; f__Desulfurellaceae; g__H16; s__unidentified
OTU_582	0.160463721645322	0.336275947965446	0.151003957380594	0.307505008550306	k__Bacteria; p__Firmicutes; c__Bacilli; o__Bacillales; f__Bacillaceae; g__Sinibacillus; s__unidentified
OTU_584	0.437301762682774	0.593326792472332	0.44537804255195	0.604001523902991	k__Bacteria; p__Acidobacteria; c__Subgroup_6; o__unidentified; f__unidentified; g__unidentified; s__unidentified
OTU_604	0.267656243786601	0.456212695351766	0.319205826957003	0.493435661754924	k__Bacteria; p__Proteobacteria; c__Deltaproteobacteria; o__Desulfurellales; f__Desulfurellaceae; g__H16; s__unidentified
OTU_6124	0.0580881773870429	0.212988967834509	0.0959517887504457	0.237359942687154	k__Bacteria
OTU_6125	0.364787567461438	0.544497285246959	0.396154050512491	0.562401394946624	k__Bacteria; p__Actinobacteria; c__Actinobacteria; o__Corynebacteriales; f__Corynebacteriaceae; g__Corynebacterium; s__unidentified
OTU_6134	0.419159273682541	0.59179290234574	0.480755983526002	0.638910640768798	k__Bacteria; p__Acidobacteria; c__Blastocatellia; o__Blastocatellales; f__Blastocatellaceae_Subgroup_4; g__RB41; s__unidentified
OTU_6137	0.621289356615386	0.741984888281529	0.57987957214203	0.713672245265607	k__Bacteria; p__Acidobacteria; c__Blastocatellia; o__Blastocatellales; f__Blastocatellaceae_Subgroup_4; g__RB41; s__unidentified
OTU_6237	0.389367049583947	0.554389163691571	0.325286079891321	0.50104200661397	k__Bacteria; p__Bacteroidetes; c__Bacteroidia; o__Bacteroidales; f__Bacteroidaceae; g__Bacteroides; s__unidentified
OTU_6238	0.014570407037002	0.144258855704701	0.0104668219829374	0.103062278435494	k__Bacteria; p__Actinobacteria; c__Actinobacteria; o__Actinomycetales; f__Actinomycetaceae; g__Actinomyces; s__unidentified
OTU_6239	0.59252516448967	0.721552957270473	0.562819604473261	0.700511869799772	k__Bacteria; p__Bacteroidetes; c__Bacteroidia; o__Bacteroidales; f__Prevotellaceae; g__Alloprevotella; s__unidentified
OTU_6241	0.315027732310648	0.484585536555817	0.300952716681433	0.463041895846236	k__Bacteria; p__Bacteroidetes; c__Bacteroidia; o__Bacteroidales; f__Prevotellaceae; g__Alloprevotella
OTU_631	0.135170633487331	0.308708613464949	0.143867919101602	0.304814004693908	k__Bacteria; p__Proteobacteria; c__Deltaproteobacteria; o__Desulfobacterales; f__Desulfobulbaceae; g__Desulfobulbus; s__unidentified
OTU_6327	0.372483179574959	0.542666766943302	0.261551904662515	0.439649287563245	k__Bacteria; p__Bacteroidetes; c__Bacteroidia; o__Bacteroidales; f__Porphyromonadaceae; g__Porphyromonas
OTU_6328	0.0637509825579885	0.240302710818362	0.106513147817632	0.270499379778265	k__Bacteria; p__Proteobacteria; c__Alphaproteobacteria; o__Rickettsiales; f__Mitochondria
OTU_6329	0.402263668067986	0.563175384485785	0.396092462232343	0.557321859118839	k__Bacteria; p__Bacteroidetes; c__Bacteroidia; o__Bacteroidales; f__MgMjR-022; g__unidentified; s__unidentified
OTU_6330	0.0810761745294895	0.262197291489551	0.0769992388003244	0.23306410569266	k__Bacteria; p__Bacteroidetes; c__Bacteroidia; o__Bacteroidales; f__Porphyromonadaceae; g__Porphyromonas
OTU_6331	0.310488883864972	0.48427800397024	0.25213480454222	0.418541721007453	k__Bacteria; p__Bacteroidetes; c__Bacteroidia; o__Bacteroidales; f__Bacteroidaceae; g__Bacteroides; s__unidentified
OTU_6332	0.536933841401752	0.68346672066063	0.543277068840248	0.685295851454919	k__Bacteria; p__Bacteroidetes; c__Sphingobacteriia; o__Sphingobacteriales; f__Saprospiraceae; g__unidentified; s__unidentified
OTU_6333	0.232082369576717	0.410272630052361	0.236258630862198	0.404648037382552	k__Bacteria; p__Bacteroidetes; c__Bacteroidia; o__Bacteroidales; f__Bacteroidaceae; g__Bacteroides
OTU_6334	0.176220019466792	0.394789585046287	0.282270165906982	0.486980330746292	k__Bacteria; p__Actinobacteria; c__Actinobacteria; o__Actinomycetales; f__unidentified; g__unidentified; s__unidentified
OTU_6335	0.475546175540453	0.632716883968392	0.476997311634672	0.634548427231299	k__Bacteria; p__Bacteroidetes; c__Bacteroidia; o__Bacteroidales; f__Prevotellaceae; g__Prevotella; s__unidentified
OTU_6336	0.446590700685524	0.628771323951404	0.36343537426848	0.562886136129156	k__Bacteria; p__Bacteroidetes; c__Bacteroidia; o__Bacteroidales; f__Bacteroidaceae; g__Bacteroides
OTU_6338	0.373105630372231	0.53834566322493	0.359701565449514	0.524129815194709	k__Bacteria
OTU_6347	0.0625474515543597	0.217221213243493	0.0917262052717704	0.231417859174556	k__Bacteria; p__Bacteroidetes; c__Sphingobacteriia; o__Sphingobacteriales; f__Lentimicrobiaceae; g__unidentified; s__unidentified
OTU_6384	0.399558477664219	0.568480808279006	0.345662736370835	0.53234539129659	k__Bacteria; p__Bacteroidetes; c__Flavobacteriia; o__Flavobacteriales; f__Flavobacteriaceae; g__Capnocytophaga
OTU_6391	0.252438946226509	0.471981363779029	0.245416055938501	0.460321325815021	k__Bacteria; p__Bacteroidetes; c__Bacteroidia; o__Bacteroidales; f__Bacteroidaceae; g__Bacteroides
OTU_6403	0.247174022872331	0.425861560960088	0.277731089392395	0.444029354411896	k__Bacteria; p__Bacteroidetes; c__Bacteroidia; o__Bacteroidales; f__Bacteroidaceae; g__Bacteroides
OTU_6427	0.000314229165859698	0.0529914069948727	0.000792880795571602	0.0373263813802958	k__Bacteria; p__Fusobacteria; c__Fusobacteriia; o__Fusobacteriales; f__Fusobacteriaceae; g__Fusobacterium; s__unidentified
OTU_6431	0.282858091485791	0.488658144601949	0.436089666076578	0.605097971042697	k__Bacteria; p__Bacteroidetes; c__Bacteroidia; o__Bacteroidales; f__Prevotellaceae; g__Alloprevotella; s__unidentified
OTU_6494	0.163602559126592	0.339083833658307	0.137468996384103	0.300245631693716	k__Bacteria; p__Bacteroidetes; c__Bacteroidia; o__Bacteroidales; f__Bacteroidales_S24-7_group; g__unidentified; s__unidentified
OTU_6510	0.408280557292404	0.575906179446037	0.388157400742729	0.56247062398859	k__Bacteria; p__Bacteroidetes; c__Bacteroidia; o__Bacteroidales; f__Porphyromonadaceae; g__Porphyromonas; s__unidentified
OTU_6528	0.412242813513803	0.605366772323001	0.633860683149241	0.772902965395504	k__Bacteria; p__Bacteroidetes; c__Bacteroidia; o__Bacteroidales; f__Prevotellaceae; g__Prevotella_7; s__unidentified
OTU_6529	0.429310462196425	0.588800619447509	0.310443912176244	0.482973450942363	k__Bacteria; p__Bacteroidetes; c__Bacteroidia; o__Bacteroidales; f__Porphyromonadaceae; g__Porphyromonas
OTU_6530	0.370929610140705	0.573849238782569	0.303088776797149	0.517096569083329	k__Bacteria; p__Bacteroidetes; c__Bacteroidia; o__Bacteroidales; f__Prevotellaceae; g__Prevotella_7; s__unidentified
OTU_6531	0.373393724624277	0.537373954229339	0.258493066672654	0.435355484101909	k__Bacteria; p__Bacteroidetes; c__Bacteroidia; o__Bacteroidales; f__Porphyromonadaceae; g__Porphyromonas; s__Porphyromonas_canoris
OTU_6532	0.129486626923341	0.344383603785004	0.477283441437668	0.652309718394229	k__Bacteria; p__Bacteroidetes; c__Bacteroidia; o__Bacteroidales; f__Porphyromonadaceae; g__Porphyromonas; s__unidentified
OTU_6533	0.0944845856426864	0.299543111671076	0.423197919533851	0.60780051578853	k__Bacteria; p__Bacteroidetes; c__Bacteroidia; o__Bacteroidales; f__Porphyromonadaceae; g__Porphyromonas; s__unidentified
OTU_6534	0.190546597703619	0.411446730199467	0.396427790159912	0.586862388977054	k__Bacteria; p__Bacteroidetes; c__Bacteroidia; o__Bacteroidales; f__Prevotellaceae; g__Prevotella; s__unidentified
OTU_6535	0.681036301901952	0.79435658938587	0.69248256738487	0.808078283585137	k__Bacteria; p__Bacteroidetes; c__Bacteroidia; o__Bacteroidales; f__Prevotellaceae; g__Prevotella_6
OTU_6536	0.00222305498698535	0.0785011895526464	0.017216234547634	0.101057577093533	k__Bacteria; p__Bacteroidetes; c__Bacteroidia; o__Bacteroidales; f__Prevotellaceae; g__Prevotella; s__unidentified
OTU_6537	0.36195230507373	0.526458000212761	0.336167082359112	0.508702583005698	k__Bacteria; p__Bacteroidetes; c__Bacteroidia; o__Bacteroidales; f__Porphyromonadaceae; g__Porphyromonas; s__unidentified
OTU_6538	0.0267758646914307	0.171143388336302	0.0511571800463956	0.176758789755047	k__Bacteria; p__Bacteroidetes; c__Flavobacteriia; o__Flavobacteriales; f__Flavobacteriaceae; g__Bergeyella; s__unidentified
OTU_6539	0.336900470785104	0.530813565611885	0.348016549199065	0.539156936215984	k__Bacteria; p__Bacteroidetes; c__Bacteroidia; o__Bacteroidales; f__Bacteroidaceae; g__Bacteroides; s__unidentified
OTU_6540	0.0364313661303804	0.190764567898577	0.0447939594566581	0.171046652288981	k__Bacteria; p__Bacteroidetes; c__Bacteroidia; o__Bacteroidales; f__Bacteroidaceae; g__Bacteroides; s__unidentified
OTU_6541	0.0181287388692656	0.157068094164092	0.0218647997507565	0.138134414836652	k__Bacteria; p__Bacteroidetes; c__Bacteroidia; o__Bacteroidales; f__Bacteroidaceae; g__Bacteroides; s__unidentified
OTU_6542	0.0072612411039292	0.110894214554843	0.00245879108441509	0.0494769043224929	k__Bacteria; p__Bacteroidetes; c__Bacteroidia; o__Bacteroidales; f__Prevotellaceae; g__Prevotella_9; s__unidentified
OTU_6543	0.441640328716765	0.59380996669808	0.399965514632453	0.56116867155928	k__Bacteria; p__Bacteroidetes; c__Bacteroidia; o__Bacteroidales; f__Prevotellaceae; g__Alloprevotella; s__unidentified
OTU_6544	0.636664080707598	0.759732917641995	0.652318882454158	0.775165936418421	k__Bacteria; p__Bacteroidetes; c__Bacteroidia; o__Bacteroidales; f__Prevotellaceae; g__Alloprevotella; s__unidentified
OTU_6545	0.240273031604318	0.452315130842008	0.372510604421094	0.560290846675524	k__Bacteria; p__Bacteroidetes; c__Bacteroidia; o__Bacteroidales; f__Prevotellaceae; g__Prevotella; s__unidentified
OTU_6546	0.150424188592102	0.357813678249151	0.191218089751874	0.383734645348541	k__Bacteria; p__Bacteroidetes; c__Bacteroidia; o__Bacteroidales; f__Porphyromonadaceae; g__Parabacteroides; s__swine_fecal_bacterium_SD-Xyl5
OTU_6547	0.0601269556023747	0.236968045075415	0.0708673295018013	0.230618934818785	k__Bacteria; p__Bacteroidetes; c__Bacteroidia; o__Bacteroidales; f__Bacteroidaceae; g__Bacteroides
OTU_6548	0.531400395703793	0.692016144361551	0.675792336093236	0.797026949705952	k__Bacteria; p__Bacteroidetes; c__Bacteroidia; o__Bacteroidales; f__Prevotellaceae; g__Prevotella; s__unidentified
OTU_6549	0.25711627190853	0.461018564594783	0.338358841586708	0.520260963735852	k__Bacteria; p__Bacteroidetes; c__Bacteroidia; o__Bacteroidales; f__Bacteroidaceae; g__Bacteroides; s__Bacteroides_fragilis
OTU_6550	0.549253398003883	0.691976797656598	0.535873964452913	0.687218777117632	k__Bacteria; p__Bacteroidetes; c__Bacteroidia; o__Bacteroidales; f__Rikenellaceae; g__Alistipes; s__unidentified
OTU_6551	0.438392386018582	0.591419505065108	0.379958412240865	0.538903870695483	k__Bacteria; p__Bacteroidetes; c__Flavobacteriia; o__Flavobacteriales; f__Flavobacteriaceae; g__Capnocytophaga; s__unidentified
OTU_6552	0.298499827785286	0.493716539733132	0.323367394087475	0.509252610674981	k__Bacteria; p__Bacteroidetes; c__Bacteroidia; o__Bacteroidales; f__Rikenellaceae; g__Alistipes; s__unidentified
OTU_6553	0.159845877848418	0.351821201925188	0.176184579016281	0.351496142529027	k__Bacteria; p__Proteobacteria; c__Alphaproteobacteria; o__Rickettsiales; f__Mitochondria
OTU_6554	0.305945780355714	0.499745984606694	0.262975989970811	0.450965299658842	k__Bacteria; p__Bacteroidetes; c__Bacteroidia; o__Bacteroidales; f__Prevotellaceae; g__Prevotella; s__unidentified
OTU_6555	0.534924565189682	0.681216752315521	0.477448663477826	0.640428746558686	k__Bacteria; p__Bacteroidetes; c__Bacteroidia; o__Bacteroidales; f__Rikenellaceae; g__Alistipes; s__unidentified
OTU_6557	0.0159809595362436	0.130958713028483	0.0496142303933533	0.163108292073408	k__Bacteria; p__Bacteroidetes; c__Bacteroidia; o__Bacteroidales; f__Prevotellaceae; g__Prevotella_2; s__unidentified
OTU_6560	0.148447870441724	0.314911915313045	0.0899651873478769	0.226609473926832	k__Bacteria; p__Bacteroidetes; c__SB-5; o__unidentified; f__unidentified; g__unidentified; s__unidentified
OTU_6561	0.52631591221257	0.667473467867504	0.506937730554233	0.654707817181531	k__Bacteria; p__Bacteroidetes; c__Bacteroidia; o__Bacteroidales; f__Bacteroidaceae; g__Bacteroides; s__unidentified
OTU_6562	0.381015481799392	0.545837688582307	0.362597147374203	0.520779220028508	k__Bacteria; p__Bacteroidetes; c__Bacteroidia; o__Bacteroidales; f__Porphyromonadaceae; g__unidentified; s__unidentified
OTU_6563	0.356110048616838	0.52269891752314	0.334764090686511	0.493543796216649	k__Bacteria; p__Bacteroidetes; c__Bacteroidia; o__Bacteroidales; f__Prevotellaceae; g__Alloprevotella; s__Prevotella_sp._canine_oral_taxon_282
OTU_6564	0.396608185754304	0.55950355595626	0.356344175281988	0.527510192315579	k__Bacteria; p__Bacteroidetes; c__Bacteroidia; o__Bacteroidales; f__Prevotellaceae; g__Alloprevotella; s__Prevotella_sp._canine_oral_taxon_372
OTU_6565	0.357612827124772	0.529263706826945	0.349165523112354	0.520969522767641	k__Bacteria; p__Bacteroidetes; c__Flavobacteriia; o__Flavobacteriales; f__Flavobacteriaceae; g__Bergeyella; s__unidentified
OTU_6566	0.120418020710549	0.285506396543784	0.0989126812462	0.233701014870495	k__Bacteria; p__Bacteroidetes; c__SB-5; o__unidentified; f__unidentified; g__unidentified; s__unidentified
OTU_6567	0.414945644259206	0.577868103267881	0.345056339482808	0.51602239740482	k__Bacteria; p__Bacteroidetes; c__Flavobacteriia; o__Flavobacteriales; f__Flavobacteriaceae; g__Capnocytophaga
OTU_6568	0.166849396856426	0.349018380373385	0.12401871515151	0.276855109517849	k__Bacteria; p__Bacteroidetes; c__Sphingobacteriia; o__Sphingobacteriales; f__Chitinophagaceae; g__Chitinophaga; s__unidentified
OTU_6570	0.216846541441533	0.421358463957945	0.241759562468387	0.429732901365798	k__Bacteria; p__Bacteroidetes; c__Bacteroidia; o__Bacteroidales; f__Porphyromonadaceae; g__Parabacteroides; s__unidentified
OTU_6571	0.0772420014724829	0.249467400717867	0.113746583314712	0.273150038849092	k__Bacteria; p__Bacteroidetes; c__Bacteroidia; o__Bacteroidales; f__Prevotellaceae; g__Alloprevotella; s__unidentified
OTU_6572	0.389084761806178	0.56677179668997	0.412794408997972	0.577503998704238	k__Bacteria; p__Bacteroidetes; c__Flavobacteriia; o__Flavobacteriales; f__Flavobacteriaceae; g__Bergeyella; s__unidentified
OTU_6573	0.445946861131248	0.605440783315625	0.417845068705033	0.5857094819914	k__Bacteria
OTU_6574	0.117340308256525	0.310775027521238	0.145899289097069	0.319561536868947	k__Bacteria; p__Bacteroidetes; c__Bacteroidia; o__Bacteroidales; f__Prevotellaceae; g__Prevotella_7; s__unidentified
OTU_6575	0.425951551757988	0.584100911953497	0.374869202599503	0.538099195025484	k__Bacteria; p__Bacteroidetes; c__Bacteroidia; o__Bacteroidales; f__Porphyromonadaceae; g__Microbacter; s__unidentified
OTU_6576	0.334259561678679	0.497574935922124	0.2272615846299	0.393887829081745	k__Bacteria; p__Bacteroidetes
OTU_6577	0.42755414415458	0.590819905965464	0.383104547116608	0.546989040651164	k__Bacteria; p__Bacteroidetes; c__Bacteroidia; o__Bacteroidales; f__Porphyromonadaceae; g__Microbacter; s__unidentified
OTU_6578	0.223811458140671	0.407032525568742	0.242902121250574	0.413561028400611	k__Bacteria; p__Bacteroidetes; c__Bacteroidia; o__Bacteroidales; f__Porphyromonadaceae; g__unidentified; s__unidentified
OTU_6579	0.0184908488195655	0.155191248093326	0.0657773267163372	0.203215654670675	k__Bacteria; p__Bacteroidetes; c__Bacteroidia; o__Bacteroidales; f__Porphyromonadaceae; g__Porphyromonas; s__unidentified
OTU_6580	0.146949334247437	0.335653565586567	0.194312766161335	0.36801115367499	k__Bacteria; p__Bacteroidetes; c__Flavobacteriia; o__Flavobacteriales; f__Flavobacteriaceae; g__Bergeyella; s__unidentified
OTU_6581	0.0317496925682412	0.175313745667157	0.0431405240154993	0.157254620837359	k__Bacteria; p__Bacteroidetes; c__Bacteroidia; o__Bacteroidales; f__Prevotellaceae; g__Prevotella_2; s__unidentified
OTU_6583	0.68975141425398	0.792280138870733	0.646921321990369	0.770001178965225	k__Bacteria
OTU_6585	0.584281827757517	0.715471671059527	0.549772836104915	0.695330250748106	k__Bacteria
OTU_6586	0.513888995190559	0.667588037668956	0.519670071387395	0.672790455688408	k__Bacteria; p__Bacteroidetes; c__Bacteroidia; o__Bacteroidales; f__Rikenellaceae; g__Alistipes
OTU_6587	0.462649128025517	0.632855957837529	0.4592553395225	0.628583822528983	k__Bacteria; p__Bacteroidetes; c__Bacteroidia; o__Bacteroidales; f__Bacteroidaceae; g__Bacteroides; s__unidentified
OTU_6589	0.602117774007021	0.742610781308115	0.906209101022709	0.944296569610171	k__Bacteria; p__Bacteroidetes; c__Bacteroidia; o__Bacteroidales; f__Prevotellaceae; g__Alloprevotella; s__unidentified
OTU_6592	0.389937475332794	0.556870401870711	0.414096201634161	0.577988258507911	k__Bacteria; p__Bacteroidetes; c__Bacteroidia; o__Bacteroidales; f__Bacteroidaceae; g__Bacteroides; s__unidentified
OTU_6593	0.490297791423084	0.641999938033762	0.481883178485604	0.635776880836817	k__Bacteria; p__Bacteroidetes; c__Bacteroidia; o__Bacteroidales; f__Porphyromonadaceae; g__Parabacteroides; s__unidentified
OTU_6594	0.113474281765794	0.295974805522917	0.12279043111869	0.286869178188868	k__Bacteria; p__Bacteroidetes; c__Bacteroidia; o__Bacteroidales; f__Prevotellaceae; g__Prevotella_2
OTU_6595	0.101419120049825	0.263543443518393	0.106699173970473	0.248045363222516	k__Bacteria; p__Bacteroidetes; c__Bacteroidia; o__Bacteroidales; f__Bacteroidaceae; g__Bacteroides; s__unidentified
OTU_6596	0.056122309586746	0.221385445448398	0.102381355643576	0.25686926669735	k__Bacteria; p__Bacteroidetes; c__Bacteroidia; o__Bacteroidales; f__Prevotellaceae; g__Prevotella; s__unidentified
OTU_6597	0.6244931986209	0.748017570907373	0.639606513716974	0.765687885489572	k__Bacteria; p__Bacteroidetes; c__Bacteroidia; o__Bacteroidales; f__Prevotellaceae; g__Prevotella_7; s__unidentified
OTU_6598	0.149347131143373	0.332579027053686	0.199387194750901	0.36410375631656	k__Bacteria; p__Bacteroidetes; c__Flavobacteriia; o__Flavobacteriales; f__Flavobacteriaceae; g__Capnocytophaga; s__unidentified
OTU_6599	0.42740077889022	0.590163200378318	0.484987748317836	0.641880265280635	k__Bacteria; p__Bacteroidetes; c__Bacteroidia; o__Bacteroidales; f__Prevotellaceae; g__Prevotella_7; s__unidentified
OTU_6601	0.458331625343805	0.616898128591415	0.467335544291842	0.627386684102425	k__Bacteria; p__Bacteroidetes; c__Bacteroidia; o__Bacteroidales; f__Rikenellaceae; g__Rikenella; s__unidentified
OTU_6602	0.187305293477254	0.370141135545009	0.148206987587027	0.312033851857948	k__Bacteria; p__Bacteroidetes; c__Bacteroidetes_vadinHA17; o__unidentified; f__unidentified; g__unidentified; s__unidentified
OTU_6603	0.111530023313643	0.280105980920922	0.0991763923821288	0.243937352584272	k__Bacteria; p__Bacteroidetes; c__Bacteroidetes_vadinHA17; o__unidentified; f__unidentified; g__unidentified; s__unidentified
OTU_6604	0.135651502895309	0.308118690785096	0.0988314005567882	0.243049673798597	k__Bacteria; p__Bacteroidetes; c__Bacteroidetes_vadinHA17; o__unidentified; f__unidentified; g__unidentified; s__unidentified
OTU_6605	0.399062628482908	0.566414141660653	0.353141686449267	0.525364532002944	k__Bacteria; p__Bacteroidetes; c__Sphingobacteriia; o__Sphingobacteriales; f__Sphingobacteriaceae; g__Pedobacter; s__unidentified
OTU_6606	0.345475391641066	0.513742908997432	0.315395556503485	0.484611261376248	k__Bacteria; p__Bacteroidetes; c__Bacteroidia; o__Bacteroidales; f__Prevotellaceae; g__Prevotellaceae_UCG-001; s__unidentified
OTU_6608	0.346571367263347	0.534011544151622	0.404962726880474	0.575614672480576	k__Bacteria; p__Bacteroidetes; c__Bacteroidia; o__Bacteroidales; f__Prevotellaceae; g__Prevotella_7; s__Prevotella_sp._oral_clone_P4PB_83_P2
OTU_6609	0.404140253317593	0.565088979754611	0.356808768159004	0.518788857508004	k__Bacteria; p__Bacteroidetes; c__Bacteroidia; o__Bacteroidales; f__Porphyromonadaceae; g__Porphyromonas; s__Porphyromonas_canoris
OTU_661	0.234836243049282	0.406492686940232	0.199118272233792	0.362922929914252	k__Bacteria; p__Firmicutes; c__Bacilli; o__Bacillales; f__Bacillaceae; g__Oceanobacillus; s__unidentified
OTU_6612	0.192807762656188	0.376485471281881	0.175630278386882	0.349151675411433	k__Bacteria; p__Bacteroidetes; c__Sphingobacteriia; o__Sphingobacteriales; f__Sphingobacteriaceae; g__Pedobacter; s__unidentified
OTU_6613	0.156901022473921	0.327119681777434	0.13768765084086	0.284980783933795	k__Bacteria; p__Bacteroidetes; c__Bacteroidetes_vadinHA17; o__unidentified; f__unidentified; g__unidentified; s__unidentified
OTU_6614	0.507345810197609	0.657774903735166	0.487758342167002	0.646760401678131	k__Bacteria; p__Bacteroidetes; c__Bacteroidia; o__Bacteroidales; f__Bacteroidaceae; g__Bacteroides; s__unidentified
OTU_6615	0.10334332420061	0.284659213616702	0.146926772519869	0.307839891940298	k__Bacteria; p__Bacteroidetes; c__Flavobacteriia; o__Flavobacteriales; f__Flavobacteriaceae; g__Capnocytophaga; s__unidentified
OTU_6616	0.171252087436433	0.338446575397712	0.135599195658481	0.287957102046747	k__Bacteria; p__Bacteroidetes; c__Bacteroidetes_vadinHA17; o__unidentified; f__unidentified; g__unidentified; s__unidentified
OTU_6617	0.0542132411777593	0.21548997096625	0.0960971438667912	0.252640400027274	k__Bacteria; p__Bacteroidetes; c__Flavobacteriia; o__Flavobacteriales; f__Flavobacteriaceae; g__Capnocytophaga; s__unidentified
OTU_6618	0.2199164085554	0.401617069446228	0.196843655640995	0.365307975428549	k__Bacteria; p__Bacteroidetes; c__Bacteroidia; o__Bacteroidales; f__Prevotellaceae
OTU_6620	0.44130495342769	0.601255590210158	0.437564313064787	0.592613997297198	k__Bacteria; p__Bacteroidetes; c__Bacteroidia; o__Bacteroidales; f__Bacteroidales_S24-7_group; g__unidentified; s__unidentified
OTU_6621	0.439962158568615	0.599203468087928	0.432851233925376	0.594021823677076	k__Bacteria; p__Bacteroidetes; c__Bacteroidia; o__Bacteroidales; f__Rikenellaceae; g__Alistipes; s__unidentified
OTU_6622	0.480056054468732	0.628994445246956	0.482907206840834	0.631073956013526	k__Bacteria; p__Bacteroidetes; c__Bacteroidia; o__Bacteroidales; f__Bacteroidales_S24-7_group; g__unidentified; s__unidentified
OTU_6623	0.166342435645216	0.335101660177749	0.179726634358812	0.329855812477638	k__Bacteria; p__Bacteroidetes; c__Bacteroidetes_vadinHA17; o__unidentified; f__unidentified; g__unidentified; s__unidentified
OTU_6626	0.512413302748729	0.655047144434109	0.498038315374199	0.64728679530667	k__Bacteria; p__Bacteroidetes; c__Bacteroidia; o__Bacteroidales; f__Bacteroidaceae; g__Bacteroides; s__unidentified
OTU_6629	0.452685957374761	0.607718509845115	0.376144529678114	0.547278777889033	k__Bacteria; p__Bacteroidetes; c__Bacteroidia; o__Bacteroidales; f__Porphyromonadaceae; g__Porphyromonas
OTU_6631	0.469202883480045	0.630048351809288	0.471940617330154	0.633243716090675	k__Bacteria; p__Bacteroidetes; c__Bacteroidia; o__Bacteroidales; f__Porphyromonadaceae; g__Barnesiella; s__unidentified
OTU_6634	0.332212822510014	0.511302136777692	0.349100252126152	0.521457382071471	k__Bacteria; p__Bacteroidetes; c__Bacteroidia; o__Bacteroidales; f__Porphyromonadaceae; g__Tannerella; s__unidentified
OTU_6635	0.195419211472939	0.375695487544077	0.273046740776974	0.441023679946174	k__Bacteria; p__Bacteroidetes; c__Sphingobacteriia; o__Sphingobacteriales; f__Chitinophagaceae; g__Terrimonas; s__unidentified
OTU_6636	0.083134487531183	0.240144587016493	0.0902643170195844	0.230316108543239	k__Bacteria; p__Bacteroidetes; c__Bacteroidia; o__Bacteroidales; f__Bacteroidales_S24-7_group; g__unidentified; s__unidentified
OTU_6641	0.112655109976537	0.281450264802906	0.0990840777886502	0.239348608695211	k__Bacteria; p__Bacteroidetes; c__Bacteroidetes_vadinHA17; o__unidentified; f__unidentified; g__unidentified; s__unidentified
OTU_6642	0.142359085031363	0.306808123211451	0.111995019070052	0.254047662780556	k__Bacteria; p__Bacteroidetes; c__Bacteroidetes_vadinHA17; o__unidentified; f__unidentified; g__unidentified; s__unidentified
OTU_6643	0.15357144641341	0.323401072740928	0.172209347756157	0.328234815212946	k__Bacteria; p__Bacteroidetes; c__Bacteroidia; o__Bacteroidales; f__Porphyromonadaceae; g__unidentified; s__unidentified
OTU_6645	0.308979193684799	0.489492031456119	0.341857807940275	0.513848233815767	k__Bacteria; p__Bacteroidetes; c__Sphingobacteriia; o__Sphingobacteriales; f__Chitinophagaceae; g__unidentified; s__unidentified
OTU_6646	0.131798994840659	0.303765713751836	0.105721756069998	0.257642763141318	k__Bacteria; p__Bacteroidetes; c__SB-5; o__unidentified; f__unidentified; g__unidentified; s__unidentified
OTU_6648	0.141284156848582	0.311381511755159	0.147446052614929	0.297931618667993	k__Bacteria; p__Bacteroidetes; c__Sphingobacteriia; o__Sphingobacteriales; f__Sphingobacteriaceae; g__Sphingobacterium; s__Sphingobacterium_multivorum
OTU_6651	0.523772922085875	0.66705714852764	0.47477775241668	0.630387179177492	k__Bacteria; p__Bacteroidetes; c__Bacteroidia; o__Bacteroidales; f__Prevotellaceae; g__Prevotella_7; s__unidentified
OTU_6653	0.167538306653855	0.339344126999077	0.195429465359326	0.349846316378623	k__Bacteria; p__Bacteroidetes; c__Sphingobacteriia; o__Sphingobacteriales; f__Chitinophagaceae; g__Flavisolibacter; s__unidentified
OTU_6656	0.100348760524943	0.268113183605766	0.147656596266986	0.306206285897613	k__Bacteria; p__Bacteroidetes; c__Bacteroidia; o__Bacteroidales; f__Porphyromonadaceae; g__Porphyromonas
OTU_6657	0.134963566072269	0.299245372642384	0.141051816430955	0.287920111311272	k__Bacteria; p__Bacteroidetes; c__Bacteroidia; o__Bacteroidales; f__Prolixibacteraceae; g__BSV13; s__unidentified
OTU_6658	0.159572870485228	0.327323156834899	0.197213484092269	0.34896718757756	k__Bacteria; p__Bacteroidetes; c__SB-5; o__unidentified; f__unidentified; g__unidentified; s__unidentified
OTU_6663	0.482350371015721	0.627906937172096	0.482304141245196	0.629123149927029	k__Bacteria; p__Bacteroidetes; c__Bacteroidia; o__Bacteroidales; f__Prevotellaceae; g__Prevotella; s__unidentified
OTU_6664	0.536646842652737	0.675268745891708	0.498116158155413	0.651089882192311	k__Bacteria; p__Bacteroidetes; c__Bacteroidia; o__Bacteroidales; f__Bacteroidales_S24-7_group; g__unidentified; s__unidentified
OTU_6665	0.413475898675236	0.583747393314797	0.453834379541414	0.612650918525939	k__Bacteria; p__Bacteroidetes; c__Sphingobacteriia; o__Sphingobacteriales; f__Chitinophagaceae; g__Terrimonas; s__unidentified
OTU_6666	0.122029456140034	0.289296872540434	0.125783282172585	0.274629274551126	k__Bacteria; p__Bacteroidetes; c__Bacteroidetes_vadinHA17; o__unidentified; f__unidentified; g__unidentified; s__unidentified
OTU_6669	0.0511986485915844	0.217186179178771	0.0822145026829604	0.236971417670468	k__Bacteria; p__Bacteroidetes; c__Bacteroidia; o__Bacteroidales; f__Bacteroidaceae; g__Bacteroides
OTU_6674	0.099778153334146	0.259925830400873	0.117248756130058	0.257530859643054	k__Bacteria; p__Bacteroidetes; c__Bacteroidetes_vadinHA17; o__unidentified; f__unidentified; g__unidentified; s__unidentified
OTU_6677	0.444978142622949	0.595428229596741	0.402670115727236	0.557151135328841	k__Bacteria; p__Bacteroidetes; c__Bacteroidia; o__Bacteroidales; f__Prevotellaceae; g__Alloprevotella; s__unidentified
OTU_6679	0.444828484621991	0.6025040065876	0.434488430610883	0.596525623110125	k__Bacteria; p__Bacteroidetes; c__Bacteroidia; o__Bacteroidales; f__Bacteroidales_S24-7_group; g__unidentified; s__unidentified
OTU_6681	0.130543153020087	0.295455971459116	0.110746373858404	0.25577961392998	k__Bacteria; p__Bacteroidetes; c__Bacteroidetes_vadinHA17; o__unidentified; f__unidentified; g__unidentified; s__unidentified
OTU_6689	0.401710782375432	0.57197405356029	0.372541580983725	0.546532869852993	k__Bacteria; p__Bacteroidetes; c__Bacteroidia; o__Bacteroidales; f__Prevotellaceae; g__Prevotellaceae_UCG-001; s__unidentified
OTU_669	0.419706955620648	0.586127827285931	0.327944748233935	0.512131000770892	k__Bacteria; p__Proteobacteria; c__Betaproteobacteria; o__Neisseriales; f__Neisseriaceae
OTU_6692	0.143913853886487	0.308111105225404	0.170688389780518	0.318242399792385	k__Bacteria; p__Bacteroidetes; c__Sphingobacteriia; o__Sphingobacteriales; f__Chitinophagaceae; g__Dinghuibacter; s__unidentified
OTU_6695	0.491233302273687	0.645208503691055	0.485442239550229	0.641796860153034	k__Bacteria; p__Bacteroidetes; c__Bacteroidia; o__Bacteroidales; f__Rikenellaceae; g__Alistipes; s__unidentified
OTU_6697	0.431271098442958	0.581501713295098	0.437539046733367	0.586820842110182	k__Bacteria; p__Bacteroidetes; c__Bacteroidia; o__Bacteroidales; f__Porphyromonadaceae; g__Proteiniphilum; s__unidentified
OTU_6698	0.112820763316724	0.286259979931562	0.113381223833555	0.265794583964291	k__Bacteria; p__Bacteroidetes; c__Bacteroidetes_vadinHA17; o__unidentified; f__unidentified; g__unidentified; s__unidentified
OTU_6699	0.099538795107834	0.267039401879483	0.0955772863389296	0.24371689306112	k__Bacteria; p__Bacteroidetes; c__Bacteroidetes_vadinHA17; o__unidentified; f__unidentified; g__unidentified; s__unidentified
OTU_6702	0.133391054229548	0.307533523971579	0.153777956313298	0.307787239593443	k__Bacteria; p__Bacteroidetes; c__Bacteroidia; o__Bacteroidia_Incertae_Sedis; f__Draconibacteriaceae; g__unidentified; s__unidentified
OTU_6713	0.1418609550016	0.310327256437336	0.167802711584761	0.323853040742984	k__Bacteria; p__Bacteroidetes; c__Bacteroidetes_vadinHA17; o__unidentified; f__unidentified; g__unidentified; s__unidentified
OTU_6714	0.153948044636011	0.329030674541678	0.162134295603662	0.324539497542198	k__Bacteria; p__Bacteroidetes; c__Bacteroidetes_vadinHA17; o__unidentified; f__unidentified; g__unidentified; s__unidentified
OTU_6724	0.307269691539341	0.479343082145791	0.280442970327681	0.444693590289073	k__Bacteria; p__Bacteroidetes; c__Bacteroidia; o__Bacteroidales; f__Bacteroidales_S24-7_group; g__unidentified; s__unidentified
OTU_6734	0.308636406638603	0.481336399173422	0.275426831732425	0.441884640623081	k__Bacteria; p__Bacteroidetes; c__Bacteroidia; o__Bacteroidales; f__Porphyromonadaceae; g__Parabacteroides
OTU_6750	0.210228315891125	0.402009045590141	0.24873268806956	0.426707801980875	k__Bacteria; p__Bacteroidetes; c__Bacteroidia; o__Bacteroidales; f__Prevotellaceae; g__Prevotella_7; s__unidentified
OTU_6755	0.159659231833762	0.319590165451359	0.175594322421527	0.323810522329755	k__Bacteria; p__Bacteroidetes; c__Bacteroidetes_vadinHA17; o__unidentified; f__unidentified; g__unidentified; s__unidentified
OTU_6759	0.165734254972711	0.333683237094013	0.194048470121305	0.342673781681463	k__Bacteria; p__Bacteroidetes; c__Bacteroidia; o__Bacteroidales; f__Prolixibacteraceae; g__BSV13; s__unidentified
OTU_6767	0.183593816887961	0.358546686558478	0.170338059125472	0.329775829450651	k__Bacteria; p__Bacteroidetes; c__Sphingobacteriia; o__Sphingobacteriales; f__Chitinophagaceae; g__Chitinophaga; s__unidentified
OTU_6770	0.217394248562611	0.423692917500419	0.23057946765766	0.423295102577923	k__Bacteria; p__Bacteroidetes; c__Bacteroidia; o__Bacteroidales; f__Bacteroidaceae; g__Bacteroides; s__unidentified
OTU_6773	0.0512223525339175	0.210407655788096	0.107837651382601	0.258385745147528	k__Bacteria; p__Bacteroidetes; c__Bacteroidia; o__Bacteroidales; f__Prevotellaceae; g__Prevotella_7; s__unidentified
OTU_6787	0.254314387878389	0.426511345890207	0.200959720381502	0.367770231668474	k__Bacteria; p__Bacteroidetes; c__Bacteroidia; o__Bacteroidales; f__Porphyromonadaceae; g__Tannerella; s__unidentified
OTU_6793	0.17830039203557	0.358533511957093	0.222104679858427	0.387151933180267	k__Bacteria; p__Bacteroidetes; c__Bacteroidia; o__Bacteroidales
OTU_6802	0.11192070967443	0.281426269286557	0.145021815778767	0.302742065518773	k__Bacteria; p__Bacteroidetes; c__WCHB1-32; o__unidentified; f__unidentified; g__unidentified; s__unidentified
OTU_6806	0.45270955426493	0.607514065998886	0.437239836679458	0.594768051946048	k__Bacteria; p__Bacteroidetes; c__Bacteroidia; o__Bacteroidales; f__Prevotellaceae; g__Prevotella_7; s__unidentified
OTU_6813	0.547326486157529	0.685060533370315	0.534121287938784	0.683147688596394	k__Bacteria; p__Bacteroidetes; c__Bacteroidia; o__Bacteroidales; f__Prevotellaceae; g__Prevotella_7; s__unidentified
OTU_6819	0.145717269788069	0.314348683118853	0.178303575960583	0.337164784284002	k__Bacteria; p__Bacteroidetes; c__Bacteroidia; o__Bacteroidales; f__Porphyromonadaceae; g__Porphyromonas; s__unidentified
OTU_6841	0.137183109152929	0.308714755402321	0.134942841965158	0.288986760376851	k__Bacteria; p__Bacteroidetes; c__Bacteroidetes_vadinHA17; o__unidentified; f__unidentified; g__unidentified; s__unidentified
OTU_6842	0.484841574423075	0.63516173994934	0.492145457802603	0.64503734301586	k__Bacteria; p__Bacteroidetes; c__Bacteroidia; o__Bacteroidales; f__Prevotellaceae; g__Alloprevotella; s__unidentified
OTU_6848	0.28786722026879	0.497856111924483	0.303891407339945	0.506012961574215	k__Bacteria; p__Bacteroidetes; c__Bacteroidia; o__Bacteroidales; f__Bacteroidaceae; g__Bacteroides; s__unidentified
OTU_6918	0.204988698177001	0.404160357507163	0.210952237021618	0.395210938874909	k__Bacteria; p__Bacteroidetes; c__Bacteroidia; o__Bacteroidales; f__Prevotellaceae; g__Prevotella_7; s__unidentified
OTU_698	0.100486973722346	0.268376567453403	0.147679436333595	0.302800465820301	k__Bacteria; p__Proteobacteria; c__Gammaproteobacteria; o__Pseudomonadales; f__Moraxellaceae; g__Acinetobacter; s__unidentified
OTU_699	0.42718703442537	0.584029855240051	0.300908065418697	0.482752295029985	k__Bacteria; p__Proteobacteria; c__Betaproteobacteria; o__Burkholderiales; f__Comamonadaceae
OTU_7107	0.204848418492528	0.382298508267603	0.202273223623016	0.368002021540848	k__Bacteria; p__Bacteroidetes; c__SB-5; o__unidentified; f__unidentified; g__unidentified; s__unidentified
OTU_7185	0.416208051759556	0.571030854190814	0.380693809715651	0.540344475458482	k__Bacteria; p__Bacteroidetes; c__Bacteroidia; o__Bacteroidales; f__Porphyromonadaceae; g__Porphyromonas; s__unidentified
OTU_7190	0.294745295167546	0.477796349666705	0.299344707096035	0.471143898519665	k__Bacteria; p__Bacteroidetes; c__Bacteroidia; o__Bacteroidales; f__Bacteroidaceae; g__Bacteroides; s__unidentified
OTU_7208	0.494472436588872	0.644899986876869	0.429550536061946	0.592177138934497	k__Bacteria; p__Bacteroidetes; c__Bacteroidia; o__Bacteroidales; f__Bacteroidaceae; g__Bacteroides; s__unidentified
OTU_7221	0.425430205905754	0.593288031077979	0.34453005117704	0.516029192244693	k__Bacteria; p__Bacteroidetes; c__Bacteroidia; o__Bacteroidales; f__Prevotellaceae; g__Prevotella_9; s__unidentified
OTU_7226	0.450828958307593	0.612337322824609	0.44669431251011	0.612527190994872	k__Bacteria; p__Bacteroidetes; c__Bacteroidia; o__Bacteroidales; f__Prevotellaceae; g__Prevotella_7; s__unidentified
OTU_749	0.451697693801359	0.606084183487297	0.434762440346276	0.595171048530875	k__Bacteria; p__Bacteroidetes; c__Bacteroidia; o__Bacteroidales; f__Porphyromonadaceae; g__Tannerella; s__unidentified
OTU_76	0.565387329061509	0.703689745799836	0.557686067537686	0.703744991517866	Unclassified
OTU_77	0.469481425860381	0.628004899822118	0.491638175229099	0.648036795451896	k__Bacteria; p__Proteobacteria; c__Alphaproteobacteria; o__Rickettsiales; f__Mitochondria
OTU_7797	0.0646204615117802	0.253928679967267	0.182970787462242	0.382322558264802	k__Bacteria; p__Bacteroidetes; c__Bacteroidia; o__Bacteroidales; f__Prevotellaceae; g__Alloprevotella; s__unidentified
OTU_78	0.565030039172962	0.702447876941226	0.502784165211906	0.655754465246208	k__Bacteria
OTU_7817	0.328604287729813	0.501245978691262	0.34625415741557	0.51301990236345	k__Bacteria; p__Bacteroidetes; c__Bacteroidia; o__Bacteroidales; f__Porphyromonadaceae; g__Porphyromonas; s__unidentified
OTU_784	0.119536485851622	0.313234060692661	0.155263996661879	0.337096045098635	k__Bacteria; p__Proteobacteria; c__Betaproteobacteria; o__Nitrosomonadales; f__Nitrosomonadaceae; g__unidentified; s__unidentified
OTU_7957	0.949539395141658	0.968166190812921	0.738138755597456	0.836552703007577	k__Bacteria; p__Firmicutes; c__Erysipelotrichia; o__Erysipelotrichales; f__Erysipelotrichaceae; g__Erysipelotrichaceae_UCG-007; s__unidentified
OTU_7959	0.0747476394558637	0.233912059676639	0.0809639224708966	0.215638974612686	k__Bacteria; p__Bacteroidetes; c__Bacteroidia; o__Bacteroidales; f__Bacteroidales_S24-7_group; g__unidentified; s__unidentified
OTU_7960	0.580800837755169	0.708850219217293	0.558871736767103	0.694882079516674	k__Bacteria; p__Bacteroidetes; c__Bacteroidia; o__Bacteroidales; f__Bacteroidales_S24-7_group; g__unidentified; s__unidentified
OTU_7961	0.142508127018748	0.31156939224252	0.130710031887591	0.281768004954219	k__Bacteria; p__Bacteroidetes; c__Bacteroidia; o__Bacteroidales; f__Bacteroidales_S24-7_group; g__unidentified; s__unidentified
OTU_7962	0.423489460261471	0.588633461162812	0.495951380077622	0.651700359371591	k__Bacteria; p__Actinobacteria; c__Actinobacteria; o__Actinomycetales; f__Actinomycetaceae; g__Actinomyces; s__unidentified
OTU_7963	0.420255933223653	0.584117817899676	0.350753273880792	0.524023726062989	k__Bacteria; p__Bacteroidetes; c__Bacteroidia; o__Bacteroidales; f__Prevotellaceae; g__Alloprevotella; s__unidentified
OTU_7964	0.518068689430724	0.666541256104545	0.485831352303213	0.642813278335246	k__Bacteria; p__Bacteroidetes; c__Bacteroidia; o__Bacteroidales; f__Porphyromonadaceae; g__Odoribacter; s__unidentified
OTU_7965	0.480547850574315	0.645043337199282	0.521134456714213	0.669098543589364	k__Bacteria; p__Bacteroidetes; c__Cytophagia; o__Cytophagales; f__Cytophagaceae; g__Chryseolinea; s__unidentified
OTU_7966	0.377569617633911	0.54609548218787	0.328706428359774	0.498326846399611	Unclassified
OTU_7967	0.0806325281154982	0.245965748867446	0.0944719253859576	0.237004503732172	k__Bacteria; p__Bacteroidetes; c__Bacteroidia; o__Bacteroidales; f__Bacteroidales_S24-7_group
OTU_7968	0.404985833019835	0.564074529627646	0.372195835489164	0.535426596111057	k__Bacteria; p__Bacteroidetes; c__Cytophagia; o__Cytophagales; f__MWH-CFBk5; g__unidentified; s__unidentified
OTU_7969	0.257498393800129	0.448185122924069	0.318375269124942	0.490289665535564	k__Bacteria; p__Bacteroidetes; c__Cytophagia; o__Cytophagales; f__Cytophagaceae; g__unidentified; s__unidentified
OTU_7970	0.341735794832928	0.510708554473971	0.279833251050372	0.44765327236628	k__Bacteria; p__Bacteroidetes; c__Cytophagia; o__Cytophagales; f__Cytophagaceae; g__Cytophaga; s__unidentified
OTU_7972	0.144804383351034	0.324826508632012	0.174159880621721	0.347073299645265	k__Bacteria; p__Bacteroidetes; c__Bacteroidia; o__Bacteroidales; f__Bacteroidales_S24-7_group; g__unidentified; s__unidentified
OTU_7973	0.50451457936715	0.648835638806881	0.520839558132192	0.663199928814066	k__Bacteria; p__Bacteroidetes; c__Bacteroidia; o__Bacteroidales; f__Prevotellaceae; g__Alloprevotella; s__unidentified
OTU_7975	0.521987965222406	0.664559183953032	0.504317593489664	0.652421695952004	k__Bacteria; p__Bacteroidetes; c__Bacteroidia; o__Bacteroidales; f__Bacteroidales_S24-7_group; g__unidentified; s__unidentified
OTU_7980	0.0140258473146001	0.120362148144813	0.0292773041654803	0.129404057075771	k__Bacteria; p__Bacteroidetes; c__Bacteroidia; o__Bacteroidales; f__Bacteroidales_S24-7_group; g__unidentified; s__unidentified
OTU_7982	0.188009848974384	0.391406285516886	0.257144291231278	0.44373750670263	k__Bacteria; p__Bacteroidetes; c__Bacteroidia; o__Bacteroidales; f__Prevotellaceae; g__Alloprevotella; s__unidentified
OTU_799	0.319354757773469	0.492793637400703	0.32433765155159	0.495993390414269	k__Bacteria; p__Proteobacteria; c__Deltaproteobacteria; o__Desulfurellales; f__Desulfurellaceae; g__H16; s__unidentified
OTU_7990	0.485027910457706	0.635160406477619	0.499276021289922	0.650226921736732	k__Bacteria; p__Bacteroidetes; c__Bacteroidia; o__Bacteroidales; f__Bacteroidales_S24-7_group; g__unidentified; s__unidentified
OTU_7994	0.0872925390193896	0.258899403555413	0.0866377041098513	0.23264467376407	k__Bacteria; p__Bacteroidetes; c__Bacteroidia; o__Bacteroidales; f__Prevotellaceae; g__Alloprevotella; s__unidentified
OTU_7996	0.120516287845917	0.285194319211013	0.112024026329171	0.258093280434647	k__Bacteria; p__Bacteroidetes; c__Bacteroidetes_BD2-2; o__unidentified; f__unidentified; g__unidentified; s__unidentified
OTU_7998	0.0894795358054463	0.254578013204002	0.104544254674262	0.247963500853963	k__Bacteria; p__Bacteroidetes; c__Bacteroidia; o__Bacteroidales
OTU_7999	0.462756125821643	0.614443330752407	0.433652675205058	0.586148242513755	k__Bacteria; p__Bacteroidetes; c__Bacteroidia; o__Bacteroidales; f__Bacteroidales_S24-7_group; g__unidentified; s__unidentified
OTU_8000	0.189997654597559	0.378291662201017	0.26230437312048	0.437082535361056	k__Bacteria; p__Bacteroidetes; c__Bacteroidia; o__Bacteroidales; f__Prevotellaceae; g__Alloprevotella; s__unidentified
OTU_8007	0.457336615475018	0.61346995082902	0.44008217179095	0.600922308520604	k__Bacteria; p__Bacteroidetes; c__Bacteroidia; o__Bacteroidales; f__Bacteroidales_S24-7_group; g__unidentified; s__unidentified
OTU_8013	0.316506232451796	0.489915893668032	0.336397787665505	0.498030249969823	k__Bacteria; p__Actinobacteria; c__Actinobacteria; o__Streptosporangiales; f__Nocardiopsaceae; g__Thermobifida; s__unidentified
OTU_8023	0.073454344543841	0.230453586079683	0.100536283364012	0.244202561814931	k__Bacteria; p__Bacteroidetes; c__Bacteroidia; o__Bacteroidales; f__Prevotellaceae; g__Alloprevotella; s__unidentified
OTU_8030	0.446410312967871	0.60432252158288	0.445438362974465	0.605818766889265	k__Bacteria; p__Bacteroidetes; c__Bacteroidia; o__Bacteroidales; f__Prevotellaceae; g__Paraprevotella; s__unidentified
OTU_8050	0.439150614750704	0.606350766899151	0.446131951543248	0.611627504905322	k__Bacteria; p__Bacteroidetes; c__Cytophagia; o__Cytophagales; f__Cytophagaceae; g__unidentified; s__unidentified
OTU_8076	0.0383301881087829	0.177711255509259	0.0788056547406518	0.210959041655733	k__Bacteria; p__Bacteroidetes; c__Bacteroidia; o__Bacteroidales; f__Prevotellaceae; g__Alloprevotella; s__unidentified
OTU_8110	0.198723040096458	0.408601577535989	0.219955542833494	0.411691263126104	k__Bacteria; p__Bacteroidetes; c__Bacteroidia; o__Bacteroidales; f__Prevotellaceae; g__Alloprevotella; s__unidentified
OTU_8114	0.340066454974519	0.54059374451362	0.304653562217431	0.497694171240188	k__Bacteria; p__Bacteroidetes; c__Bacteroidia; o__Bacteroidales; f__Prevotellaceae; g__Alloprevotella; s__unidentified
OTU_8125	0.321727833559551	0.510951982746246	0.352728107330154	0.529826925526691	k__Bacteria; p__Bacteroidetes; c__Bacteroidia; o__Bacteroidales; f__Prevotellaceae; g__Alloprevotella; s__unidentified
OTU_8202	0.524852373040444	0.664869387984258	0.505473759999277	0.652516197269981	k__Bacteria; p__Bacteroidetes; c__Bacteroidia; o__Bacteroidales; f__Prevotellaceae; g__Alloprevotella; s__unidentified
OTU_8236	0.436137513413864	0.596628223553508	0.458991258644168	0.620273856358665	k__Bacteria; p__Actinobacteria; c__Actinobacteria; o__Micrococcales; f__Micrococcaceae
OTU_837	0.764432791089914	0.848441728490404	0.661846041686289	0.783861565692671	k__Bacteria; p__Proteobacteria; c__Betaproteobacteria; o__Burkholderiales; f__Alcaligenaceae; g__Parasutterella; s__unidentified
OTU_841	0.655318	0.769136694636077	0.575183612289211	0.714265633078386	k__Bacteria; p__Proteobacteria; c__Deltaproteobacteria; o__Desulfurellales; f__Desulfurellaceae; g__H16; s__unidentified
OTU_8422	0.389801264896699	0.564612475846388	0.417242455113696	0.582821748741263	k__Bacteria
OTU_8424	0.0559508736176363	0.239793619707586	0.227287193447278	0.425411853645157	k__Bacteria; p__Actinobacteria; c__Actinobacteria; o__Actinomycetales; f__Actinomycetaceae; g__Actinomyces; s__unidentified
OTU_8425	0.108579319168157	0.304565085492409	0.125759594128232	0.30908533568584	k__Bacteria; p__Actinobacteria; c__Actinobacteria; o__Bifidobacteriales; f__Bifidobacteriaceae; g__Bifidobacterium; s__unidentified
OTU_8426	0.389997342562131	0.557498141739649	0.344134689438105	0.514928108155973	k__Bacteria; p__Firmicutes; c__Erysipelotrichia; o__Erysipelotrichales; f__Erysipelotrichaceae; g__Anaerorhabdus_furcosa_group; s__unidentified
OTU_8427	0.545860455699437	0.687243096221075	0.520882349417727	0.670726904801276	k__Bacteria; p__Bacteroidetes; c__Bacteroidia; o__Bacteroidales; f__Bacteroidales_S24-7_group; g__unidentified; s__unidentified
OTU_8428	0.57327642867996	0.705862074157521	0.555456204538558	0.69524360366515	k__Bacteria; p__Firmicutes; c__Clostridia; o__Clostridiales; f__Lachnospiraceae; g__Lachnospiraceae_NK4A136_group; s__unidentified
OTU_8430	0.520499584780289	0.6588635439652	0.450158586352215	0.60964849411127	k__Bacteria; p__Actinobacteria; c__Actinobacteria; o__Actinomycetales; f__Actinomycetaceae; g__Actinomyces; s__unidentified
OTU_8431	0.429357254381063	0.590349903817879	0.34754716943761	0.522493058054826	k__Bacteria; p__Chlorobi; c__Chlorobia; o__Chlorobiales; f__OPB56; g__unidentified; s__unidentified
OTU_8481	0.0881425653349998	0.267780163230209	0.108055007754475	0.269940728513415	k__Bacteria; p__Actinobacteria; c__Actinobacteria; o__Actinomycetales; f__Actinomycetaceae; g__Actinomyces; s__unidentified
OTU_8561	0.464520420236598	0.617030594788636	0.497971833808851	0.645662530720355	k__Bacteria; p__Actinobacteria; c__Actinobacteria; o__Actinomycetales; f__Actinomycetaceae; g__Actinomyces
OTU_8562	0.43650481446577	0.605711799971069	0.443254173902765	0.610849309000431	k__Bacteria; p__Firmicutes; c__Clostridia; o__Clostridiales; f__Lachnospiraceae; g__Lachnospiraceae_NK4A136_group; s__unidentified
OTU_8563	0.302341265049684	0.486760018921815	0.275482418750352	0.453186422736215	k__Bacteria; p__Actinobacteria; c__Actinobacteria; o__Actinomycetales; f__Actinomycetaceae; g__Flaviflexus; s__unidentified
OTU_8564	0.219335519094206	0.421320343399219	0.307027811323437	0.496595488426213	k__Bacteria; p__Nitrospirae; c__Nitrospira; o__Nitrospirales; f__Nitrospiraceae; g__Nitrospira; s__unidentified
OTU_8565	0.600469501095327	0.725529990868068	0.565915923811972	0.703407289238695	k__Bacteria
OTU_8566	0.536147976140871	0.688067939731686	0.529226241730952	0.679710045051724	k__Bacteria; p__Gemmatimonadetes; c__Gemmatimonadetes; o__Gemmatimonadales; f__Gemmatimonadaceae; g__unidentified; s__unidentified
OTU_8567	0.393595590162639	0.569872039729763	0.461553056507434	0.622594728337227	k__Bacteria; p__Gemmatimonadetes; c__Gemmatimonadetes; o__Gemmatimonadales; f__Gemmatimonadaceae; g__unidentified; s__unidentified
OTU_8568	0.618993938404755	0.743178946385444	0.544283560075706	0.691739983519072	k__Bacteria; p__Gemmatimonadetes; c__Gemmatimonadetes; o__Gemmatimonadales; f__Gemmatimonadaceae; g__unidentified; s__unidentified
OTU_8569	0.138315487053595	0.321471461030435	0.215280258869612	0.383392830271874	k__Bacteria; p__Nitrospirae; c__Nitrospira; o__Nitrospirales; f__Nitrospiraceae; g__Nitrospira; s__unidentified
OTU_8571	0.477460731288347	0.621452870363131	0.430113048006108	0.586984628761628	k__Bacteria; p__Gemmatimonadetes; c__Gemmatimonadetes; o__Gemmatimonadales; f__Gemmatimonadaceae; g__unidentified; s__unidentified
OTU_8572	0.256817078735582	0.440659449346504	0.297501186238147	0.467449296091039	k__Bacteria; p__Actinobacteria; c__Actinobacteria; o__Actinomycetales; f__Actinomycetaceae; g__Actinomyces; s__unidentified
OTU_8573	0.110126248538314	0.279206419116372	0.11811666307112	0.265741337639015	k__Bacteria; p__Ignavibacteriae; c__Ignavibacteria; o__Ignavibacteriales; f__BSV26; g__unidentified; s__unidentified
OTU_8574	0.0848459548129148	0.240527469817349	0.102586966244822	0.237517793379263	k__Bacteria; p__Gemmatimonadetes; c__Gemmatimonadetes; o__Gemmatimonadales; f__Gemmatimonadaceae; g__uncultured; s__denitrifying_bacterium_enrichment_culture_clone_NOB_2_F8
OTU_8578	0.139141281477961	0.309844500555772	0.19126100110044	0.350228995497427	k__Bacteria; p__Gemmatimonadetes; c__Gemmatimonadetes; o__Gemmatimonadales; f__Gemmatimonadaceae; g__unidentified; s__unidentified
OTU_8580	0.314889002489372	0.496104252472386	0.370257152295406	0.536516714292883	k__Bacteria; p__Gemmatimonadetes; c__Gemmatimonadetes; o__Gemmatimonadales; f__Gemmatimonadaceae
OTU_86	0.36272926376138	0.538662479032416	0.362047231948522	0.539412896773775	k__Bacteria
OTU_8651	0.771154971446189	0.852118814712112	0.725936884091227	0.827974871133274	k__Bacteria; p__Gemmatimonadetes; c__Gemmatimonadetes; o__Gemmatimonadales; f__Gemmatimonadaceae; g__unidentified; s__unidentified
OTU_8679	0.12812544959608	0.329895154819165	0.121288579481362	0.294926599282798	Unclassified
OTU_8826	0.36713969291863	0.535345792811646	0.354319899514478	0.51983887775249	k__Bacteria
OTU_8827	0.534411774881282	0.677269987054632	0.484955389202152	0.638364778627407	k__Bacteria; p__Firmicutes; c__Clostridia; o__Clostridiales; f__Lachnospiraceae; g__unidentified; s__unidentified
OTU_8828	0.252005606657913	0.435357778442373	0.285282189670188	0.459455201591656	k__Bacteria; p__Gemmatimonadetes; c__Gemmatimonadetes; o__Gemmatimonadales; f__Gemmatimonadaceae; g__unidentified; s__unidentified
OTU_8829	0.249745565378191	0.423744939817295	0.249011026011397	0.414289872047889	k__Bacteria; p__Firmicutes; c__Clostridia; o__MBA03; f__unidentified; g__unidentified; s__unidentified
OTU_8830	0.361687865352327	0.53381402912473	0.416290752299612	0.57666733992317	k__Bacteria; p__Gemmatimonadetes; c__Gemmatimonadetes; o__Gemmatimonadales; f__Gemmatimonadaceae; g__unidentified; s__unidentified
OTU_884	0.00167193220089186	0.0722013645906678	0.00704421673904449	0.059299671090786	k__Bacteria; p__Proteobacteria; c__Betaproteobacteria; o__Neisseriales; f__Neisseriaceae
OTU_8841	0.233543951158809	0.423269961951399	0.292459722703912	0.46884451258303	k__Bacteria; p__Gemmatimonadetes; c__Gemmatimonadetes; o__Gemmatimonadales; f__Gemmatimonadaceae; g__unidentified; s__unidentified
OTU_8925	0.254584545252676	0.450632811160637	0.306202005847835	0.488273923163296	k__Bacteria; p__Nitrospirae; c__Nitrospira; o__Nitrospirales; f__Nitrospiraceae; g__Nitrospira; s__unidentified
OTU_8949	0.174131779759169	0.358323331972386	0.24983281044807	0.418680616388595	k__Bacteria; p__Actinobacteria; c__MB-A2-108; o__unidentified; f__unidentified; g__unidentified; s__unidentified
OTU_8982	0.600123747252291	0.727919740471402	0.535199140859614	0.68439530900825	k__Bacteria; p__Firmicutes; c__Clostridia; o__Clostridiales; f__Lachnospiraceae; g__Lachnospiraceae_NK4A136_group; s__unidentified
OTU_9018	0.21586298029742	0.420692134925595	0.222995179159309	0.414760417169402	k__Bacteria
OTU_9020	0.343719144019306	0.521943104713161	0.299223456194128	0.476576096458025	k__Bacteria; p__Firmicutes; c__Clostridia; o__Clostridiales; f__Lachnospiraceae; g__Butyrivibrio_2; s__unidentified
OTU_9021	0.361698098675788	0.537464820109574	0.402491659946163	0.562804774936359	k__Bacteria; p__Gemmatimonadetes; c__Gemmatimonadetes; o__Gemmatimonadales; f__Gemmatimonadaceae; g__unidentified; s__unidentified
OTU_9025	0.679391423930542	0.788428442944913	0.643503172893521	0.765724081993694	k__Bacteria; p__Gemmatimonadetes; c__Gemmatimonadetes; o__Gemmatimonadales; f__Gemmatimonadaceae; g__unidentified; s__unidentified
OTU_9089	0.101809410105315	0.269922211502658	0.116794201504417	0.266179207421036	k__Bacteria; p__Fibrobacteres; c__Fibrobacteria; o__Fibrobacterales; f__possible_family_01; g__unidentified; s__unidentified
OTU_9093	0.344201801091527	0.519721976101214	0.292850387285249	0.467023091186158	k__Bacteria; p__Actinobacteria; c__Actinobacteria; o__Micromonosporales; f__Micromonosporaceae; g__Longispora; s__unidentified
OTU_9106	0.0536535898925029	0.203900379709223	0.07540484835497	0.217164950763823	k__Bacteria; p__Actinobacteria; c__Actinobacteria; o__Corynebacteriales; f__Corynebacteriaceae; g__Corynebacterium_1
OTU_9117	0.672190053214479	0.783286392998297	0.550771982081034	0.694983258801289	k__Bacteria; p__Firmicutes; c__Bacilli; o__Lactobacillales; f__Streptococcaceae; g__Streptococcus; s__Streptococcus_pneumoniae
OTU_9130	0.221059174237469	0.40751716089184	0.217331591522995	0.393439611481263	k__Bacteria
OTU_9131	0.380842508159797	0.543900304603424	0.399481177875222	0.560860770649261	k__Bacteria
OTU_9221	0.131735846867727	0.306023617312658	0.158373946826487	0.326469111010456	k__Bacteria; p__Firmicutes; c__Clostridia; o__MBA03; f__unidentified; g__unidentified; s__unidentified
OTU_9229	0.256457142025794	0.441489874681063	0.239536796947039	0.411399555736513	k__Bacteria; p__Actinobacteria; c__Actinobacteria; o__Corynebacteriales; f__Corynebacteriaceae; g__unidentified; s__unidentified
OTU_9285	0.393469139712672	0.580859587861728	0.377044231017105	0.572398197475289	k__Bacteria; p__Actinobacteria; c__Actinobacteria; o__Bifidobacteriales; f__Bifidobacteriaceae; g__Bifidobacterium; s__unidentified
OTU_9286	0.34835585114758	0.528686942806768	0.301346211634485	0.485935782825155	k__Bacteria; p__Actinobacteria; c__Actinobacteria; o__Micrococcales; f__Bogoriellaceae; g__Georgenia; s__unidentified
OTU_9287	0.367678290306794	0.532182936686616	0.343675273857233	0.501884102291728	k__Bacteria; p__Actinobacteria; c__Actinobacteria; o__Corynebacteriales; f__Corynebacteriaceae; g__Corynebacterium; s__unidentified
OTU_9288	0.363687845272641	0.529739450439401	0.370149633041909	0.534483471235224	k__Bacteria
OTU_9289	0.0396098170296435	0.18063878876885	0.0428327475008181	0.163520225011734	k__Bacteria; p__Actinobacteria; c__Actinobacteria; o__Corynebacteriales; f__Corynebacteriaceae; g__Corynebacterium_1
OTU_9316	0.563268989330269	0.697202962114931	0.529865917581387	0.677965296175236	k__Bacteria; p__Actinobacteria; c__MB-A2-108; o__unidentified; f__unidentified; g__unidentified; s__unidentified
OTU_9329	0.59282928265561	0.722367988627471	0.561368926041986	0.704574034353287	k__Bacteria
OTU_9330	0.352712029532889	0.523611663156984	0.3602265268637	0.533799993607067	k__Bacteria; p__Firmicutes; c__Clostridia; o__MBA03; f__unidentified; g__unidentified; s__unidentified
OTU_9332	0.321457193515585	0.49719502614601	0.319914622072571	0.492451306279176	k__Bacteria
OTU_9333	0.695933166763025	0.800773782336205	0.608714065563906	0.744164571108717	k__Bacteria; p__Actinobacteria; c__Actinobacteria; o__Corynebacteriales; f__Corynebacteriaceae; g__Corynebacterium_1; s__unidentified
OTU_9337	0.368016225439484	0.542889	0.429028529580058	0.591706147341625	k__Bacteria; p__Acidobacteria; c__Subgroup_5; o__unidentified; f__unidentified; g__unidentified; s__unidentified
OTU_9375	0.348552434581343	0.526020133837954	0.171584696134901	0.337147339190352	k__Bacteria; p__Actinobacteria; c__Coriobacteriia; o__Coriobacteriales; f__Coriobacteriaceae; g__Coriobacteriaceae_UCG-002; s__unidentified
OTU_9377	0.24162197177518	0.420242665422228	0.292914734415123	0.464469603858638	k__Bacteria; p__Actinobacteria; c__MB-A2-108; o__unidentified; f__unidentified; g__unidentified; s__unidentified
OTU_9389	0.434703334335613	0.609713798465365	0.506627049266975	0.662818992588861	k__Bacteria; p__Actinobacteria; c__Actinobacteria; o__Frankiales; f__Geodermatophilaceae; g__Blastococcus; s__unidentified
OTU_9395	0.362527099935698	0.540113340834178	0.37985066945204	0.548405769320899	k__Bacteria; p__Actinobacteria; c__Actinobacteria; o__Streptomycetales; f__Streptomycetaceae; g__Streptomyces; s__unidentified
OTU_9410	0.0683136483362121	0.257163286260309	0.0858429381973618	0.259558754968414	k__Bacteria; p__Actinobacteria; c__Actinobacteria; o__Bifidobacteriales; f__Bifidobacteriaceae; g__Bifidobacterium; s__unidentified
OTU_9462	0.759391460906091	0.842198412528299	0.699098549021313	0.804776420186281	k__Bacteria; p__Actinobacteria; c__Actinobacteria; o__Micrococcales; f__Micrococcaceae; g__Pseudarthrobacter; s__unidentified
OTU_9469	0.0171504164226043	0.157568304099571	0.0504393752336663	0.212094696591942	k__Bacteria; p__Actinobacteria; c__Actinobacteria; o__Micrococcales; f__Micrococcaceae; g__Rothia; s__unidentified
OTU_9470	0.420844170073091	0.579953071214941	0.33173001128545	0.506538461828073	k__Bacteria; p__Actinobacteria; c__Nitriliruptoria; o__Euzebyales; f__Euzebyaceae; g__unidentified; s__unidentified
OTU_9471	0.0939996227252829	0.249822651258116	0.07697811143409	0.210305025940838	k__Bacteria; p__Actinobacteria; c__Actinobacteria
OTU_9472	0.172942227352973	0.355401983186294	0.147812859732363	0.316775028574391	k__Bacteria; p__Actinobacteria; c__Actinobacteria; o__Corynebacteriales; f__Corynebacteriaceae; g__Corynebacterium_1; s__Corynebacterium_sp._P147607UB03
OTU_9473	0.344346339329989	0.530361082441163	0.304512346802577	0.487434650828446	k__Bacteria; p__Verrucomicrobia; c__Verrucomicrobiae; o__Verrucomicrobiales; f__Verrucomicrobiaceae; g__Akkermansia; s__unidentified
OTU_9474	0.0570241884906684	0.222570756487811	0.0893836458957196	0.236814510984837	k__Bacteria; p__Actinobacteria; c__Actinobacteria; o__Corynebacteriales; f__Corynebacteriaceae; g__Corynebacterium_1; s__unidentified
OTU_9476	0.401903265979094	0.569190185951582	0.312884248417129	0.487695833985159	k__Bacteria; p__Actinobacteria; c__Actinobacteria; o__Corynebacteriales; f__Corynebacteriaceae; g__Corynebacterium; s__unidentified
OTU_948	0.172359977053609	0.341332886728903	0.157881957101398	0.312093438903455	k__Bacteria; p__Proteobacteria; c__Deltaproteobacteria; o__Desulfuromonadales; f__Geobacteraceae; g__Geobacter; s__unidentified
OTU_9482	0.224386725530266	0.417542477352518	0.236491904060537	0.41821816547698	k__Bacteria; p__Actinobacteria; c__Actinobacteria; o__Micrococcales; f__Micrococcaceae
OTU_9483	0.387122146792984	0.547411595071962	0.409670159667089	0.563421883135236	k__Bacteria; p__Actinobacteria; c__Actinobacteria; o__Micrococcales; f__Micrococcaceae; g__Nesterenkonia; s__unidentified
OTU_9497	0.27985666178248	0.460800485352794	0.29551885215005	0.466814853812467	k__Bacteria; p__Actinobacteria; c__Actinobacteria; o__Micrococcales; f__Micrococcaceae; g__Kocuria; s__unidentified
OTU_9509	0.00581730770465889	0.101922447180984	0.00569269109423618	0.0710131707320734	k__Bacteria; p__Actinobacteria; c__Actinobacteria; o__Micrococcales; f__Cellulomonadaceae; g__Tropheryma; s__unidentified
OTU_9521	0.489251942519556	0.631345436229014	0.507603385440125	0.65561335227574	k__Bacteria; p__Actinobacteria; c__Actinobacteria; o__Propionibacteriales; f__Propionibacteriaceae; g__Propioniciclava; s__Propionibacterium_sp._canine_oral_taxon_300
OTU_9559	0.321772910701888	0.497061097224901	0.337227785621828	0.502312662696968	k__Bacteria; p__Actinobacteria; c__Actinobacteria; o__Micrococcales
OTU_9596	0.0266299779577771	0.174450311319666	0.0492957035648577	0.187943433294755	k__Bacteria; p__Actinobacteria; c__Actinobacteria; o__Propionibacteriales; f__Propionibacteriaceae; g__Propionibacterium; s__unidentified
OTU_9598	0.181195619055384	0.363585516829167	0.158634796106197	0.325404142136826	k__Bacteria; p__Actinobacteria; c__Actinobacteria; o__Micrococcales
OTU_9599	0.0597109109434996	0.238815089183725	0.0907551275040212	0.253977462963635	k__Bacteria; p__Actinobacteria; c__Actinobacteria; o__Bifidobacteriales; f__Bifidobacteriaceae; g__Bifidobacterium
OTU_96	0.404743685019487	0.600445013890459	0.390162210237529	0.595635740692512	k__Bacteria; p__Firmicutes; c__Bacilli; o__Lactobacillales; f__Streptococcaceae; g__Streptococcus; s__Streptococcus_pneumoniae
OTU_9600	0.423405265942206	0.591713070656099	0.378072954039698	0.547799247444476	k__Bacteria; p__Actinobacteria; c__Actinobacteria; o__Micrococcales; f__Micrococcaceae; g__Micrococcus; s__Micrococcus_luteus
OTU_9601	0.0442696698966572	0.19986981367846	0.0834324151560414	0.220509707591536	k__Bacteria; p__Actinobacteria; c__Actinobacteria; o__Micrococcales; f__Micrococcaceae; g__Rothia; s__unidentified
OTU_9602	0.309919048250712	0.512641908420808	0.303792950669589	0.499323380706923	k__Bacteria
OTU_9603	0.619267151207079	0.746102930870746	0.508073420232137	0.667207939015964	k__Bacteria; p__Actinobacteria; c__Actinobacteria; o__Micrococcales; f__Microbacteriaceae; g__Microbacterium; s__unidentified
OTU_9604	0.0369894513105008	0.189196022072913	0.0859158170221885	0.24060002778144	k__Bacteria; p__Actinobacteria; c__Actinobacteria; o__Micrococcales; f__Microbacteriaceae
OTU_9605	0.107172612094529	0.2714029093685	0.109541545421058	0.255515089322472	k__Bacteria; p__Actinobacteria; c__Actinobacteria; o__Micrococcales; f__Promicromonosporaceae; g__Cellulosimicrobium; s__unidentified
OTU_9606	0.415430556232881	0.579096152471699	0.392338810603364	0.559864516478546	k__Bacteria; p__Actinobacteria; c__Actinobacteria; o__Propionibacteriales; f__Propionibacteriaceae
OTU_9609	0.245455828863386	0.425864133031732	0.265379077739693	0.439408257115267	k__Bacteria; p__Actinobacteria; c__Nitriliruptoria; o__Nitriliruptorales; f__Nitriliruptoraceae; g__unidentified; s__unidentified
OTU_9611	0.516521181378114	0.665088357736463	0.490970522412129	0.642651402150547	k__Bacteria
OTU_9612	0.609414349672929	0.739265642046091	0.632860919049512	0.755425371344833	k__Bacteria; p__Actinobacteria; c__Actinobacteria; o__Streptomycetales; f__Streptomycetaceae; g__Streptomyces; s__unidentified
OTU_9614	0.621466362379452	0.745917559351265	0.60088476916691	0.735171879779692	k__Bacteria; p__Actinobacteria; c__Actinobacteria; o__Propionibacteriales; f__Propionibacteriaceae; g__Microlunatus; s__unidentified
OTU_9615	0.565581055819587	0.704901512929766	0.53579893855978	0.685681119449567	k__Bacteria; p__Actinobacteria; c__Actinobacteria; o__Propionibacteriales; f__Nocardioidaceae; g__Marmoricola; s__unidentified
OTU_9619	0.437189061712158	0.603441368261742	0.43443175190869	0.59802856364221	k__Bacteria; p__Actinobacteria
OTU_9621	0.189408088859161	0.374316272927657	0.282755104358919	0.450592221123275	k__Bacteria; p__Actinobacteria; c__Actinobacteria; o__Frankiales; f__unidentified; g__unidentified; s__unidentified
OTU_9622	0.572228095879804	0.705200244011897	0.55427808095345	0.698037779943809	k__Bacteria; p__Actinobacteria
OTU_9623	0.448927910754466	0.607800654198167	0.500109481592074	0.653980710842785	k__Bacteria; p__Actinobacteria; c__Actinobacteria; o__Propionibacteriales; f__Propionibacteriaceae; g__Propioniciclava; s__Propionibacterium_sp._canine_oral_taxon_300
OTU_9625	0.403306787074198	0.573847401301993	0.453939491285738	0.614847933111952	k__Bacteria; p__Actinobacteria; c__Actinobacteria; o__Propionibacteriales; f__Nocardioidaceae; g__Nocardioides; s__unidentified
OTU_9627	0.465204853646441	0.622341801218029	0.488393126467999	0.646609094333395	k__Bacteria; p__Actinobacteria; c__Actinobacteria; o__Propionibacteriales; f__Propionibacteriaceae; g__Propioniciclava; s__Propionibacterium_sp._canine_oral_taxon_300
OTU_9629	0.553369997908324	0.690328676067229	0.550799116787328	0.693142096942994	k__Bacteria; p__Actinobacteria; c__Actinobacteria; o__Micrococcales; f__Intrasporangiaceae; g__unidentified; s__unidentified
OTU_9630	0.31251437074812	0.486141284173456	0.369971349991823	0.534051270985011	k__Bacteria; p__Actinobacteria; c__Actinobacteria; o__Propionibacteriales; f__Nocardioidaceae; g__Marmoricola; s__unidentified
OTU_9631	0.427186724831446	0.589191038458395	0.457059051904285	0.616690986173715	k__Bacteria; p__Actinobacteria; c__Actinobacteria; o__Propionibacteriales; f__Nocardioidaceae; g__Kribbella; s__unidentified
OTU_9639	0.499735865764755	0.645049447519919	0.478147560752416	0.629960764905183	k__Bacteria; p__Actinobacteria
OTU_9641	0.815767271243053	0.882332865024134	0.797546108569886	0.876390598310276	k__Bacteria
OTU_9647	0.431081128424693	0.5918483363853	0.52484716819112	0.671866376379853	k__Bacteria; p__Actinobacteria; c__Actinobacteria; o__Propionibacteriales; f__Propionibacteriaceae; g__Propioniciclava; s__Propionibacterium_sp._canine_oral_taxon_300
OTU_9656	0.0489481287110546	0.176943859772227	0.0830316413470461	0.20419970165742	k__Bacteria; p__Actinobacteria; c__Actinobacteria; o__Micrococcales; f__Cellulomonadaceae
OTU_9672	0.307309725809817	0.479905643717808	0.313427530496334	0.476461270613039	k__Bacteria; p__Actinobacteria
OTU_9678	0.611805704454718	0.739139090335315	0.611169583178632	0.741172295728139	k__Bacteria; p__Actinobacteria; c__Actinobacteria; o__Micromonosporales; f__Micromonosporaceae; g__Asanoa; s__unidentified
OTU_97	0.37424134984385	0.540717139780939	0.366668056899686	0.536734248025537	k__Bacteria
OTU_9734	0.463467066689747	0.618018899953922	0.491913154275122	0.646825694764841	k__Bacteria; p__Actinobacteria; c__Actinobacteria; o__Propionibacteriales; f__Propionibacteriaceae; g__Propioniciclava; s__Propionibacterium_sp._canine_oral_taxon_300
OTU_9802	0.329042137363254	0.500481001008186	0.37879216174755	0.541908066574457	k__Bacteria; p__Actinobacteria; c__Actinobacteria; o__Corynebacteriales; f__Mycobacteriaceae; g__Mycobacterium; s__unidentified
OTU_9841	0.0820986193310133	0.280080433201843	0.0660040442510935	0.239743741280149	k__Bacteria; p__Actinobacteria; c__Coriobacteriia; o__Coriobacteriales; f__Coriobacteriaceae; g__Atopobium; s__unidentified
OTU_9876	0.450185278222583	0.606347316070481	0.423365473179633	0.585022332386971	k__Bacteria; p__Actinobacteria; c__Actinobacteria; o__Micrococcales; f__Micrococcaceae; g__Glutamicibacter; s__unidentified
OTU_9882	0.432935822798084	0.587298026281195	0.479457706207928	0.637947918577233	k__Bacteria; p__Actinobacteria; c__Actinobacteria; o__Propionibacteriales; f__Propionibacteriaceae; g__Propioniciclava
OTU_9919	0.463314755871864	0.628245525837288	0.461494196626134	0.624559886181835	k__Bacteria; p__Firmicutes; c__Clostridia; o__Clostridiales; f__Lachnospiraceae; g__Lachnospiraceae_UCG-010; s__unidentified
OTU_9922	0.223327688129163	0.439188961786319	0.258326518941326	0.460634906375235	k__Bacteria; p__Fusobacteria; c__Fusobacteriia; o__Fusobacteriales; f__Leptotrichiaceae; g__Leptotrichia; s__unidentified
OTU_9929	0.00454396085628584	0.0998499239600948	0.0114866071332811	0.0868041898028478	k__Bacteria; p__Fusobacteria; c__Fusobacteriia; o__Fusobacteriales; f__Fusobacteriaceae; g__Fusobacterium; s__unidentified
OTU_9931	0.371605637303602	0.560639189632007	0.396548525760349	0.580249600890536	k__Bacteria; p__Fusobacteria; c__Fusobacteriia; o__Fusobacteriales; f__Leptotrichiaceae; g__Leptotrichia; s__unidentified
OTU_9941	0.0688872142423763	0.260204558020543	0.192960973978494	0.395881758676734	k__Bacteria; p__Fusobacteria; c__Fusobacteriia; o__Fusobacteriales; f__Leptotrichiaceae; g__Streptobacillus; s__unidentified
OTU_9944	0.11716395646363	0.287510242335408	0.108351619759352	0.249049961286307	k__Bacteria; p__Fusobacteria; c__Fusobacteriia; o__Fusobacteriales; f__Leptotrichiaceae; g__Leptotrichia; s__unidentified
OTU_9948	0.264637205124608	0.453512604706964	0.265576149625458	0.446199230286262	k__Bacteria; p__Fusobacteria; c__Fusobacteriia; o__Fusobacteriales; f__Leptotrichiaceae; g__Streptobacillus; s__unidentified
OTU_9951	0.164355116974059	0.3772923495279	0.170963569606588	0.368209365813406	k__Bacteria; p__Fusobacteria; c__Fusobacteriia; o__Fusobacteriales; f__Leptotrichiaceae; g__Leptotrichia; s__unidentified
OTU_9980	0.578663759393692	0.711561044360164	0.527054704251051	0.674894483286097	k__Bacteria; p__Proteobacteria; c__Alphaproteobacteria; o__Rickettsiales; f__Mitochondria
OTU_9986	0.0390848742189036	0.189931198054538	0.0575816948996954	0.187637517074568	k__Bacteria; p__Fusobacteria; c__Fusobacteriia; o__Fusobacteriales; f__Leptotrichiaceae; g__Leptotrichia; s__unidentified
OTU_9987	0.60691454178497	0.731049531120129	0.632376690907861	0.756704659327174	k__Bacteria; p__Fusobacteria; c__Fusobacteriia; o__Fusobacteriales; f__Fusobacteriaceae; g__Fusobacterium
OTU_9998	0.116627306487432	0.322805955706788	0.131609411509525	0.325790680993488	k__Bacteria; p__Firmicutes; c__Clostridia; o__Clostridiales; f__Ruminococcaceae; g__Ruminococcaceae_UCG-013; s__unidentified
OTU_9999	0.262888708277511	0.446211137352877	0.240044768180554	0.427186911941459	k__Bacteria; p__Fusobacteria; c__Fusobacteriia; o__Fusobacteriales; f__Fusobacteriaceae; g__Fusobacterium; s__unidentified
