# Supplementary material for: Microbiome–Metabolome Axis in BALF Reveals Novel Diagnostic Biomarkers for Congenital Heart Disease-Associated Pulmonary Arterial Hypertension
Source: J Cardiovasc Dev Dis. 2026 Jan 6;13(1):32. doi: 10.3390/jcdd13010032 (PMC12842009; doi:10.3390/jcdd13010032)
Supplement: Supplementary file 1 [file jcdd-13-00032-s001.zip › Table S3 diff_Data_res.xlsx]

## Sheet: Sheet 1
Table S3 Taxonomic of Microorganisms
Biomarker_names	Log_value	Groups	LDA_values	p_value
k__Bacteria.p__Bacteroidetes.c__Flavobacteriia.o__Flavobacteriales	4.07786	CG	3.7759	0.000521660636841
k__Bacteria.p__Firmicutes.c__Clostridia.o__Clostridiales.f__Lachnospiraceae.g__Blautia.s__unidentified	3.88066	CG	3.49593	0.0267108894033
k__Bacteria.p__Firmicutes.c__Bacilli.o__Bacillales.f__Staphylococcaceae.g__Staphylococcus	3.70197	CG	3.3407	0.0144666017725
k__Bacteria.p__Firmicutes.c__Clostridia.o__Clostridiales.f__Lachnospiraceae.g__Eubacterium_rectale_group	3.65091	CG	3.26945	0.000988934434598
k__Bacteria.p__Firmicutes.c__Clostridia.o__Clostridiales.f__Lachnospiraceae.g__Lachnospiraceae_NK4A136_group	3.38764	CG	3.06998	0.002296034225
k__Bacteria.p__Firmicutes.c__Clostridia.o__Clostridiales.f__Lachnospiraceae.g__Catonella.s__unidentified	3.57211	C-NPAH	3.23213	0.000426670615804
k__Bacteria.p__Proteobacteria.c__Epsilonproteobacteria.o__Campylobacterales.f__Campylobacteraceae	3.66731	C-NPAH	3.30064	0.000414692731725
k__Bacteria.p__Firmicutes.c__Clostridia.o__Clostridiales.f__Lachnospiraceae.g__Lachnospiraceae_NK4A136_group.s__unidentified	3.38673	CG	3.06912	0.002296034225
k__Bacteria.p__Bacteroidetes.c__Bacteroidia.o__Bacteroidales.f__Bacteroidaceae.g__Bacteroides.s__unidentified	3.87243	C-NPAH	3.43628	0.0192631476951
k__Bacteria.p__Actinobacteria.c__Actinobacteria.o__Micrococcales.f__Cellulomonadaceae	4.4413	CG	4.0933	0.0455120768463
k__Bacteria.p__Firmicutes.c__Erysipelotrichia.o__Erysipelotrichales.f__Erysipelotrichaceae	3.64634	CG	3.03602	0.0137541592859
k__Bacteria.p__Firmicutes.c__Clostridia.o__Clostridiales.f__Lachnospiraceae.g__Catonella	3.57986	C-NPAH	3.23866	0.000395315780716
k__Bacteria.p__Bacteroidetes.c__Bacteroidia.o__Bacteroidales.f__Prevotellaceae.g__Prevotella_9	3.69443	CG	3.30105	0.0017837563329
k__Bacteria.p__Firmicutes.c__Erysipelotrichia.o__Erysipelotrichales	3.64634	CG	3.03602	0.0137541592859
k__Bacteria.p__Fusobacteria.c__Fusobacteriia.o__Fusobacteriales.f__Fusobacteriaceae.g__Fusobacterium.s__unidentified	4.12572	C-NPAH	3.77783	0.000152055080584
k__Bacteria.p__Proteobacteria.c__Betaproteobacteria.o__Burkholderiales.f__Burkholderiaceae.g__Lautropia	3.47264	C-NPAH	3.10122	0.00287304892138
k__Bacteria.p__Firmicutes.c__Clostridia.o__Clostridiales.f__Lachnospiraceae.g__Roseburia	3.69967	CG	3.29956	8.01750703876e-05
k__Bacteria.p__Firmicutes.c__Bacilli.o__Lactobacillales.f__Lactobacillaceae	4.43464	C-PAH	4.10575	0.0447720828952
k__Bacteria.p__Proteobacteria.c__Epsilonproteobacteria.o__Campylobacterales.f__Campylobacteraceae.g__Campylobacter	3.66731	C-NPAH	3.30105	0.000374014084292
k__Bacteria.p__Firmicutes.c__Erysipelotrichia	3.64634	CG	3.03602	0.0137541592859
k__Bacteria.p__Proteobacteria.c__Betaproteobacteria.o__Burkholderiales.f__Burkholderiaceae	3.48193	C-NPAH	3.0884	0.00658534475039
k__Bacteria.p__Bacteroidetes.c__Bacteroidia.o__Bacteroidales.f__Prevotellaceae.g__Prevotella_9.s__unidentified	3.69443	CG	3.29715	0.0017837563329
k__Bacteria.p__Firmicutes.c__Clostridia.o__Clostridiales.f__Lachnospiraceae.g__Blautia	3.90775	CG	3.51948	0.0292193734439
k__Bacteria.p__Proteobacteria.c__Betaproteobacteria.o__Neisseriales	4.94969	C-NPAH	4.6265	0.00371075325206
k__Bacteria.p__Actinobacteria.c__Actinobacteria.o__Corynebacteriales	3.41403	C-PAH	3.09959	0.0430136887898
k__Bacteria.p__Firmicutes.c__Clostridia.o__Clostridiales.f__Ruminococcaceae.g__Faecalibacterium.s__unidentified	3.89908	CG	3.45956	0.0049945791291
k__Bacteria.p__Bacteroidetes.c__Bacteroidia.o__Bacteroidales.f__Bacteroidales_S24_7_group	3.41874	C-PAH	3.02253	0.00308906048544
k__Bacteria.p__Proteobacteria.c__Betaproteobacteria.o__Burkholderiales.f__Comamonadaceae.g__Alicycliphilus.s__unidentified	4.11587	C-PAH	3.69937	0.00785204247742
k__Bacteria.p__Firmicutes.c__Clostridia	4.90789	CG	4.4578	0.00088108818824
k__Bacteria.p__Spirochaetae.c__Spirochaetes	3.74772	C-NPAH	3.42421	0.0486084884957
k__Bacteria.p__Proteobacteria.c__Epsilonproteobacteria	3.77723	C-NPAH	3.4028	0.0120248395727
k__Bacteria.p__Firmicutes.c__Clostridia.o__Clostridiales.f__Lachnospiraceae.g__Eubacterium_rectale_group.s__unidentified	3.65091	CG	3.26945	0.000988934434598
k__Bacteria.p__Actinobacteria.c__Actinobacteria.o__Corynebacteriales.f__Corynebacteriaceae	3.37204	C-PAH	3.06725	0.0207425610245
k__Bacteria.p__Firmicutes.c__Bacilli.o__Lactobacillales.f__Lactobacillaceae.g__Lactobacillus	4.43433	C-PAH	4.10547	0.0471088519668
k__Bacteria.p__Spirochaetae.c__Spirochaetes.o__Spirochaetales.f__Spirochaetaceae.g__Treponema_2	3.74054	C-NPAH	3.42407	0.0226450838314
k__Bacteria.p__Bacteroidetes.c__Flavobacteriia	4.07786	CG	3.7759	0.000521660636841
k__Bacteria.p__Fusobacteria.c__Fusobacteriia.o__Fusobacteriales.f__Fusobacteriaceae.g__Fusobacterium	4.56338	C-NPAH	4.23356	7.25537050777e-05
k__Bacteria.p__Firmicutes.c__Bacilli.o__Lactobacillales.f__P5D1_392.g__unidentified	3.84346	C-NPAH	3.47323	0.0143653012746
k__Bacteria.p__Firmicutes.c__Clostridia.o__Clostridiales.f__Lachnospiraceae.g__Lachnospira.s__unidentified	3.444	CG	3.07553	0.000166633664108
k__Bacteria.p__Firmicutes.c__Clostridia.o__Clostridiales	4.90777	CG	4.46141	0.000861861284241
k__Bacteria.p__Firmicutes.c__Bacilli.o__Lactobacillales.f__P5D1_392.g__unidentified.s__unidentified	3.84346	C-NPAH	3.47323	0.0143653012746
k__Bacteria.p__Firmicutes.c__Clostridia.o__Clostridiales.f__Lachnospiraceae.g__Roseburia.s__unidentified	3.69808	CG	3.29848	8.01750703876e-05
k__Bacteria.p__Firmicutes.c__Bacilli.o__Bacillales.f__Staphylococcaceae	3.82113	CG	3.46102	0.0227222551135
k__Bacteria.p__Fusobacteria	4.68973	C-NPAH	4.33844	0.000532550703641
k__Bacteria.p__Fusobacteria.c__Fusobacteriia	4.68973	C-NPAH	4.33844	0.000532550703641
k__Bacteria.p__Actinobacteria.c__Actinobacteria.o__Micrococcales.f__Cellulomonadaceae.g__Tropheryma.s__unidentified	4.44096	CG	4.09435	0.00104991317001
k__Bacteria.p__Firmicutes.c__Clostridia.o__Clostridiales.f__Ruminococcaceae	4.36967	CG	3.87894	0.0182850166719
k__Bacteria.p__Bacteroidetes.c__Bacteroidia.o__Bacteroidales.f__Porphyromonadaceae	4.70423	C-NPAH	4.34631	0.000841355350533
k__Bacteria.p__Fusobacteria.c__Fusobacteriia.o__Fusobacteriales	4.68973	C-NPAH	4.33844	0.000532550703641
k__Bacteria.p__Proteobacteria.c__Betaproteobacteria.o__Burkholderiales.f__Burkholderiaceae.g__Lautropia.s__unidentified	3.47264	C-NPAH	3.10122	0.00287304892138
k__Bacteria.p__Proteobacteria.c__Betaproteobacteria.o__Burkholderiales.f__Alcaligenaceae.g__Castellaniella.s__unidentified	3.7863	C-PAH	3.26163	0.0376737623052
k__Bacteria.p__Proteobacteria.c__Betaproteobacteria.o__Neisseriales.f__Neisseriaceae	4.94969	C-NPAH	4.6265	0.00371075325206
k__Bacteria.p__Firmicutes.c__Bacilli.o__Lactobacillales.f__P5D1_392	3.84346	C-NPAH	3.47323	0.0143653012746
k__Bacteria.p__Actinobacteria.c__Actinobacteria.o__Propionibacteriales.f__Propionibacteriaceae.g__Propionibacterium.s__unidentified	3.52233	C-PAH	3.12116	0.0369565412144
k__Bacteria.p__Firmicutes.c__Bacilli.o__Lactobacillales.f__Aerococcaceae	4.12628	CG	3.8319	0.00269719917452
k__Bacteria.p__Bacteroidetes.c__Bacteroidia.o__Bacteroidales.f__Porphyromonadaceae.g__Porphyromonas	4.68789	C-NPAH	4.33488	0.00144050181835
k__Bacteria.p__Firmicutes.c__Bacilli.o__Lactobacillales.f__Streptococcaceae.g__Streptococcus.s__Streptococcus_equinus	3.54167	CG	3.21858	0.00321765654526
k__Bacteria.p__Proteobacteria.c__Epsilonproteobacteria.o__Campylobacterales	3.77723	C-NPAH	3.4028	0.0120248395727
k__Bacteria.p__Spirochaetae	3.74772	C-NPAH	3.42421	0.0486084884957
k__Bacteria.p__Actinobacteria.c__Actinobacteria.o__Actinomycetales.f__Actinomycetaceae	3.7361	C-NPAH	3.24606	0.00690392703604
k__Bacteria.p__Firmicutes.c__Clostridia.o__Clostridiales.f__Lachnospiraceae	4.7036	CG	4.30944	0.000246697646484
k__Bacteria.p__Spirochaetae.c__Spirochaetes.o__Spirochaetales	3.74772	C-NPAH	3.42421	0.0486084884957
k__Bacteria.p__Bacteroidetes.c__Flavobacteriia.o__Flavobacteriales.f__Flavobacteriaceae	4.07637	CG	3.77619	0.000677900476686
k__Bacteria.p__Firmicutes.c__Clostridia.o__Clostridiales.f__Ruminococcaceae.g__Faecalibacterium	3.89947	CG	3.46006	0.0049945791291
k__Bacteria.p__Proteobacteria.c__Gammaproteobacteria.o__Enterobacteriales.f__Enterobacteriaceae.g__Escherichia_Shigella.s__Escherichia_coli	3.81487	CG	3.36212	0.00140822999253
k__Bacteria.p__Actinobacteria.c__Actinobacteria.o__Actinomycetales.f__Actinomycetaceae.g__Actinomyces.s__unidentified	3.7066	C-NPAH	3.25689	0.00388577752189
k__Bacteria.p__Actinobacteria.c__Actinobacteria.o__Propionibacteriales.f__Propionibacteriaceae.g__Propionibacterium	3.52233	C-PAH	3.12116	0.0369565412144
k__Bacteria.p__Actinobacteria.c__Actinobacteria.o__Actinomycetales.f__Actinomycetaceae.g__Actinomyces	3.73447	C-NPAH	3.24761	0.00463425559249
k__Bacteria.p__Proteobacteria.c__Gammaproteobacteria.o__Enterobacteriales.f__Enterobacteriaceae.g__Escherichia_Shigella	3.81494	CG	3.36208	0.00140822999253
k__Bacteria.p__Proteobacteria.c__Betaproteobacteria.o__Burkholderiales.f__Alcaligenaceae.g__Castellaniella	3.7863	C-PAH	3.26163	0.0376737623052
k__Bacteria.p__Bacteroidetes.c__Flavobacteriia.o__Flavobacteriales.f__Flavobacteriaceae.g__Capnocytophaga	4.06011	CG	3.77949	0.00313874076665
k__Bacteria.p__Proteobacteria.c__Betaproteobacteria.o__Burkholderiales.f__Comamonadaceae.g__Alicycliphilus	4.11587	C-PAH	3.69937	0.00785204247742
k__Bacteria.p__Bacteroidetes.c__Bacteroidia.o__Bacteroidales.f__Porphyromonadaceae.g__Porphyromonas.s__unidentified	4.53978	C-NPAH	4.16761	0.00466491264622
k__Bacteria.p__Firmicutes.c__Clostridia.o__Clostridiales.f__Lachnospiraceae.g__Lachnospira	3.444	CG	3.0772	0.000166633664108
k__Bacteria.p__Fusobacteria.c__Fusobacteriia.o__Fusobacteriales.f__Fusobacteriaceae	4.56338	C-NPAH	4.23356	7.25537050777e-05
k__Bacteria.p__Actinobacteria.c__Actinobacteria.o__Micrococcales.f__Cellulomonadaceae.g__Tropheryma	4.44096	CG	4.09431	0.00104991317001
k__Bacteria.p__Actinobacteria.c__Actinobacteria.o__Actinomycetales	4.03566	C-NPAH	3.55238	0.0343983273124
