# Supplementary material for: Microbiome–Metabolome Axis in BALF Reveals Novel Diagnostic Biomarkers for Congenital Heart Disease-Associated Pulmonary Arterial Hypertension
Source: J Cardiovasc Dev Dis. 2026 Jan 6;13(1):32. doi: 10.3390/jcdd13010032 (PMC12842009; doi:10.3390/jcdd13010032)
Supplement: Supplementary file 1 [file jcdd-13-00032-s001.zip › Table S4 all_diversity.xlsx]

## Sheet: all_diversity
Table S4 Shannon, Richness, and Pielou for each group
	Value	Group	diversity
CG_1	2.88047	CG	shannon
CG_10	2.06277	CG	shannon
CG_11	2.17598	CG	shannon
CG_12	2.13267	CG	shannon
CG_13	2.03356	CG	shannon
CG_14	2.65462	CG	shannon
CG_15	1.71164	CG	shannon
CG_16	1.63079	CG	shannon
CG_2	2.99524	CG	shannon
CG_3	2.11299	CG	shannon
CG_4	2.23088	CG	shannon
CG_5	2.13094	CG	shannon
CG_6	1.78386	CG	shannon
CG_7	2.88788	CG	shannon
CG_8	1.59858	CG	shannon
CG_9	2.69196	CG	shannon
C-PAH_1	1.1985	C-PAH	shannon
C-PAH_10	2.55982	C-PAH	shannon
C-PAH_11	2.59905	C-PAH	shannon
C-PAH_12	1.5258	C-PAH	shannon
C-PAH_13	2.76356	C-PAH	shannon
C-PAH_14	2.87015	C-PAH	shannon
C-PAH15	2.01554	C-PAH	shannon
C-PAH_21	1.51161	C-PAH	shannon
C-PAH_3	1.88309	C-PAH	shannon
C-PAH_4	1.21558	C-PAH	shannon
C-PAH_5	1.70963	C-PAH	shannon
C-PAH_6	1.76302	C-PAH	shannon
C-PAH_7	2.55156	C-PAH	shannon
C-PAH_8	1.91304	C-PAH	shannon
C-PAH_9	1.01234	C-PAH	shannon
C-NPAH_1	2.47778	C-NPAH	shannon
C-NPAH_10	1.7739	C-NPAH	shannon
C-NPAH_11	2.35904	C-NPAH	shannon
C-NPAH_12	2.38751	C-NPAH	shannon
C-NPAH_13	1.741	C-NPAH	shannon
C-NPAH_14	2.36704	C-NPAH	shannon
C-NPAH_15	2.94437	C-NPAH	shannon
C-NPAH_16	1.76617	C-NPAH	shannon
C-NPAH_2	2.39312	C-NPAH	shannon
C-NPAH_3	1.84334	C-NPAH	shannon
C-NPAH_4	2.85746	C-NPAH	shannon
C-NPAH_5	2.87649	C-NPAH	shannon
C-NPAH_6	2.4705	C-NPAH	shannon
C-NPAH_7	2.51992	C-NPAH	shannon
C-NPAH_8	2.31069	C-NPAH	shannon
C-NPAH_9	1.24672	C-NPAH	shannon
CG_17	152	CG	Richness
CG_101	114	CG	Richness
CG_111	104	CG	Richness
CG_121	118	CG	Richness
CG_131	120	CG	Richness
CG_141	127	CG	Richness
CG_151	113	CG	Richness
CG_161	50	CG	Richness
CG_21	199	CG	Richness
CG_31	156	CG	Richness
CG_41	181	CG	Richness
CG_51	132	CG	Richness
CG_61	181	CG	Richness
CG_71	231	CG	Richness
CG_81	163	CG	Richness
CG_91	179	CG	Richness
C-PAH_16	31	C-PAH	Richness
C-PAH_101	140	C-PAH	Richness
C-PAH_111	155	C-PAH	Richness
C-PAH_121	151	C-PAH	Richness
C-PAH_131	161	C-PAH	Richness
C-PAH_141	166	C-PAH	Richness
C-PAH_151	137	C-PAH	Richness
C-PAH_21	32	C-PAH	Richness
C-PAH_31	62	C-PAH	Richness
C-PAH_41	79	C-PAH	Richness
C-PAH_51	102	C-PAH	Richness
C-PAH_61	76	C-PAH	Richness
C-PAH_71	160	C-PAH	Richness
C-PAH_81	110	C-PAH	Richness
C-PAH_91	142	C-PAH	Richness
C-NPAH_17	166	C-NPAH	Richness
C-NPAH_101	61	C-NPAH	Richness
C-NPAH_111	70	C-NPAH	Richness
C-NPAH_121	106	C-NPAH	Richness
C-NPAH_131	53	C-NPAH	Richness
C-NPAH_141	75	C-NPAH	Richness
C-NPAH_151	98	C-NPAH	Richness
C-NPAH_161	154	C-NPAH	Richness
C-NPAH_21	172	C-NPAH	Richness
C-NPAH_31	137	C-NPAH	Richness
C-NPAH_41	164	C-NPAH	Richness
C-NPAH_51	109	C-NPAH	Richness
C-NPAH_61	129	C-NPAH	Richness
C-NPAH_71	141	C-NPAH	Richness
C-NPAH_81	82	C-NPAH	Richness
C-NPAH_91	74	C-NPAH	Richness
CG_18	0.883343	CG	Simpson
CG_102	0.607703	CG	Simpson
CG_112	0.773628	CG	Simpson
CG_122	0.74068	CG	Simpson
CG_132	0.649896	CG	Simpson
CG_142	0.810121	CG	Simpson
CG_152	0.532105	CG	Simpson
CG_162	0.743602	CG	Simpson
CG_22	0.893732	CG	Simpson
CG_32	0.758485	CG	Simpson
CG_42	0.735245	CG	Simpson
CG_52	0.763659	CG	Simpson
CG_62	0.588875	CG	Simpson
CG_72	0.866802	CG	Simpson
CG_82	0.498227	CG	Simpson
CG_92	0.853093	CG	Simpson
C-PAH_17	0.637336	C-PAH	Simpson
C-PAH_102	0.854815	C-PAH	Simpson
C-PAH_112	0.845118	C-PAH	Simpson
C-PAH_122	0.546385	C-PAH	Simpson
C-PAH_132	0.873917	C-PAH	Simpson
C-PAH_142	0.85804	C-PAH	Simpson
C-PAH_152	0.718332	C-PAH	Simpson
C-PAH_22	0.66573	C-PAH	Simpson
C-PAH_32	0.716961	C-PAH	Simpson
C-PAH_42	0.541292	C-PAH	Simpson
C-PAH_52	0.729931	C-PAH	Simpson
C-PAH_62	0.693852	C-PAH	Simpson
C-PAH_72	0.822516	C-PAH	Simpson
C-PAH_82	0.670876	C-PAH	Simpson
C-PAH_92	0.319382	C-PAH	Simpson
C-NPAH_18	0.773211	C-NPAH	Simpson
C-NPAH_102	0.668337	C-NPAH	Simpson
C-NPAH_112	0.828286	C-NPAH	Simpson
C-NPAH_122	0.816064	C-NPAH	Simpson
C-NPAH_132	0.752263	C-NPAH	Simpson
C-NPAH_142	0.83969	C-NPAH	Simpson
C-NPAH_152	0.901494	C-NPAH	Simpson
C-NPAH_162	0.618332	C-NPAH	Simpson
C-NPAH_22	0.786513	C-NPAH	Simpson
C-NPAH_32	0.632733	C-NPAH	Simpson
C-NPAH_42	0.876868	C-NPAH	Simpson
C-NPAH_52	0.896961	C-NPAH	Simpson
C-NPAH_62	0.839685	C-NPAH	Simpson
C-NPAH_72	0.798476	C-NPAH	Simpson
C-NPAH_82	0.801839	C-NPAH	Simpson
C-NPAH_92	0.565478	C-NPAH	Simpson
CG_19	0.573355	CG	Pilou
CG_103	0.435533	CG	Pilou
CG_113	0.468519	CG	Pilou
CG_123	0.447037	CG	Pilou
CG_133	0.424764	CG	Pilou
CG_143	0.548002	CG	Pilou
CG_153	0.362069	CG	Pilou
CG_163	0.416867	CG	Pilou
CG_23	0.565854	CG	Pilou
CG_33	0.418427	CG	Pilou
CG_43	0.42914	CG	Pilou
CG_53	0.436417	CG	Pilou
CG_63	0.343149	CG	Pilou
CG_73	0.530625	CG	Pilou
CG_83	0.313832	CG	Pilou
CG_93	0.518943	CG	Pilou
C-PAH_18	0.349012	C-PAH	Pilou
C-PAH_103	0.51801	C-PAH	Pilou
C-PAH_113	0.515333	C-PAH	Pilou
C-PAH_123	0.304109	C-PAH	Pilou
C-PAH_133	0.543857	C-PAH	Pilou
C-PAH_143	0.561454	C-PAH	Pilou
C-PAH_153	0.409663	C-PAH	Pilou
C-PAH_23	0.436157	C-PAH	Pilou
C-PAH_33	0.456269	C-PAH	Pilou
C-PAH_43	0.2782	C-PAH	Pilou
C-PAH_53	0.369653	C-PAH	Pilou
C-PAH_63	0.407096	C-PAH	Pilou
C-PAH_73	0.502754	C-PAH	Pilou
C-PAH_83	0.406987	C-PAH	Pilou
C-PAH_93	0.204273	C-PAH	Pilou
C-NPAH_19	0.4847	C-NPAH	Pilou
C-NPAH_103	0.431513	C-NPAH	Pilou
C-NPAH_113	0.555264	C-NPAH	Pilou
C-NPAH_123	0.511964	C-NPAH	Pilou
C-NPAH_133	0.438507	C-NPAH	Pilou
C-NPAH_143	0.548246	C-NPAH	Pilou
C-NPAH_153	0.642179	C-NPAH	Pilou
C-NPAH_163	0.350642	C-NPAH	Pilou
C-NPAH_23	0.46491	C-NPAH	Pilou
C-NPAH_33	0.374663	C-NPAH	Pilou
C-NPAH_43	0.560301	C-NPAH	Pilou
C-NPAH_53	0.613148	C-NPAH	Pilou
C-NPAH_63	0.508352	C-NPAH	Pilou
C-NPAH_73	0.509201	C-NPAH	Pilou
C-NPAH_83	0.524356	C-NPAH	Pilou
C-NPAH_93	0.289661	C-NPAH	Pilou
