# Supplementary material for: Microbiome–Metabolome Axis in BALF Reveals Novel Diagnostic Biomarkers for Congenital Heart Disease-Associated Pulmonary Arterial Hypertension
Source: J Cardiovasc Dev Dis. 2026 Jan 6;13(1):32. doi: 10.3390/jcdd13010032 (PMC12842009; doi:10.3390/jcdd13010032)
Supplement: Supplementary file 1 [file jcdd-13-00032-s001.zip › Table S5 indicator_3groups.xlsx]

## Sheet: indicator_3groups
Table S5 Indicators for 3 groups
	s.CG	s.C-PAH	s.C-NPAH	index	stat	p.value	fdr
g__Eubacterium_ruminantium_group	1	0	0	1	0.555527	0.0001	0.0152
g__Roseburia	1	0	0	1	0.644328	0.0001	0.0152
g__Butyricicoccus	1	0	0	1	0.442757	0.0001	0.0152
g__Prevotella_9	1	0	0	1	0.58683	0.0001	0.0152
g__Coprococcus_2	1	0	0	1	0.485116	0.0001	0.0152
g__Peptoclostridium	1	0	0	1	0.358357	0.0001	0.0152
g__Lachnoclostridium	1	0	0	1	0.583378	0.0001	0.0152
g__Achromobacter	1	0	0	1	0.548238	0.0001	0.0152
g__Lautropia	0	0	1	3	0.286265	0.0001	0.0152
g__Tyzzerella_3	1	0	0	1	0.533958	0.0002	0.0286
g__Dorea	1	0	0	1	0.537961	0.0002	0.0286
g__Alicycliphilus	0	1	0	2	0.349697	0.0002	0.0286
g__Diaphorobacter	0	1	0	2	0.517522	0.0003	0.042
g__Ruminococcus_torques_group	1	0	0	1	0.507513	0.0004	0.0556
g__Eikenella	0	0	1	3	0.500341	0.0006	0.0828
g__Dinghuibacter	0	1	0	2	0.544977	0.0006	0.0828
g__Parapusillimonas	0	1	0	2	0.294962	0.0007	0.0952
g__Providencia	0	1	0	2	0.307624	0.0007	0.0952
g__Holdemanella	1	0	0	1	0.480322	0.0009	0.1206
g__Lachnospira	1	0	0	1	0.516342	0.001	0.133
g__Lachnospiraceae_ND3007_group	1	0	0	1	0.501318	0.001	0.133
g__Parvimonas	0	0	1	3	0.454133	0.001	0.133
g__Enterorhabdus	1	0	0	1	0.510013	0.0011	0.143
g__Blautia	1	0	0	1	0.5167	0.0011	0.143
g__Staphylococcus	1	0	0	1	0.489129	0.0011	0.143
g__Campylobacter	0	0	1	3	0.367405	0.0011	0.143
g__Porphyromonas	0	0	1	3	0.398188	0.0011	0.143
g__Eubacterium_rectale_group	1	0	0	1	0.508307	0.0013	0.1625
g__Eubacterium_hallii_group	1	0	0	1	0.493425	0.0013	0.1625
g__Faecalibacterium	1	0	0	1	0.484246	0.0013	0.1625
g__Coprococcus_3	1	0	0	1	0.496983	0.0014	0.1708
g__Fusicatenibacter	1	0	0	1	0.502398	0.0015	0.1815
g__Conchiformibius	0	0	1	3	0.303875	0.0016	0.192
g__Lachnospiraceae_FCS020_group	1	0	0	1	0.479269	0.0018	0.2142
g__Bergeyella	0	0	1	3	0.473573	0.0018	0.2142
g__Ruminococcaceae_UCG-002	1	0	0	1	0.475724	0.0021	0.2457
g__Coriobacteriaceae_UCG-002	1	0	0	1	0.452537	0.0021	0.2457
g__Roseomonas	0	1	0	2	0.237563	0.0022	0.253
g__Smithella	0	1	0	2	0.485952	0.0023	0.2622
g__Ruminococcaceae_UCG-004	1	0	0	1	0.4747	0.0025	0.2825
g__Sutterella	1	0	0	1	0.465009	0.0033	0.3696
g__Ruminococcus_1	1	0	0	1	0.448859	0.0033	0.3696
g__Polaromonas	0	1	0	2	0.443215	0.0036	0.396
g__Faecalibaculum	1	0	0	1	0.359861	0.0038	0.4142
g__Candidatus_Koribacter	0	1	0	2	0.462603	0.0038	0.4142
g__Subdoligranulum	1	0	0	1	0.456221	0.0039	0.4173
g__Pseudobutyrivibrio	1	0	0	1	0.46748	0.0042	0.4452
g__Ruminococcaceae_UCG-010	1	0	0	1	0.424743	0.0043	0.4515
g__Anaerolinea	0	1	0	2	0.451167	0.0045	0.468
g__Syntrophorhabdus	0	1	0	2	0.464077	0.0045	0.468
g__BSV13	0	1	0	2	0.457881	0.0045	0.468
g__Rhodoferax	0	1	0	2	0.456646	0.0045	0.468
g__Leptolinea	0	1	0	2	0.460149	0.0045	0.468
g__Bauldia	1	0	0	1	0.447252	0.0048	0.4752
g__Amaricoccus	1	0	0	1	0.434838	0.0051	0.4998
g__Syntrophus	0	1	0	2	0.433626	0.0054	0.5238
g__Eubacterium_eligens_group	1	0	0	1	0.37764	0.0055	0.528
g__Eubacterium_coprostanoligenes_group	1	0	0	1	0.437673	0.0063	0.5985
g__Ruminococcus_gnavus_group	1	0	0	1	0.433232	0.0063	0.5985
g__Odoribacter	1	0	0	1	0.421706	0.0066	0.6138
g__Geothrix	0	1	0	2	0.426958	0.0066	0.6138
g__Ruminococcus_gauvreauii_group	1	0	0	1	0.422307	0.0069	0.6279
g__Enhydrobacter	0	1	0	2	0.428739	0.0069	0.6279
g__Tuberibacillus	0	0	1	3	0.444546	0.0074	0.6586
g__Lysobacter	1	0	0	1	0.430697	0.0076	0.66
g__Candidatus_Endomicrobium	0	1	0	2	0.4384	0.0078	0.66
g__Paludibacter	0	1	0	2	0.437557	0.0079	0.66
g__Selenomonas	0	0	1	3	0.415911	0.0078	0.66
g__Stenotrophomonas	0	1	0	2	0.326449	0.0076	0.66
g__Ercella	0	1	0	2	0.422626	0.0075	0.66
g__Ruminiclostridium_1	0	1	0	2	0.443282	0.0078	0.66
g__Desulfovirga	0	1	0	2	0.421212	0.0078	0.66
g__Paracoccus	0	1	0	2	0.297467	0.0075	0.66
g__Rhizobium	0	1	0	2	0.386795	0.0088	0.6952
g__Tannerella	0	0	1	3	0.328358	0.0088	0.6952
g__Catonella	0	0	1	3	0.320576	0.0089	0.6952
g__Erysipelatoclostridium	1	0	0	1	0.412186	0.0096	0.722
g__Hyphomicrobium	1	0	0	1	0.413842	0.01	0.722
g__Ilumatobacter	1	0	0	1	0.409009	0.0095	0.722
g__Parafilimonas	1	0	0	1	0.400051	0.0095	0.722
g__Brevundimonas	0	1	0	2	0.244064	0.0098	0.722
g__Hydrogenispora	0	1	0	2	0.417125	0.0105	0.7455
g__Pedobacter	0	1	0	2	0.422788	0.0114	0.798
g__Anaeromyxobacter	0	1	0	2	0.405746	0.012	0.828
g__Family_XIII_UCG-001	1	0	0	1	0.416903	0.0124	0.8432
g__Coprococcus_1	1	0	0	1	0.361072	0.0128	0.8509
g__Eubacterium_ventriosum_group	1	0	0	1	0.398894	0.0136	0.8509
g__Dialister	1	0	0	1	0.368545	0.0131	0.8509
g__Prevotella_2	1	0	1	5	0.391018	0.0136	0.8509
g__Lachnospiraceae_UCG-010	1	0	0	1	0.387278	0.0132	0.8509
g__Fusobacterium	0	0	1	3	0.281775	0.0127	0.8509
g__Flavisolibacter	0	1	0	2	0.39979	0.0129	0.8509
g__Anaerostipes	1	0	0	1	0.399028	0.0146	0.864
g__PAUC26f	1	0	0	1	0.39647	0.0144	0.864
g__Selenomonas_3	0	0	1	3	0.389249	0.0149	0.8642
g__Eubacterium	1	0	0	1	0.392117	0.0182	0.9861
g__Microvirga	1	0	1	5	0.382057	0.0195	0.9861
g__Chryseolinea	1	0	0	1	0.389136	0.018	0.9861
g__Mesorhizobium	1	0	0	1	0.390137	0.0178	0.9861
g__Nocardioides	1	0	0	1	0.378897	0.0214	0.9861
g__Marmoricola	1	0	0	1	0.387621	0.0181	0.9861
g__Pseudonocardia	1	0	0	1	0.376003	0.0202	0.9861
g__Nordella	1	0	0	1	0.377089	0.0206	0.9861
g__Ruminiclostridium_5	1	0	0	1	0.376782	0.0197	0.9861
g__Lachnospiraceae_NK4A136_group	1	0	0	1	0.372389	0.019	0.9861
g__Intestinimonas	1	0	0	1	0.363587	0.0173	0.9861
g__Desulfobacterium_catecholicum_group	0	1	0	2	0.369288	0.0196	0.9861
g__Geobacter	0	1	0	2	0.387725	0.0197	0.9861
g__Abiotrophia	0	0	1	3	0.338766	0.0207	0.9861
g__Ruminococcaceae_UCG-008	0	1	0	2	0.222093	0.0185	0.9861
g__Akkermansia	0	1	0	2	0.376147	0.0174	0.9861
g__Asanoa	1	0	0	1	0.365987	0.0305	1
g__Iamia	1	0	0	1	0.348433	0.0352	1
g__Rhizobacter	1	0	0	1	0.353472	0.0251	1
g__Parabacteroides	1	0	0	1	0.333313	0.0349	1
g__Hirschia	1	0	0	1	0.354618	0.0311	1
g__Pedomicrobium	1	0	0	1	0.369815	0.028	1
g__H16	1	0	0	1	0.364837	0.0279	1
g__Serratia	1	1	0	4	0.330764	0.0487	1
g__Solirubrobacter	1	0	0	1	0.37451	0.0253	1
g__Peptoniphilus	1	0	0	1	0.340213	0.0263	1
g__Helicobacter	1	0	0	1	0.34418	0.0375	1
g__Leptothrix	1	0	0	1	0.353738	0.0314	1
g__Polycyclovorans	1	0	1	5	0.343846	0.0437	1
g__Anaerotruncus	1	0	0	1	0.331388	0.0484	1
g__Ruminococcaceae_UCG-005	1	0	0	1	0.315176	0.0437	1
g__OM27_clade	1	0	0	1	0.406609	0.0315	1
g__Oribacterium	1	0	1	5	0.369447	0.0258	1
g__Terrimonas	1	0	0	1	0.36198	0.0273	1
g__Gracilibacteria_bacterium_canine_oral_taxon_394	0	0	1	3	0.324973	0.0385	1
g__Pseudoxanthomonas	0	0	1	3	0.341847	0.0411	1
g__Citrobacter	0	1	0	2	0.355546	0.0278	1
g__Flaviflexus	0	1	0	2	0.277218	0.0472	1
g__Paenibacillus	0	0	1	3	0.351779	0.0261	1
g__Cellulosimicrobium	0	0	1	3	0.394475	0.0297	1
g__Micrococcus	0	1	0	2	0.261003	0.0482	1
g__Blvii28_wastewater-sludge_group	0	1	0	2	0.369515	0.0283	1
g__Chitinophaga	0	0	1	3	0.355689	0.0391	1
g__Noviherbaspirillum	0	1	0	2	0.366813	0.0301	1
g__Aggregatibacter	0	0	1	3	0.340776	0.0368	1
g__Rhizomicrobium	0	1	0	2	0.321835	0.0391	1
g__Rhodobacter	0	1	0	2	0.273307	0.0276	1
g__Candidatus_Solibacter	0	1	0	2	0.354149	0.038	1
g__Acetobacter	0	0	1	3	0.342847	0.0297	1
g__Desulfurivibrio	0	1	0	2	0.314544	0.048	1
g__Robinsoniella	0	1	0	2	0.370632	0.0284	1
g__Methylomonas	0	1	0	2	0.374939	0.0268	1
g__Deferrisoma	0	1	0	2	0.375873	0.0318	1
g__Lysinibacillus	0	0	1	3	0.351301	0.0297	1
g__Methanoregula	0	1	0	2	0.377318	0.0301	1
g__Brevibacillus	0	0	1	3	0.416003	0.0297	1
g__Cohnella	0	0	1	3	0.352991	0.0496	1
