# Supplementary material for: Microbiome–Metabolome Axis in BALF Reveals Novel Diagnostic Biomarkers for Congenital Heart Disease-Associated Pulmonary Arterial Hypertension
Source: J Cardiovasc Dev Dis. 2026 Jan 6;13(1):32. doi: 10.3390/jcdd13010032 (PMC12842009; doi:10.3390/jcdd13010032)
Supplement: Supplementary file 1 [file jcdd-13-00032-s001.zip › Table S6 Genus_relative.lefseinput.lefse.xlsx]

## Sheet: Genus_relative.lefseinput.lefse
Table S6 LEfSe analysis on the genus of the 3 sample groups
Genus	Mean Relative Abundance	Group	LDA(log10)	Pvalue(Wilcox.Test)
g__Neisseria_sp__feline_oral_taxon_352	2.31778	C-NPAH	2.00361	0.0481016
g__Selenomonas_3	2.37921	C-NPAH	2.03398	0.0144217
g__Syntrophus	2.34368	C-PAH	2.04269	0.0127722
g__Ruminiclostridium_5	2.44431	CG	2.04486	0.0417894
g__Timonella	1.96044	C-PAH	2.05258	0.0473418
g__Leptolinea	2.34368	C-PAH	2.0631	0.00348515
g__Tepidibacter	2.26662	C-PAH	2.06648	0.0102897
g__Alterococcus	0.990339	C-PAH	2.07096	0.0250886
g__Morganella	1.33719	C-PAH	2.075	0.00297446
g__Marvinbryantia	2.30481	CG	2.07725	0.000350876
g__Sporosarcina	2.46754	C-NPAH	2.08119	0.0239068
g__Enhydrobacter	2.44947	C-PAH	2.09744	0.0149984
g__Coprococcus_2	2.39197	CG	2.09937	0.00403805
g__Pelagibius	0.911158	CG	2.11265	0.00841349
g__Conchiformibius	2.41298	C-NPAH	2.11983	6.02751e-06
g__Tahibacter	0.707038	CG	2.131	0.0160008
g__hgcI_clade	2.31033	C-PAH	2.13395	0.00297446
g__Eikenella	2.44431	C-NPAH	2.14581	0.00081798
g__Enterorhabdus	2.43628	CG	2.15187	0.000598079
g__Paenibacillus	2.53706	C-NPAH	2.17085	0.0169995
g__Parvimonas	2.71657	C-NPAH	2.23614	0.00989276
g__Bordetella	2.63824	C-PAH	2.25511	0.03442
g__Eubacterium_ventriosum_group	2.53835	CG	2.27657	0.00823178
g__Tyzzerella_3	2.58449	CG	2.30395	0.000457516
g__Filifactor	2.71487	C-NPAH	2.31517	0.018217
g__Coprococcus_1	2.60254	CG	2.33281	0.0352065
g__Sutterella	2.69568	CG	2.33318	0.00394142
g__Achromobacter	2.64863	CG	2.37409	0.000347
g__Coprococcus_3	2.69119	CG	2.39423	0.00730593
g__Prevotella_2	2.7949	CG	2.41472	0.00198585
g__Clostridium_sensu_stricto_1	2.96143	CG	2.42958	0.00853729
g__Alistipes	2.98997	CG	2.43906	0.0342212
g__Ruminococcaceae_UCG_008	2.86741	C-PAH	2.44166	0.0320727
g__Serratia	2.88498	C-PAH	2.449	0.0113092
g__Holdemanella	2.74455	CG	2.44973	0.014087
g__Acetobacter	2.83487	C-NPAH	2.4542	0.0200454
g__Tannerella	2.80333	C-NPAH	2.46059	0.00606903
g__Acinetobacter	2.91355	C-PAH	2.46596	0.0185717
g__Pseudobutyrivibrio	2.75556	CG	2.51779	0.00017224
g__Ruminococcaceae_UCG_013	2.93808	CG	2.54422	0.0358249
g__Lachnospiraceae_ND3007_group	2.83293	CG	2.55459	0.00543628
g__Anaerotruncus	2.98128	CG	2.57929	0.013404
g__Ruminococcaceae_UCG_014	3.17517	CG	2.59537	0.0170751
g__Sphingosinicella	0.853166	CG	2.60893	0.0160008
g__Eubacterium_eligens_group	2.94867	CG	2.65787	0.0317287
g__Johnsonella	3.01075	CG	2.66568	0.00247547
g__Eubacterium_ruminantium_group	2.97382	CG	2.66842	8.33878e-05
g__Lachnoclostridium	2.98952	CG	2.69172	0.000411864
g__Ruminococcaceae_UCG_002	2.97052	CG	2.70184	0.00377364
g__Butyricicoccus	3.04637	CG	2.70603	0.000183479
g__Fretibacterium	3.11161	C-NPAH	2.71158	0.00773866
g__Desulfovibrio	3.12476	CG	2.7201	0.0315266
g__Eubacterium_yurii_group	3.07035	C-NPAH	2.72626	0.00377652
g__Corynebacterium	3.12376	C-NPAH	2.74196	0.0141334
g__Eubacterium_hallii_group	3.06467	CG	2.77509	0.00390397
g__Truepera	3.00884	C-PAH	2.78149	0.016205
g__Bergeyella	3.24368	C-NPAH	2.84317	0.00264276
g__Peptoclostridium	3.03264	CG	2.86004	0.000401293
g__Eubacterium_coprostanoligenes_group	3.18626	CG	2.86759	0.0356207
g__Dorea	3.14392	CG	2.88719	0.00592739
g__Parapusillimonas	3.32241	C-PAH	2.91196	0.0142124
g__Faecalibaculum	3.14834	CG	2.93604	0.00261502
g__Ruminococcus_torques_group	3.32244	CG	2.97094	0.00345352
g__Ruminococcus_gnavus_group	3.34581	CG	2.97549	0.00014255
g__Diaphorobacter	3.36517	C-PAH	2.97992	0.00157387
g__Subdoligranulum	3.33078	CG	2.98809	0.0454631
g__Lachnospiraceae_NK4A136_group	3.38764	CG	3.00066	0.00229603
g__Providencia	3.41276	C-PAH	3.03139	0.00193573
g__Fusicatenibacter	3.40869	CG	3.05904	0.00090942
g__Lachnospira	3.44399	CG	3.16657	0.000166634
g__Lautropia	3.47264	C-NPAH	3.1978	0.00246205
g__Actinomyces	3.73447	C-NPAH	3.19933	0.00463426
g__Propionibacterium	3.52233	C-PAH	3.20973	0.0394855
g__Catonella	3.57986	C-NPAH	3.21573	0.000405774
g__Castellaniella	3.7863	C-PAH	3.24823	0.0353769
g__Campylobacter	3.66731	C-NPAH	3.25936	0.000347101
g__Staphylococcus	3.70197	CG	3.27502	0.0155159
g__Roseburia	3.69967	CG	3.3375	7.97538e-05
g__Eubacterium_rectale_group	3.65091	CG	3.34875	0.001191
g__Treponema_2	3.74054	C-NPAH	3.35034	0.0238202
g__Prevotella_9	3.69443	CG	3.3718	0.00178446
g__Escherichia_Shigella	3.81494	CG	3.44802	0.00140823
g__Faecalibacterium	3.89947	CG	3.5452	0.00499212
g__Blautia	3.90775	CG	3.61444	0.0292194
g__Capnocytophaga	4.06011	CG	3.70548	0.00332226
g__Alicycliphilus	4.11587	C-PAH	3.73949	0.00682304
g__Lactobacillus	4.43433	C-PAH	4.04101	0.0443655
g__Tropheryma	4.44096	CG	4.26315	0.00104991
g__Fusobacterium	4.56338	C-NPAH	4.30605	7.25537e-05
g__Porphyromonas	4.68789	C-NPAH	4.31236	0.0014405
