# Supplementary material for: Microbiome–Metabolome Axis in BALF Reveals Novel Diagnostic Biomarkers for Congenital Heart Disease-Associated Pulmonary Arterial Hypertension
Source: J Cardiovasc Dev Dis. 2026 Jan 6;13(1):32. doi: 10.3390/jcdd13010032 (PMC12842009; doi:10.3390/jcdd13010032)
Supplement: Supplementary file 1 [file jcdd-13-00032-s001.zip › Table S7 Meta-PCA res.xlsx]

## Sheet: Sheet 1
Table S7 Principal Component Analysis of Metabolic
Group	Sample	PCA1-65.36%	PCA2-19.08%	PCA3-5.66%	PCA4-2.96%	PCA5-2.26%	PCA6-1.97%	PCA7-0.61%	PCA8-0.51%	PCA9-0.44%	PCA10-0.24%	PCA11-0.15%	PCA12-0.14%	PCA13-0.11%	PCA14-0.09%	PCA15-0.07%	PCA16-0.06%	PCA17-0.04%	PCA18-0.04%	PCA19-0.03%	PCA20-0.02%	PCA21-0.02%	PCA22-0.02%	PCA23-0.02%	PCA24-0.01%	PCA25-0.01%	PCA26-0.01%	PCA27-0.01%	PCA28-0.01%	PCA29-0.01%	PCA30-0.01%	PCA31-0.01%	PCA32-0.01%	PCA33-0%	PCA34-0%	PCA35-0%	PCA36-0%	PCA37-0%	PCA38-0%	PCA39-0%	PCA40-0%	PCA41-0%	PCA42-0%	PCA43-0%	PCA44-0%	PCA45-0%	PCA46-0%	PCA47-0%	PCA48-0%
C_PAH	T081	0.100074	-0.180518	-0.0298826	-0.0978905	-0.0597154	-0.401231	0.0578036	-0.186077	-0.00997799	0.233905	-0.221704	-0.1518	-0.184523	0.185428	-0.249803	-0.0687193	0.0634658	-0.222159	0.0895205	0.11803	0.110247	0.271367	-0.158649	0.170098	0.00333503	0.130406	-0.02267	0.278725	-0.0818942	-0.0361903	-0.0570156	0.0872512	-0.0280043	-0.00885559	0.0547958	0.168656	-0.12215	-0.0610446	-0.00574233	-0.147136	-0.110848	0.0965111	0.000120764	-0.0693134	0.00314018	-0.110068	0.0764128	0.0642214
C_PAH	T026	0.123226	-0.0249261	0.0346409	0.290807	-0.375234	-0.0317478	-0.270896	-0.033458	0.233125	-0.273102	-0.032047	0.00534313	0.190525	0.3775	-0.308779	-0.0264996	-0.0961667	0.092992	-0.0759126	0.0456123	-0.0692327	-0.0922641	0.24248	0.115562	-0.0685763	-0.144459	-0.0245987	0.0849897	-0.0271396	0.082021	0.0650974	0.210373	0.0195968	0.0388435	0.0955599	-0.155353	-0.16482	-0.0738608	0.00130618	-0.0203587	-0.00817004	-0.0254184	-0.00740436	0.0268639	0.020954	0.0244233	0.023599	-0.0116676
C_PAH	T056	0.133019	0.0448365	0.0335484	0.0528837	-0.429724	0.0428478	-0.0436079	-0.162378	0.213886	0.0945483	-0.229364	0.308492	-0.01949	0.0826208	0.000170384	-0.0280089	-0.126905	0.103961	-0.0387092	-0.120661	0.088135	0.143132	-0.361787	-0.262911	0.0851474	0.0484168	0.203398	-0.076488	0.149156	-0.0830323	-0.0556595	-0.246385	0.0224436	-0.153136	0.00121832	0.0487806	0.188626	0.186826	-0.0312856	0.0553335	0.0447548	-0.0791964	-0.0168946	-0.00953824	-0.0582996	0.0307178	-0.0386962	0.0767422
C_PAH	T063	0.150873	0.0871645	-0.00975868	-0.0906245	-0.0278442	0.0217649	-0.110363	0.130599	-0.0772654	-0.100448	0.152213	-1.2809e-06	-0.00120303	0.219659	-0.0407058	0.140089	0.170597	0.0237783	0.0289416	-0.0527708	0.175904	0.105626	0.0742941	-0.199657	-0.182556	0.0454596	0.141566	-0.0436687	-0.0587608	-0.125022	-0.021658	-0.187406	-0.120946	0.12276	-0.252058	0.0281964	0.039528	-0.367617	-0.0259016	-0.0751297	0.0593643	-0.0543306	0.190324	0.113967	0.00525906	0.00135492	-0.0295948	0.0602058
C_PAH	T068	0.0895603	-0.216388	-0.20911	0.0436507	0.069217	0.0613777	0.0177466	-0.00874129	0.0112887	-0.066703	-0.0319315	-0.0329249	0.0374467	-0.0112903	0.0749588	0.0171621	-0.0335277	-0.0051904	-0.0748944	-0.041206	0.0241687	0.0813496	-0.0612934	-0.0432855	-0.164133	-0.286675	-0.0455876	0.129993	-0.0769021	-0.212736	-0.132102	-0.131276	0.175141	0.0122447	0.0482694	-0.221598	0.033321	0.140851	0.4324	0.222951	-0.358138	0.0830955	0.256231	0.0326987	0.0572826	0.00968983	0.164312	0.0352816
C_PAH	T090	0.11419	-0.0907093	-0.108854	-0.391569	-0.209991	0.0771648	0.00138982	0.142331	-0.0456617	0.154896	-0.357448	-0.174762	0.0143479	0.0723515	0.209448	-0.0111776	-0.344942	0.0643366	-0.217334	-0.121133	0.0583374	-0.132791	0.2916	-0.0387489	-0.0579187	0.194496	-0.122359	-0.0087777	-0.0641567	0.190126	0.132694	-0.0264802	0.129789	-0.0135527	-0.138024	0.0862464	-0.0589514	-0.0357893	0.0793309	0.0564946	0.0558652	0.0377791	0.142133	-0.0603049	-0.0399704	-0.0533416	-0.0202418	-0.0105342
C_PAH	T102	0.109962	-0.172372	-0.183356	0.187382	0.0722294	-0.0775096	0.0107005	-0.0330618	-0.0656197	0.124657	0.0157558	0.0199555	-0.153246	-0.0773523	-0.174996	-0.291452	0.102147	-0.0709636	-0.0723769	-0.0896109	0.222471	-0.0314257	0.0447493	0.0567271	-0.0933126	0.0383005	0.0734328	0.00677492	0.11057	0.000346111	0.192366	-0.118392	-0.00056629	0.0958968	0.0462405	-0.160617	0.016792	0.0130366	0.0231905	0.0542266	0.431971	0.0130932	0.256463	-0.0575395	-0.100766	0.222258	-0.0718768	-0.134081
C_PAH	T107	0.125862	-0.167261	0.0727197	0.0875071	0.0608394	-0.0362436	0.0472441	-0.107237	-0.0584974	0.368405	0.13349	-0.011943	-0.287818	0.00634443	-0.252838	-0.020267	-0.0486887	0.0706311	-0.0111219	-0.0373633	-0.213557	-0.174162	0.116456	-0.295343	0.0631933	0.0254771	0.140117	-0.0500338	0.0320165	0.0653365	0.0704862	0.241065	0.0972384	-0.0042592	-0.338578	-0.283754	0.112231	-0.05447	0.0205459	0.161478	-0.129871	0.0100544	-0.163444	0.103673	0.0258691	-0.0413535	-0.0501662	0.119873
C_PAH	T113	0.092993	-0.204919	-0.183774	-0.0980617	-0.00990435	0.205797	-0.0279373	0.0569444	-0.0175169	-0.104395	-0.053773	-0.110617	0.0412106	0.0174998	-0.163504	0.354548	0.173579	-0.35575	0.0498076	-0.113935	-0.225808	0.0305698	0.0831916	-0.035796	-0.182543	0.0965779	0.106679	-0.0141416	-0.0656891	-0.0745118	-0.0076296	0.101547	-0.0313819	-0.296086	0.0794201	0.00492034	0.0776097	0.378544	-0.116279	0.0131845	0.157107	-0.00984516	-0.0111736	0.134093	0.0991894	-0.0366414	-0.15336	0.0380893
C_PAH	T116	0.0758832	-0.184493	-0.173531	-0.333148	-0.127227	0.219547	0.0124317	0.0176261	0.0317679	-0.0465758	0.340164	0.17429	-0.137842	0.194603	0.0055479	-0.119433	0.275833	0.0470711	-0.339211	-0.00832769	0.0611652	-0.0290901	-0.104889	0.181271	0.319549	0.0347653	0.0423323	0.0291459	-0.0711347	0.221757	-0.286655	0.100054	-0.0593323	0.0947658	-0.024994	0.021236	-0.0355596	0.0927812	-0.0235393	0.0104024	-0.0468072	0.0288622	-0.0150097	0.0196568	0.00344826	0.0555698	0.00225395	-0.0587398
C_PAH	T125	0.13406	-0.059544	-0.244349	0.160292	0.0737046	-0.0330659	-0.0342736	0.0765558	-0.0241127	-0.0575606	0.130649	0.00529627	-0.129741	-0.0396568	0.0626043	0.0197436	-0.579662	-0.0894626	0.106095	-0.0383778	0.00192166	0.0763333	-0.0539815	0.134901	0.0647348	0.0102549	0.0536169	-0.061945	0.0510432	0.0707059	-0.219144	0.183245	0.0013539	-0.0634156	-0.0253738	0.0880901	0.0962293	0.00151024	-0.00219244	-0.190665	0.177203	0.0297895	0.0172009	0.13462	0.146507	0.134978	0.15645	-0.102643
C_PAH	T136	0.125518	-0.0636082	0.262673	-0.149851	0.0153586	-0.231573	0.00965976	0.0384703	-0.0645787	-0.0149482	-0.241316	-0.128946	0.225091	-0.0224342	0.0997555	0.025899	0.0571134	-0.0343439	0.0535853	-0.202958	0.0449002	-0.101869	0.0810186	0.245809	0.130539	-0.0864267	0.148777	-0.0526618	0.227068	-0.0262907	-0.417069	0.019214	-0.126113	0.0107543	-0.0329337	-0.393928	0.232911	-0.0732711	-0.100985	0.0016137	0.0247312	0.00467359	-0.0139699	-0.0720257	0.0981254	0.0864371	-0.02755	0.0613366
C_PAH	T010	0.149042	0.0868905	0.0498436	-0.0585587	0.114024	0.0315255	0.0854406	0.119443	0.237889	-0.0206515	-0.0464354	-0.0868738	0.0498547	-0.020023	-0.164482	-0.0836498	-0.00334607	-0.00175586	-0.00618247	-0.0826117	-0.12743	-0.00737682	-0.213042	0.0503413	-0.118692	0.0621409	0.103909	0.110564	-0.0915705	0.0225643	-0.102448	-0.149933	-0.0926115	0.114775	-0.0495789	0.0669518	-0.0320498	-0.136558	0.292215	0.215477	0.242538	0.0498006	-0.22266	0.0964228	0.260776	-0.0168176	0.0174041	-0.0886133
C_PAH	T064	0.132878	-0.0209095	0.282936	-0.0137177	0.164486	-0.0364121	0.0187165	0.0338205	-0.0322266	-0.128404	-0.0262951	0.0560311	0.123954	0.0373359	-0.133107	-0.0185038	-0.0671196	-0.0685739	-0.169008	-0.137213	-0.0174297	0.0421451	-0.284928	0.0260705	-0.148801	0.206269	-0.234797	-0.337755	-0.112348	-0.128842	-0.11569	0.235275	0.253238	0.0546717	-0.129435	0.0966235	-0.18465	0.0517645	-0.107782	0.151497	0.0150976	-0.0143207	-0.0114242	0.0163722	-0.244724	0.183657	0.125776	0.137504
C_PAH	T119	0.155072	-0.0374081	-0.0356741	0.130461	0.0151629	-0.0354292	-0.0385557	0.0205293	-0.181168	0.175721	0.0319938	0.054864	0.00910289	0.257943	0.201594	0.117655	0.111397	-0.041272	0.000419023	-0.133368	0.0222525	-0.0148949	-0.0545317	0.0133964	-0.0246006	0.0982442	-0.0787257	-0.184592	0.00791928	-0.0714692	0.0354345	0.118398	-0.238455	-0.294331	0.133853	0.0208806	-0.0053866	-0.276773	0.279797	-0.112429	-0.145988	-0.202435	0.0321504	0.135831	-0.160447	0.173084	-0.102479	-0.148352
CG	A01	0.148832	0.0607109	0.142982	0.0161108	0.102188	6.28284e-05	0.0629231	0.219372	0.042472	0.0181133	0.00411124	0.0586082	0.0528348	0.104573	0.0348541	0.13711	0.118437	0.131943	0.181389	0.133759	0.123799	0.152429	0.139162	0.0253668	0.199034	0.169204	0.108875	0.0947857	0.161981	0.132865	0.161561	0.138518	0.169447	0.0401246	0.199729	0.166907	0.188846	0.0550908	0.198456	0.200571	0.0364781	0.240103	0.0864821	0.230132	0.0160261	0.255596	0.116255	0.152791
CG	A10	0.146221	0.118357	0.00556726	-0.000934046	0.0759457	0.0524396	0.0399845	-0.00901456	0.134215	0.000328088	0.035583	-0.0681666	-0.0117721	-0.0353163	-0.0613056	0.0100508	0.0206867	-0.00530589	-0.011972	-0.0405864	-0.0380371	0.101364	0.0485585	0.136949	0.09873	0.00214179	0.0569815	-0.0141957	-0.0314567	0.094186	0.154284	-0.0820226	0.00744149	-0.062409	-0.0411565	-0.0411963	0.00495118	-0.0244945	-0.0782437	0.266728	-0.1095	-0.113481	0.0629539	-0.103512	-0.014507	-0.0402412	0.231238	-0.0841153
CG	A07	0.147498	0.104426	-0.0235089	-0.045515	0.0686392	0.0919027	0.0424316	0.0309454	0.200488	-0.0512657	-0.0660646	-0.0412914	-0.099444	0.102207	0.0970483	0.103231	0.0229333	-0.0415563	0.160264	0.0430438	-0.148581	0.168401	0.0679596	-0.243385	-0.107172	0.0565384	0.00394115	0.196946	0.107146	0.0729831	-0.0287529	0.124643	-0.125129	0.147295	-0.116863	-0.00544819	0.0696307	0.0910007	-0.176876	-0.0372971	-0.159324	0.0223152	-0.0352322	-0.373015	-0.13825	0.334555	0.0365256	-0.34395
CG	A13	0.147194	-0.0531849	0.108338	0.141956	0.14112	-0.099421	-0.0130452	0.176435	-0.123189	-0.109937	-0.0204778	0.0801939	0.14801	0.0700606	-0.0919145	-0.0759498	0.0126094	-0.116055	-0.159315	-0.0116411	0.169015	-0.0808051	-0.0338719	-0.18092	0.178194	0.0931811	-0.0954976	0.0026729	0.0346233	-0.0953513	0.0765999	0.124333	0.145238	0.234497	0.0127939	0.104419	0.191491	0.208789	0.0721066	-0.0993402	-0.072226	-0.0803519	0.143919	-0.235557	0.244069	-0.218164	-0.322547	-0.215722
CG	A15	0.143703	0.122653	-0.0208725	-0.0618649	0.042029	-0.0636705	0.0528376	0.0672338	0.212742	0.0434694	-0.0735892	-0.161841	0.0113717	-0.0759661	-0.00708628	-0.0663785	0.0353458	-0.0553875	-0.00770276	0.090646	-0.117786	-0.103881	-0.107288	0.0276588	0.123721	-0.0268412	-0.0812371	0.146594	-0.0770345	0.0418275	0.0485676	-0.0278219	0.130657	0.107584	0.0471905	-0.0534397	0.186177	0.0299356	-0.163339	-0.101365	-0.0105639	-0.548893	0.196164	0.461276	-0.114662	-0.0345381	0.0376849	-0.107784
CG	X01	0.144589	0.119669	-0.0184316	0.0152257	0.0735857	0.0502277	0.140087	0.103787	0.153202	0.0836297	-0.0456908	0.148237	-0.00366473	-0.0157937	-0.0606022	0.0858489	-0.00377655	-0.0340752	-0.0305948	-0.0430345	-0.0864201	-0.113234	-0.114162	-0.0619378	0.0969118	0.0763106	-0.140693	0.054655	-0.133735	-0.0385764	0.0185867	0.00269408	-0.0416452	-0.115301	0.03898	-0.116724	-0.159594	-0.204294	-0.0699286	0.043802	-0.0895616	0.0335412	0.153874	-0.116969	0.19561	0.0129068	0.110054	-0.0317199
CG	X02	0.139009	0.140029	-0.0584646	0.00464289	0.0180302	0.0585097	-0.131095	-0.144813	-0.121056	-0.040226	0.00422678	-0.0163157	-0.00390101	-0.0929214	-0.0675051	-0.0879183	-0.0216382	-0.0134317	0.0153298	-0.120141	-0.0292803	0.0844054	0.0868157	0.0391441	0.0191394	-0.0269132	-0.0396732	0.0376724	0.0430911	0.0359214	-0.0354581	0.0179237	0.0991055	-0.00433235	0.057342	0.151594	0.126066	-0.0832947	-0.188723	0.0589684	-0.196492	0.15742	0.125085	0.0155973	0.0987237	0.144366	-0.114336	0.257405
CG	X04	0.128065	-0.108813	-0.150772	0.192782	0.208625	-0.0954578	0.0839193	-0.16822	0.14575	-0.132888	-0.00246717	0.0927388	-0.0372218	0.0807639	0.228142	-0.0632636	-0.0915088	0.0142478	-0.139163	0.291384	0.0314184	0.00620157	0.0866768	-0.00309248	-0.04571	0.000591688	-0.158633	-0.097406	0.0415849	-0.0107243	-0.143957	-0.112438	-0.0842905	-0.094701	-0.242238	-0.00331206	-0.00539379	0.0251217	-0.157112	0.051386	0.0527364	0.0517538	-0.00255153	0.0957376	0.0937686	0.0474844	0.00474698	-0.031422
CG	X05	0.116349	0.100507	-0.0853517	-0.247146	-0.128922	-0.417684	-0.0207909	-0.0892316	-0.0101558	-0.0800998	0.0391016	0.032291	0.038017	-0.0870186	0.0739605	-0.101511	0.270683	-0.013452	-0.0811128	0.0904314	-0.0824257	-0.0992934	0.186733	-0.272755	0.0211951	-0.213598	-0.1261	-0.0258923	0.0517267	-0.240605	-0.0209364	0.106464	0.110384	-0.221631	-0.0412111	0.149226	-0.0261719	0.0325786	0.0335805	0.0773951	0.213499	0.0228661	-0.044312	-0.00183072	0.0752135	0.11634	0.23595	-0.126233
CG	X07	0.152437	0.0767146	0.00916636	-0.0427072	-0.0549542	0.132158	-0.0180782	0.0736885	-0.0813542	0.077319	-0.0331929	0.136949	0.0853156	0.0827581	0.117403	-0.0628625	0.0729882	-0.0592748	0.119358	0.170516	0.0630901	-0.0902545	-0.14487	0.0850788	-0.0112355	0.0113144	-0.168285	0.151551	0.00943265	-0.039507	0.0997487	-0.0703938	0.367545	-0.136596	-0.0454283	-0.310958	0.0322523	-0.0497187	-0.146473	-0.204093	-0.0216394	0.36689	-0.216044	0.19657	-0.0550473	-0.0356528	-0.0493293	-0.202121
CG	X09	0.140396	0.139327	-0.0509355	0.0061923	0.027571	0.0606606	-0.0718449	-0.0955826	-0.0376578	-0.0243332	0.0122716	-0.0450324	-0.0482611	-0.0562392	-0.0285131	-0.0917589	-0.0555265	-0.0895542	-0.0695327	-0.0184504	-0.0755703	-0.192784	-0.0897124	-0.056761	-0.0385393	-0.0436745	-0.092889	0.145113	0.145997	9.45926e-05	-0.122183	-0.0374899	-0.0333012	-0.080682	0.0837098	0.174806	0.0247813	-0.162099	0.0180214	0.0704487	-0.12886	0.12236	0.00567401	0.0232714	0.081607	0.0798828	-0.285367	0.00871732
CG	X10	0.141582	0.135017	-0.035531	0.00538807	0.0594761	0.058479	0.0101337	0.0603055	0.150959	0.0319634	0.0402428	-0.076998	-0.0156636	0.0861188	-0.0184089	0.00568453	-0.00318658	-0.0812783	-0.0352403	-0.0185522	0.0294993	0.0119772	0.0258331	-0.0181135	-0.0609224	0.00240713	-0.0269683	-0.0512385	0.0528631	-0.0596594	-0.0695394	-0.0539723	-0.0968514	0.0304505	-0.0272152	0.074109	0.0239974	-0.156526	-0.143806	0.0723694	-0.00531761	0.112104	0.0339914	-0.0472421	0.161679	-0.243914	-0.0759873	-0.00145347
CG	X11	0.142417	0.133981	-0.0323841	0.00795563	0.0410547	0.0530765	-0.0651001	-0.102396	-0.0339656	-0.0098068	0.0080613	0.00559335	-0.033685	-0.0455863	-0.0255011	-0.0357553	-0.0111298	-0.00508031	-0.026358	-0.075985	0.0727703	0.105787	0.125644	0.170992	0.162378	-0.0153466	0.0336696	-0.0911658	-0.0101448	-0.019757	0.0824616	0.0997029	0.0353622	-0.231268	0.0117334	0.128721	0.165411	-0.0657498	0.0747888	0.0935755	-0.129024	-0.186282	-0.13196	-0.127447	0.059013	-0.276908	0.18583	-0.0914015
CG	X12	0.13948	0.139642	-0.0510522	0.0140485	0.00687174	0.0587617	-0.0823441	-0.149686	-0.127485	-0.0584304	0.0356808	-0.0923257	-0.0638286	-0.109173	-0.0659277	-0.127684	-0.0384742	-0.0510582	-0.101622	-0.0199275	0.00925298	-0.0854643	0.0575329	-0.0419026	0.037497	-0.0916714	-0.0562507	0.00927062	0.0978914	0.0416565	-0.00640372	0.0200501	-0.0406609	0.0301192	0.176569	0.0752862	0.132628	0.0558751	0.0339127	-0.0224001	-0.10243	-0.0988033	-0.121942	-0.077401	-0.159686	0.145433	0.00966462	0.0958927
CG	X14	0.146622	0.0744694	0.122921	-0.0064464	0.161246	-0.00882373	0.0329521	-0.218723	0.0464085	-0.123732	-0.0730752	0.113355	0.052021	0.109852	0.0936338	0.0107367	-0.00103536	-0.12033	-0.105241	0.220663	0.0127685	-0.178468	0.02317	0.242355	-0.0212139	0.0833773	0.129802	0.0673717	-0.1689	-0.0200492	0.260051	-0.0882506	-0.239904	-0.0657197	-0.332945	-0.0167696	0.170065	0.215516	0.16802	-0.151123	-0.0638871	0.0329386	0.046498	-0.0635326	-0.0892819	0.0301668	0.01206	0.232094
CG	X08	0.145205	0.123045	-0.00613416	0.0126451	0.022429	0.0484596	-0.116522	-0.0524619	-0.0392333	-0.0460303	0.0154659	-0.049382	-0.158058	0.112585	0.207993	0.0632131	0.0279383	0.013984	0.00886563	0.168339	0.201276	-0.0691593	-0.103091	-0.109682	-0.15924	-0.0209875	0.0100824	0.0116131	0.182589	0.0332414	-0.0341687	0.246236	-0.0246078	0.0360657	0.0691424	0.00720273	0.0274406	0.031793	-0.0332865	0.126523	0.202221	0.0171529	-0.0416218	0.0770673	0.0338322	-0.419062	0.0781353	0.195578
C_NPAH	T012	0.112159	-0.193336	0.117977	0.0353725	0.158735	-0.0423118	-0.003985	-0.0270001	-0.0346896	-0.0411934	0.0670769	-0.0991451	0.103525	0.0625607	0.133358	-0.0382596	-0.0194285	0.261629	0.00429536	-0.415448	-0.0648125	-0.118506	-0.224933	-0.0864231	0.0458294	-0.283224	0.189727	0.217023	-0.0641643	0.025515	0.202272	0.113188	-0.110769	-0.0972901	-0.0428969	0.187151	-0.0525746	0.0589281	-0.20292	-0.146194	0.0138387	0.224852	0.168228	0.0636955	-0.0924218	-0.146435	0.157596	-0.107899
C_NPAH	T035	0.106659	-0.183221	0.195934	-0.0859568	0.142805	-0.0603588	0.0256174	-0.00374354	-0.0304965	-0.12154	0.0818683	0.0302646	0.11937	-0.131946	-0.0648377	-0.202763	-0.0570974	0.142579	-0.16569	-0.0179555	0.218132	0.122832	0.116094	-0.23159	-0.303989	0.200745	-0.0537425	0.185411	-0.0470974	0.272609	0.00266895	-0.122793	-0.177732	-0.209094	0.23538	-0.0879955	0.0119583	0.0545733	-0.0755408	-0.0482132	-0.133101	-0.101505	-0.264435	0.150709	0.10145	0.0344225	0.0340339	0.00139676
C_NPAH	T043	0.103071	-0.190756	-0.20653	0.0985591	0.101248	0.00230672	-0.00354986	-0.069416	0.018817	-0.102454	0.0504936	-0.0698576	0.0932901	-0.04151	0.0310941	0.15704	0.134839	0.103959	-0.0792122	0.00903215	-0.106926	0.0498148	-0.126437	0.106314	-0.0584171	0.189366	-0.0739495	0.0506149	0.266235	0.140602	0.0410207	-0.10285	0.197943	-0.117466	0.106128	-0.145557	0.0810824	-0.218867	-0.107418	0.0999422	0.106966	-0.0612723	0.0410046	-0.306961	-0.250614	-0.194642	0.0542628	0.068842
C_NPAH	T046	0.0811565	-0.176919	0.237435	-0.305055	0.0615274	0.103822	0.0424293	-0.182952	0.0982757	-0.170406	0.113988	0.0637713	0.0585167	-0.0621637	-0.0225665	-0.195932	-0.157242	0.0171684	0.0638318	0.220875	-0.361632	0.284646	0.0564169	-0.0752413	0.0861705	-0.0179024	0.124021	-0.106816	0.10133	-0.0749148	0.04574	0.0603895	0.0697752	-0.0778464	0.0850895	-0.0363192	-0.0102749	-0.20832	0.191993	-0.182581	0.132959	0.028027	0.234424	-0.0215581	-0.0630817	-0.11664	-0.192149	-0.0151581
C_NPAH	T058	0.144077	-0.112484	0.0823075	0.0872182	0.0534405	-0.0291394	-0.0532885	0.112264	-0.12277	-0.0281537	0.113004	-0.0074414	0.0229918	-0.0367014	0.0181563	0.240409	-0.211122	-0.0112515	-0.0527203	0.112465	0.119806	0.0388808	0.166919	-0.100311	0.343874	-0.0210489	0.128724	0.366903	-0.193555	-0.278492	-0.173194	-0.179333	0.0703139	-0.0476004	-0.0176954	0.0457342	-0.190915	-0.0429387	-0.0709946	0.160602	0.12123	-0.119331	-0.174896	-0.0555693	-0.279626	-0.00394849	-0.122126	0.064615
C_NPAH	T066	0.144895	0.11555	-0.023503	-0.0695511	-0.0412283	-0.0881301	-0.104721	-0.0919169	-0.105529	0.0445131	-0.0462216	-0.144773	0.048662	-0.182981	-0.0478463	0.199611	-0.0529037	0.0448983	-0.139285	0.310001	-0.0701123	-0.224864	-0.222007	-0.0531463	0.00759475	-0.0263969	0.118943	-0.0481052	-0.0370859	0.138832	0.00236575	0.0281495	-0.221536	0.109957	0.195347	-0.0393182	-0.170088	0.0297093	-0.061034	0.128912	-0.00935815	0.145045	0.230502	0.0466651	-0.0994261	0.100846	-0.0924428	0.0394082
C_NPAH	T071	0.0912373	-0.227962	-0.00858097	0.0555044	-0.100645	0.0900246	0.0360729	-0.282184	0.307622	-0.00664357	0.0817026	-0.00954913	0.263946	-0.292603	-0.00957138	0.061771	0.0941367	-0.236322	0.357132	-0.0751236	0.329774	-0.247071	0.0913584	-0.119455	0.13303	0.0868418	-0.0369134	-0.10801	-0.019305	0.178469	-0.0753208	0.0149577	0.0346125	0.0218581	-0.118747	0.153768	-0.125603	-0.0971231	0.0866147	-0.0172116	-0.0764581	0.056305	0.0468641	0.0472643	-0.0668348	-0.0377685	0.011545	-0.0436598
C_NPAH	T110	0.151631	0.0858042	-0.0628871	0.0257122	-0.00252335	0.0327165	0.038462	0.114863	0.134774	0.137083	0.026628	-0.0366751	-0.00664018	-0.0938615	-0.049148	-0.0579137	-0.00700581	-0.078962	-0.12283	0.0208958	0.0263742	0.0598374	0.172	-0.110396	-0.152027	-0.00927506	0.124957	-0.196457	-0.111908	-0.125797	-0.214906	0.00796071	-0.0411839	0.255025	0.199536	-0.0442976	0.147892	0.0319969	0.0357602	-0.259196	-0.119964	0.219693	-0.0565667	0.0525109	-0.380908	-0.224893	0.175906	-0.0323374
C_NPAH	T122	0.116138	0.0375791	-0.113656	-0.273238	-0.14537	-0.441212	0.0611608	0.160277	0.0254754	-0.150992	0.394247	0.273662	-0.0670086	-0.0351619	-0.0142224	0.119723	-0.223315	-0.0831616	0.232813	-0.135689	-0.0179966	-0.122811	-0.0694527	0.124158	-0.152926	0.0279203	-0.0241181	-0.0200395	0.0486624	0.0354435	0.202784	-0.0885634	-0.0243844	0.0993677	0.0457309	-0.0971364	0.0380191	0.0736567	0.00326266	0.087228	-0.143357	-0.0202993	-0.0403999	-0.0595252	-0.0735928	-0.0787505	-0.0966146	0.0564982
C_NPAH	T145	0.14662	0.113678	0.0168932	0.0223807	0.019642	0.0537257	0.121811	0.0711006	0.0219656	0.188073	-0.00290759	0.244465	0.00128028	-0.154701	-0.0546338	0.0653941	-0.0228454	0.0761828	-0.0405892	0.0924389	0.0594272	-0.0975207	0.0566014	-0.010439	0.0363335	0.0448407	0.117607	-0.0725859	-0.228769	-0.0629963	-0.00863132	0.0834463	-0.0101193	-0.218295	0.275511	-0.158252	-0.132392	-0.00028081	-0.0708664	-0.181658	0.0557083	-0.00775435	0.139709	-0.218272	0.225407	0.0186602	0.0677517	0.0529252
C_NPAH	T133	0.12011	-0.17982	0.0284318	0.0659089	-0.0870531	0.0413496	-0.160451	0.230635	-0.0268686	-0.268595	-0.18843	-0.0237718	-0.369009	-0.132541	-0.0104957	-0.243902	0.138261	0.324386	0.358335	0.079393	-0.0991617	-0.241655	0.00886585	0.0821158	0.00733596	0.245867	-0.0593209	-0.0563647	-0.162183	-0.166309	-0.138375	-0.0263637	-0.106885	-0.0851765	0.00723877	0.0759702	0.0537435	0.0476961	0.00518727	0.0535262	-0.0729876	0.017141	0.0542895	-0.0462077	-0.075654	-0.069762	-0.00469342	-0.0167426
C_NPAH	T139	0.142132	0.130368	-0.0618822	-0.0272391	0.000686078	0.0410538	-0.0930133	-0.111746	-0.095987	0.00281319	0.042955	0.0442117	-0.0160642	-0.0432483	0.0949343	-0.161787	0.0833906	0.0277333	0.1458	-0.119063	0.0984489	0.244014	0.140045	0.0812814	-0.10796	-0.0275665	0.163047	-0.0508017	-0.243952	-0.0073699	-0.00463666	-0.0203093	0.18306	0.0631468	-0.0795976	-0.0773033	-0.124362	0.056732	-0.267048	-0.00603994	-0.0156933	-0.0833427	0.168482	0.0227503	0.133113	0.0602233	-0.0345742	0.158664
C_NPAH	T142	0.139272	0.14123	-0.0653805	-0.00322098	0.0267493	0.064713	0.000806103	-0.0446213	-0.00931148	0.037335	-0.0364056	0.0976047	0.0249036	-0.0789713	-0.120019	0.0182476	0.00793458	0.0870228	0.0712645	-0.248702	-0.0792652	0.234241	0.114173	-0.0321479	0.265288	0.00904578	-0.551586	0.0817488	0.0874176	-0.0588556	0.0380151	-0.0331898	-0.360954	0.0750115	-0.0583813	-0.173972	-0.10036	0.171139	0.0771533	-0.0502537	0.161362	0.120186	0.0424975	0.129706	-0.100506	-0.128718	-0.0294255	0.155728
C_NPAH	T105	0.113563	-0.0942651	0.224415	0.176423	-0.301117	-0.0201555	-0.163557	0.00511913	0.150439	0.344352	0.394912	-0.252347	0.114968	-0.147883	0.3177	-0.031928	0.040869	0.0444905	-0.106135	0.0265881	-0.150778	0.0925546	-0.00154435	0.177956	-0.117971	0.190727	-0.128268	0.0642453	-0.0454209	-0.194155	0.0413878	0.00511668	-0.0471684	0.0563268	-0.00749922	0.0573283	0.0834361	0.126498	-0.00275482	0.0381275	0.0415779	0.0293236	0.0163392	-0.0810737	0.143806	0.0448981	-0.0347668	0.00176815
C_NPAH	T153	0.145733	0.120238	-0.0390222	-0.0195758	0.0390572	0.0809474	-0.0328504	-0.00892487	0.0215304	0.0437128	-0.00203414	-0.0373156	-0.0159165	-0.0309476	0.0421753	-0.144539	0.0244288	-0.0433694	0.0730677	-0.0904816	-0.0501989	0.00244095	-0.0454313	0.130881	-0.108678	-0.167219	-0.00060995	0.105719	-0.0864124	0.0273825	-0.0164675	-0.0152318	0.168768	-0.0933425	-0.0482766	0.0873823	-0.0698565	-0.0558582	0.0943299	-0.0150295	-0.0088828	-0.0497381	-0.14385	-0.0228228	-0.111975	0.0421648	-0.357968	0.0314508
C_NPAH	T161	0.150526	0.0975057	0.0211361	-0.0255424	0.0395874	0.0780162	-0.0605316	-0.0235816	-0.0681094	0.0434073	0.0096384	0.000979689	0.00576784	0.0484699	0.215507	-0.0606249	0.0490731	-0.00133048	0.233318	-0.00260601	0.0252966	-0.0121183	-0.126253	-0.130671	-0.0940653	-0.0724102	-0.0113296	0.142688	-0.0317258	0.217983	-0.137091	0.198057	0.0572514	0.106039	-0.0151133	-0.150978	-0.221812	0.136061	0.272741	-0.107432	0.174049	-0.267707	-0.0492367	-0.216046	0.0184859	-0.0040677	0.0513182	0.159272
[truncated: 11 more columns]
