# Supplementary material for: Microbiome–Metabolome Axis in BALF Reveals Novel Diagnostic Biomarkers for Congenital Heart Disease-Associated Pulmonary Arterial Hypertension
Source: J Cardiovasc Dev Dis. 2026 Jan 6;13(1):32. doi: 10.3390/jcdd13010032 (PMC12842009; doi:10.3390/jcdd13010032)
Supplement: Supplementary file 1 [file jcdd-13-00032-s001.zip › Table S8 PLSDA_stat(3 groups).xlsx]

## Sheet: PLSDA
Table S8 PLSDA validation
CG vs C-PAH
R2	Q2	Pvalue R2	Pvalue Q2	Intercept R2	Intercept Q2
0.946825	0.756331	0	0	0.731017	-0.452674
CG vs C-NPAH
R2	Q2	Pvalue R2	Pvalue Q2	Intercept R2	Intercept Q2
0.888249	0.636546	0.03	0	0.747646	-0.44951
C-PAH vs C-NPAH
R2	Q2	Pvalue R2	Pvalue Q2	Intercept R2	Intercept Q2
0.789120687730931	-0.056517	0.095	0.11	0.697461	-0.457648
