# Supplementary material for: Microbiome–Metabolome Axis in BALF Reveals Novel Diagnostic Biomarkers for Congenital Heart Disease-Associated Pulmonary Arterial Hypertension
Source: J Cardiovasc Dev Dis. 2026 Jan 6;13(1):32. doi: 10.3390/jcdd13010032 (PMC12842009; doi:10.3390/jcdd13010032)
Supplement: Supplementary file 1 [file jcdd-13-00032-s001.zip › Table S9 C-PAH_vs_CG.exp.xlsx]

## Sheet: DIFF_INFO
Table S9 Metabolite Difference Analysis (Showed 88 metabolites between CG and C-PAH)
ID	Metabolite	m/z	Retention time	Mode	Adducts	Formula	Fragmentation Score	Theoretical Fragmentation Score	Mass Error (ppm)	KEGG Compound ID	Library ID	CAS ID	A01	A03	A07	A10	A13	A15	X01	X02	X03	X04	X05	X07	X08	X09	X10	X11	X12	X13	X14	X15	T010	T026	T028	T029	T056	T063	T064	T068	T081	T090	T099	T102	T107	T113	T116	T119	T125
pos_18827	2,4-DPD	224.091	3.8812	pos	M+H	C11H13NO4	71.4	-	-1.35431	-	-	-	4.90894	5.26418	4.06178	3.49363	4.75208	4.35538	5.11345	3.63653	5.06482	4.85254	3.46795	3.46277	4.25805	3.80523	5.01694	4.27358	4.11557	4.73989	4.94933	5.171	3.36459	3.28694	3.0322	2.78541	3.28177	3.46706	3.23953	2.86394	2.90057	3.13728	3.65559	3.07884	2.99107	2.84597	2.72642	3.29393	3.29064
pos_19096	Laudanosine	358.201	3.72657	pos	M+H	C21H27NO4	76.8	-	-1.44849	C09558	HMDB0030213	2688-77-9	5.76402	6.1072	5.70151	6.13675	5.96541	4.5942	5.94201	5.24809	6.17987	4.32378	5.18728	4.57786	4.69367	4.76742	4.67756	5.77422	4.98539	6.09883	4.55618	4.29781	6.53201	6.49571	6.84007	6.97341	6.69145	6.49416	6.43029	7.09531	7.01807	7.12405	5.44853	6.90071	7.20926	6.81117	6.96124	6.91171	6.62923
pos_11139	16-Hydroxy hexadecanoic acid	290.269	5.4126	pos	M+NH4	C16H32O3	-	94.9	-1.61674	C18218	HMDB0006294	-	3.46942	3.18278	3.71301	3.65659	4.10591	3.59254	3.99141	3.7995	3.54317	3.51711	3.60634	3.5762	3.69199	3.85366	3.70877	3.74544	3.77714	3.36038	3.65556	3.29625	5.13089	4.89325	4.94462	4.62033	3.4447	5.20481	5.08346	4.63968	4.78728	4.25432	5.35296	3.58716	4.86902	4.51859	4.64598	5.07089	4.79907
pos_19097	(+)-Galeon	327.159	3.72657	pos	M+H	C20H22O4	-	92.7	-1.45739	-	HMDB0031534	191999-64-1	3.54071	3.50176	3.66809	3.72788	3.44815	3.66383	3.67189	3.8708	3.61446	3.39349	3.67763	3.64749	3.76329	3.83702	3.74717	3.81675	3.84844	3.43166	3.62582	3.36752	4.31608	3.52116	4.61937	4.80546	4.25447	3.70131	3.56786	4.9127	4.86497	4.91529	3.88987	4.62453	5.02622	4.52379	4.78771	4.62334	4.11513
pos_3948	Methenamine	141.113	0.646933	pos	M+H	C6H12N4	76.6	-	-1.61844	-	HMDB0029598	-	5.04148	4.44943	5.47098	5.48988	4.83667	5.21994	5.38999	5.88151	5.31837	5.22915	6.13417	5.63071	5.78587	6.1481	5.91128	6.06762	6.27207	5.57424	5.59465	4.66535	4.64946	4.07062	3.05314	3.15055	5.06268	5.3599	4.55902	3.83753	4.01689	3.46116	5.0587	3.09978	3.012	4.50112	4.38778	3.31488	5.85209
neg_3243	Adenosine monophosphate	346.056	1.15265	neg	M-H	C10H14N5O7P	75.0	-	-0.124274	C00946;C00020;C01367	HMDB0000045;HMDB0011617;HMDB0003540	61-19-8	6.46276	5.98333	6.70953	6.56198	6.25624	6.49295	6.43755	5.92808	5.0276	6.80746	5.76729	5.90382	6.421	5.97275	6.48019	6.43811	5.1778	4.74857	7.04718	5.36753	3.90612	6.24481	3.12097	4.27567	3.37057	6.42151	4.86441	4.09508	4.59565	4.2979	5.13423	3.16762	3.92666	4.46813	4.52553	4.13746	5.99149
pos_24731	Guanidylic acid (guanosine monophosphate)	364.065	1.24518	pos	M+H	C10H14N5O8P	87.7	-	-1.5464	-	-	-	6.0241	6.20602	5.78474	5.70215	6.19062	5.52635	5.59224	4.22807	5.26845	5.96344	4.88318	5.82178	5.8371	5.21941	5.70014	5.34534	4.29837	4.96878	6.12005	5.68287	3.53389	6.08019	3.20143	3.1896	4.76743	5.96715	4.86661	3.2085	3.06975	3.94161	3.82492	3.24808	3.16028	3.98072	3.04496	3.55569	5.24562
pos_12794	PG(18:3(6Z,9Z,12Z)/0:0)	507.269	7.6206	pos	M+H	C24H43O9P	57.3	-	-5.49476	-	LMGP04050020	-	4.52704	5.50916	5.34606	4.71426	4.43446	4.6502	4.65826	4.8572	4.60081	5.46705	4.664	5.60356	4.74967	4.82341	4.73355	4.80313	4.83483	4.41797	4.61218	5.75091	5.63018	4.50749	6.11709	6.8127	5.8459	5.12488	5.52719	6.97744	5.62333	6.62698	4.87626	6.1348	6.43351	6.84185	6.49572	5.65319	6.17875
pos_1502	Paeonolide	461.162	2.46535	pos	M+H, M+Na	C20H28O12	72.0	-	-6.82508	C10715	-	-	5.223	5.66591	4.26147	3.92369	5.75955	5.0891	5.7241	4.06662	5.2662	5.49915	3.87344	5.67604	5.13429	4.12663	5.21409	5.5826	4.15144	4.40828	5.35103	5.62891	3.79462	3.71695	3.46209	4.31826	3.71177	3.89711	4.16362	4.8044	3.47539	4.71367	4.08568	3.50876	5.07751	4.22188	4.33936	4.55749	3.72065
pos_3414	PC(16:0/0:0)[U]	496.339	6.36755	pos	M+H, 2M+Na	C24H50NO7P	83.1	-	-1.19378	-	-	-	7.00591	7.52718	7.57739	6.93439	7.1464	6.71653	6.64421	6.38492	7.11569	7.59445	6.49265	7.7456	6.78347	6.36844	6.32188	6.2062	4.75915	6.49684	6.7353	7.82408	7.52015	6.76068	8.03337	8.40132	7.57682	7.65257	7.42258	8.21293	7.82095	8.26922	7.24969	7.85772	7.78075	8.29118	8.44655	7.50947	7.70337
pos_470	PE(16:0/0:0)	454.292	6.35482	pos	M+H, M+Na, M+2Na-H	C21H44NO7P	95.2	-	-1.26486	-	LMGP02050002;HMDB0011503	-	5.68095	6.06982	5.9609	4.69059	6.11383	4.56412	4.6891	4.83211	6.01261	6.54283	4.49273	5.92825	4.57839	4.76022	4.71873	4.63186	4.66355	6.24377	4.89539	6.39018	6.06222	6.29387	6.36493	6.24663	6.31401	5.99242	6.15268	6.64934	6.22396	6.38277	4.89557	6.68221	6.3645	6.81125	6.3857	6.32208	6.19696
neg_9938	Glycoursodeoxycholic acid	448.307	6.1519	neg	M-H	C26H43NO5	63.2	-	0.00658844	-	HMDB0000708;LMST05030016;MJDBDZS0000005	64480-66-6	4.59942	4.70829	3.80663	4.34778	4.14102	3.79584	3.8039	4.00282	4.31714	4.02375	3.80964	3.7795	4.18022	4.90479	4.02822	3.94876	3.98045	3.6751	3.75782	5.10709	3.73083	6.12431	5.44104	5.07879	4.15276	4.2925	5.03983	4.82821	4.27627	5.2516	4.02188	4.75022	6.16442	5.45989	4.89986	5.38389	5.16226
neg_2851	Dulcitol	217.048	0.61915	neg	M+Cl	C6H14O6	83.0	-	-3.04583	C01697	HMDB0011632;HMDB0000107;MJDBOTE0001092	-	4.07591	5.06827	4.20332	4.26311	3.98332	4.19905	4.20712	4.40605	4.14967	3.92865	4.21286	4.18271	4.29852	4.37226	4.28241	4.35199	4.38368	5.10666	4.16103	3.90268	4.13403	4.78461	4.94409	5.50465	5.93928	4.23653	4.51099	4.47343	6.71646	5.74603	4.42511	5.56055	6.09587	4.60048	4.91245	5.27615	6.33938
pos_25059	2-Cyclopentene-1,4-dione	97.0287	0.86685	pos	M+H	C5H4O2	55.6	-	3.56654	-	-	-	5.36933	5.5759	5.41074	5.3972	5.37418	5.33842	5.35456	5.47063	5.3204	5.23923	5.31736	5.45753	5.51637	5.45475	5.43889	5.45975	5.45012	5.29009	5.394	5.31128	5.27124	5.47101	4.93132	4.78945	5.45477	5.48693	5.26353	4.84258	4.92201	5.05542	5.51694	4.95452	5.04897	4.78084	4.77223	5.24553	5.17706
neg_6382	4-hydroxy-1-(4-methoxyphenyl)pentan-3-one	253.108	5.9676	neg	M+FA-H	C12H16O3	-	91.7	-0.121412	-	HMDB0132980	-	4.67292	4.65602	4.89576	4.8249	4.48728	4.81163	4.78379	4.79637	4.73329	4.45867	4.69511	4.5141	4.62733	4.75142	4.70418	4.80906	4.64904	4.30643	4.63783	4.20946	4.70053	4.08965	4.03804	3.90238	4.4939	4.42507	4.30808	4.13034	4.21473	4.52298	4.82093	4.29993	4.11583	3.85518	3.87621	4.37018	4.60537
pos_15258	Samaderin A	331.115	5.645	pos	M+H	C18H18O6	72.5	-	-8.52108	C08781	-	-	3.67168	3.38499	3.79908	3.85887	3.57911	3.79481	3.80287	4.00179	3.74544	3.52445	3.80862	3.77847	3.89427	3.96801	3.87816	3.94773	3.97943	3.56263	3.7568	3.50824	3.7298	5.21019	5.46179	4.62395	6.17457	3.83229	4.86261	4.15566	4.68005	4.83763	4.02086	4.9649	4.93267	3.21093	4.13912	4.12287	3.65583
pos_3618	PC(14:0/0:0)	468.308	6.25407	pos	M+H, M+Na	C22H46NO7P	79.1	-	-0.894946	-	LMGP01050012;HMDB0010379	-	6.4545	6.49687	7.07814	5.75174	6.33704	6.24235	6.04867	5.22962	5.88616	6.73161	4.56708	6.65776	5.90034	4.72649	5.75938	4.70621	4.73791	4.32105	5.11113	7.15193	6.65351	5.93429	7.03304	7.46392	6.45318	6.55925	6.61111	7.18493	6.87633	7.39947	5.68001	6.79972	7.18861	7.44633	7.40903	6.81646	7.15417
pos_13994	LysoPC(18:1(11Z))	522.355	6.37398	pos	M+H	C26H52NO7P	68.6	-	-0.91298	C04230	HMDB0010385	-	5.5848	6.7966	6.30567	4.81334	5.95753	4.68836	4.69643	4.89537	5.7229	6.45832	4.70217	6.31128	4.78784	4.86158	4.77172	4.8413	4.873	6.42386	4.65034	6.7023	5.78121	5.71144	6.95629	7.1448	6.2445	6.1445	5.93327	7.11105	6.8071	7.05978	4.91443	6.72213	6.91636	7.30095	7.41983	6.08947	6.51603
pos_3943	2-(1-Aziridinyl)ethanol	88.0761	0.640067	pos	M+H	C4H9NO	56.0	-	4.78677	C19332	-	-	5.37305	4.9223	5.47052	5.58679	5.34154	5.90473	5.79165	6.20461	5.58925	5.57717	5.94552	5.65655	5.75538	6.23721	5.90253	6.04915	6.01296	5.35998	5.76193	5.30208	5.74625	5.4164	5.06541	4.72907	5.08797	5.52916	5.30702	4.91401	4.99482	5.10058	5.79657	5.00168	5.0177	4.8981	4.77293	5.42051	5.79564
neg_119	P-CHLOROPHENYLALANINE	198.032	2.64275	neg	M-H, M+FA-H, 2M-H	C9H10ClNO2	82.7	-	-3.3885	-	HMDB0033261	-	8.30379	7.66893	8.45302	8.47153	8.10919	8.49441	8.50555	8.48035	8.3869	8.15552	8.30701	8.30407	8.39952	8.49528	8.53337	8.46959	8.45701	7.99709	8.32829	7.85508	8.46722	7.90444	7.81523	7.429	8.07577	8.3192	8.12514	7.68666	7.47796	7.98284	8.29999	7.86502	7.76271	7.70309	7.60072	8.10309	8.206
pos_3546	Betaine aldehyde	84.0812	8.38807	pos	M+H-H2O, M+H	C5H11NO	73.5	-	4.44616	C00576	HMDB0001252	7418-61-3	7.95192	7.63566	8.07219	8.12775	7.8683	8.09482	8.08526	8.29714	8.02569	7.82361	8.10364	8.06001	8.17484	8.24626	8.15695	8.24028	8.26923	7.84058	8.05774	7.77281	7.99171	7.84602	7.64752	7.40998	7.92579	8.06368	7.84445	7.45875	7.5286	7.7432	8.26578	7.72149	7.63043	7.47313	7.38464	7.9382	7.93737
neg_5055	Terephthalic acid	165.018	3.77207	neg	M-H	C8H6O4	68.2	-	-5.4869	C06337	HMDB0002428;MJDBOTE0000641	100-21-0	6.23797	5.59414	6.39444	6.35858	6.01436	6.3114	6.42727	6.40529	6.23332	6.00044	6.26667	6.39122	6.31525	6.39144	6.35527	6.4343	6.36379	6.19765	6.22904	5.79871	6.42587	5.87476	5.73013	5.38664	6.00974	6.29717	5.98962	5.54434	5.44558	5.8552	6.31596	5.76085	5.79307	5.60765	5.47032	6.07533	6.16215
pos_13220	(+)-Camphor	153.127	9.97428	pos	M+H	C10H16O	63.0	-	-1.44659	C00808	LMPR0102120001;HMDB0059838	-	6.3022	5.98478	6.40411	6.46928	6.20517	6.44346	6.42772	6.6411	6.35592	6.15834	6.44387	6.39287	6.52051	6.58173	6.49799	6.57522	6.60394	6.1718	6.38116	6.0781	6.33988	6.22068	5.98678	5.75167	6.24108	6.42617	6.18344	5.84104	5.89522	6.09076	6.60413	6.04404	5.96553	5.8625	5.76203	6.24798	6.28408
neg_9586	PE(18:1(9Z)/0:0)	478.294	6.3531	neg	M-H	C23H46NO7P	97.8	-	0.122769	-	LMGP02050004	-	6.06835	6.10821	6.09814	5.87456	6.20776	5.32773	5.92765	5.33892	6.24522	6.2675	5.20494	6.21791	5.78666	5.42745	5.93937	5.40708	4.91712	6.30199	5.81803	6.33405	6.22432	6.23726	6.13279	6.80266	6.37366	6.47458	6.22801	7.02617	6.36972	6.33162	5.88483	6.34867	6.14976	6.33907	6.58983	6.27184	5.8503
pos_13186	2-Pyrrolidinone	86.0605	9.82975	pos	M+H	C4H7NO	56.2	-	5.25879	C11118	HMDB0002039	616-45-5	6.18884	5.88366	6.2914	6.35861	6.08637	6.31276	6.31127	6.5098	6.24406	6.03695	6.31242	6.26969	6.37262	6.45239	6.36064	6.43906	6.45411	6.0425	6.26033	5.95063	6.25442	6.12551	5.82301	5.67813	6.11397	6.32541	6.09739	5.71998	5.79328	5.99507	6.51256	5.887	5.8645	5.68604	5.58919	6.0961	6.11673
pos_12598	Phosphocholine	184.073	6.34182	pos	M+H	C5H14NO4P	90.6	-	-1.52961	C00588	HMDB0001565	-	3.79627	4.85126	4.5296	3.98346	3.70369	3.91941	3.92747	4.12639	3.87003	5.02875	3.93321	4.81918	4.01887	4.09261	4.00276	4.07233	4.10403	3.68721	3.88139	5.00356	4.00227	3.77672	5.42478	5.78801	4.4517	4.92424	3.84265	5.53483	5.23322	5.62137	4.14546	5.10135	5.10239	5.7067	5.83225	4.46839	4.85828
neg_9538	8,11-eicosadiynoic acid	303.233	6.39782	neg	M-H	C20H32O2	67.0	-	-0.107237	-	LMFA01030688	-	3.61752	4.54903	3.74491	3.8047	4.13359	3.74065	3.74871	3.94762	4.50337	3.47423	3.75445	4.32699	3.84011	3.91384	3.82399	3.89357	3.92526	4.27706	3.70263	4.65708	3.67564	4.12165	4.79181	5.3367	4.49063	3.77812	4.04628	4.91776	4.90202	5.03346	3.96669	4.86918	5.30926	4.37408	4.7914	4.4311	4.1217
neg_532	ADP-ribose	558.064	0.822233	neg	M-H, M+Na-2H	C15H23N5O14P2	84.5	-	-0.0858505	C00301	HMDB0001178	-	6.07199	5.93322	6.56224	5.62504	6.41457	6.48312	6.18016	5.04304	4.00616	6.68227	5.13053	6.05719	6.3041	5.65699	6.12009	5.17931	4.24017	3.907	6.68372	5.95202	5.13295	6.69184	3.65797	3.41094	3.90767	6.50928	4.5367	4.93135	4.23313	3.76312	4.2816	3.70464	3.61681	4.67073	3.44593	5.62806	5.37525
neg_239	Isorebaudioside A	965.424	5.99665	neg	M-H, M+FA-H, M+Cl	C44H70O23	87.1	-	0.716011	-	-	-	4.36954	4.08278	6.06428	6.69015	4.27695	5.84886	4.50075	4.69969	7.65882	4.22227	4.50649	5.60027	4.59216	6.61116	4.57604	4.64562	7.1749	8.00217	4.45467	4.1963	4.42767	4.34999	4.09508	3.848	4.34481	4.53017	4.30254	3.92665	3.96331	4.20024	4.71875	4.14176	4.05391	3.90865	3.78892	4.35698	4.35369
neg_6367	3-hydroxyanthranilic acid	152.034	5.9609	neg	M-H	C7H7NO3	92.4	-	-6.60123	C00632	HMDB0001476;MJDBSJD0000090	548-93-6	4.91017	4.29806	5.10677	5.11987	4.79323	5.12185	5.15032	5.17362	5.02425	4.78188	5.03988	4.98117	5.04595	5.15459	5.09918	5.21854	5.14352	4.688	4.97597	4.56575	5.05181	4.64314	4.4776	4.31522	4.82446	4.76176	4.72964	4.42965	4.21971	4.77517	5.15908	4.48481	4.4531	4.40019	4.2808	4.82632	4.78429
pos_14008	Nerolidol	223.205	6.35482	pos	M+H	C15H26O	54.6	-	-1.71668	C09704	HMDB0035663;HMDB0035662;LMPR0103010005;MJDBOTE0001747	7212-44-4	5.15009	4.73902	5.05626	5.15001	4.90272	5.17717	5.27967	5.401	5.28783	4.9073	5.13491	4.98553	5.31291	5.52757	5.13154	5.43059	5.39737	5.0961	4.9489	4.81751	5.12838	5.07195	4.41513	4.04562	4.98467	5.08575	4.78893	3.98096	4.53172	4.68766	5.42039	4.75488	4.62712	3.80036	3.71745	4.81425	5.05968
pos_86	Gamma-Decalactone	153.127	0.3351	pos	M+H, M+Na, M+H-H2O	C10H18O2	50.4	-	-1.40844	-	HMDB0037217	-	6.21008	5.91509	6.33565	6.39135	6.09849	6.34196	6.35842	6.56652	6.29868	6.0884	6.35885	6.32207	6.44125	6.5178	6.42633	6.49653	6.53364	6.11919	6.33908	6.02058	6.28108	6.14194	5.91427	5.68867	6.21051	6.33331	6.12431	5.72234	5.81874	6.01942	6.54715	5.96673	5.88563	5.74954	5.65438	6.19398	6.20406
pos_521	5E,7Z-Dodecadienal	198.185	6.025	pos	M+H-H2O, M+NH4, M+H	C12H20O	58.0	-	-1.53312	-	LMFA06000157	-	6.17067	5.81785	6.2651	6.35725	6.06388	6.32936	6.28544	6.46712	6.22729	6.03263	6.32727	6.30153	6.42574	6.44594	6.38029	6.44654	6.46736	5.99629	6.28528	6.0111	6.27888	6.08079	5.8135	5.60113	6.18156	6.2501	6.12935	5.51478	5.76875	5.95035	6.45223	5.82789	5.82743	5.58704	5.51699	6.12548	6.14714
neg_12698	(+/-)9-HpODE	311.223	2.7853	neg	M-H	C18H32O4	86.2	-	0.12984	-	-	-	3.21361	2.92708	3.48678	3.40073	3.12108	3.50602	3.34475	3.54363	3.28734	3.06644	3.46522	3.52457	3.43613	3.50985	3.42002	3.6637	3.52126	3.1046	3.29869	3.04049	3.2717	3.19407	2.93936	2.69265	3.18889	3.48379	3.14665	2.77115	2.80777	3.04442	3.56269	2.986	2.89824	2.75318	2.63368	3.20105	3.19777
pos_3614	(+/-)8-HEPE	319.226	6.26065	pos	M+H-H2O, M+H	C20H30O3	50.3	-	-1.89622	-	-	-	4.07953	3.88218	4.20693	4.26673	3.98694	4.20267	4.21074	4.40967	4.8088	3.93227	4.21648	4.18633	4.30214	4.37588	4.28603	4.3556	4.3873	4.72395	4.16465	5.31426	4.13765	4.05998	3.80508	3.73329	4.0548	4.24015	4.01254	3.63667	3.79845	3.93633	4.42873	3.85176	4.29493	3.61867	3.49896	4.06697	4.06368
neg_1770	PSOROMIC ACID	357.062	5.9763	neg	M-H, M+Na-2H	C18H14O8	65.7	-	0.245978	-	-	-	6.75907	6.11222	6.92067	6.94302	6.63053	6.95108	7.01371	7.04018	6.91375	6.64478	6.90603	6.83976	6.94887	7.07016	7.00702	7.05877	7.02628	6.53329	6.85167	6.40621	6.8882	6.504	6.3508	6.16	6.68008	6.65092	6.6515	6.2631	6.04565	6.61894	7.02369	6.37702	6.33412	6.18976	6.06	6.67225	6.67509
neg_10291	REBAUDIOSIDE C	949.429	6.02392	neg	M-H	C44H70O22	76.4	-	0.445475	-	LMPR01040132;HMDB0034947	63550-99-2	4.95681	4.67004	5.66021	6.17749	4.86422	5.27315	5.08803	5.28697	7.30336	4.80954	5.09377	5.06362	5.17944	6.23319	5.16332	5.2329	6.51887	7.18982	5.04194	4.78357	5.01494	4.93726	4.68234	4.43525	4.93208	5.11745	4.88982	4.5139	4.55057	4.7875	5.30603	4.72902	4.64117	4.49589	4.37615	4.94425	4.94096
neg_1857	1,11-Undecanedicarboxylic acid	243.16	6.10285	neg	M-H, M+Na-2H	C13H24O4	96.7	-	-0.825962	-	HMDB0002327;MJDBOTE0000581	505-52-2	5.79124	5.30138	5.99831	6.06819	5.68401	6.00277	6.22613	6.14108	5.94424	5.69961	5.96976	5.89906	6.05338	6.1365	6.12055	6.04822	6.10824	5.60209	5.93674	5.6047	5.86808	5.64631	5.44504	5.14364	5.78046	5.93171	5.83883	5.29147	5.30477	5.62784	6.05457	5.47702	5.51823	5.38426	5.13502	5.75168	5.8709
pos_8648	METHIONAL	105.037	3.78388	pos	M+H	C4H8OS	54.7	-	2.14083	-	HMDB0031857	3268-49-3	4.86413	4.57246	4.26126	4.92577	4.97962	5.50972	4.99243	4.46581	5.03757	4.69381	5.47621	5.52432	5.23627	5.8829	5.35664	5.7637	5.13419	5.04193	5.56181	5.34395	4.87557	3.00561	3.94979	3.75118	3.00043	4.46745	4.91071	4.03341	4.31965	3.40638	4.31195	3.8741	4.52745	4.70842	4.62235	5.18713	5.71166
pos_25479	Dimethylethanolamine	90.0917	0.613733	pos	M+H	C4H11NO	85.7	-	4.35615	C04308	HMDB0032231	108-01-0	4.45669	3.84407	4.63786	5.18807	4.21881	5.07211	5.71114	6.07616	5.68336	5.32283	6.31188	5.4289	5.5229	6.04877	5.74616	6.26519	6.26576	4.60766	5.64335	4.68467	5.06116	4.33742	4.43996	3.36941	3.28828	5.20109	4.39064	3.44338	4.08231	3.47993	5.96175	4.26097	4.08747	4.28576	4.16793	5.37832	5.54671
neg_801	Ribothymidine	257.078	2.01672	neg	M-H, M+FA-H	C10H14N2O6	66.2	-	-0.400248	-	HMDB0000884	1463-10-1	5.08806	5.24421	3.25731	4.66904	4.61001	3.39906	4.27115	3.45996	5.2221	3.27039	3.26685	4.25293	4.13569	3.45763	3.33636	3.58199	3.8035	5.25562	3.21505	5.30374	4.49008	4.97983	5.49653	4.79501	5.40794	3.29051	4.86469	4.78635	5.28347	4.94554	3.47902	5.31365	5.59249	4.89023	5.24426	5.01624	5.34208
neg_187	1-[(2R,3R,4S,5R)-3,4-dihydroxy-5-(hydroxymethyl)oxolan-2-yl]pyrimidine-2,4-dione	243.062	1.23663	neg	M-H, M+FA-H, M+Cl	C9H12N2O6	89.3	-	-0.916776	-	;MJDBWX000002091	-	7.08908	7.23245	5.99813	6.6359	6.67042	6.30477	6.49259	5.20914	7.01204	5.74789	5.52513	6.56225	6.24462	5.41827	5.82816	6.27632	6.15823	7.13679	5.97654	7.13845	6.81382	6.72833	7.3783	6.8643	6.95385	6.30196	6.94912	6.79649	7.18734	6.99316	5.91162	7.09183	7.32585	6.84934	7.0287	7.02117	6.66891
neg_9596	PAz-PC	664.42	6.34008	neg	M-H	C33H64NO10P	62.2	-	0.557799	-	-	-	5.30523	5.5452	5.66075	4.84675	4.9901	4.26959	4.82272	4.40916	4.81556	5.31202	3.88803	5.61176	4.60059	4.04743	3.95758	4.16618	4.05884	4.11422	4.72568	5.48721	5.48344	4.36342	6.1038	6.06079	4.97599	5.26692	5.22772	6.03185	4.69371	5.76428	5.25949	4.65393	5.51721	5.35803	4.60706	5.71701	5.60486
neg_6915	Squamocin B	631.404	6.27008	neg	M+K-2H	C35H62O7	-	95.4	9.4422	-	HMDB0031393	159934-23-3	4.56613	6.15056	4.69354	4.75334	4.47354	4.68928	4.69734	4.89628	4.63989	4.41886	4.70308	4.67294	4.78875	4.86249	4.77263	4.84222	4.87391	4.45705	4.65126	4.39289	4.62426	4.54657	4.29166	4.04458	4.5414	4.72676	4.49913	4.12322	4.15989	4.39682	4.91535	4.33834	4.25049	4.10522	3.98549	4.55356	4.55028
pos_12647	LysoPC(18:0)	546.352	6.5137	pos	M+Na	C26H54NO7P	-	90.0	-1.13357	C04230;C04317	HMDB0011149;HMDB0011128;HMDB0010384	-	4.93751	6.46826	5.6922	5.12473	5.67751	5.06067	5.06873	5.26767	5.71144	6.23465	5.07447	6.15977	5.16014	5.23389	5.14402	5.21361	5.2453	5.70777	5.02265	6.50927	5.25219	5.88335	6.79246	7.41621	5.82465	5.59113	5.40597	6.95304	6.61217	6.6466	5.28674	6.99521	6.51802	7.32212	6.59164	5.71064	5.35296
neg_11994	Trigofoenoside G	597.281	3.80008	neg	M-2H	C56H92O27	-	93.8	-5.63207	-	HMDB0038616	94714-57-5	3.68323	3.58326	3.81063	3.87042	3.59066	3.80637	3.81443	4.01335	3.75699	3.53599	3.82017	3.79002	3.90583	3.97956	3.88971	3.95928	3.99098	4.93783	3.76835	3.51003	3.74135	3.98273	3.40884	3.16186	3.65851	3.84384	3.61625	3.24047	3.27712	3.51396	4.03241	3.4555	3.36768	3.22248	3.10281	3.67067	3.66738
neg_10138	DIHYDRO-beta-TUBAIC ACID	235.097	6.07415	neg	M-H	C13H16O4	55.0	-	-1.21427	-	-	-	5.07405	4.21788	5.24126	5.31818	4.99284	5.30528	5.31844	5.37783	5.17075	4.97478	5.24961	5.19796	5.34909	5.39354	5.30255	5.4737	5.2992	4.75406	5.22912	4.70229	5.26855	4.79399	4.66258	4.27944	4.96417	5.13058	5.01222	4.58273	4.46383	4.90378	5.2983	4.67564	4.61943	4.54536	4.44647	5.09547	5.04532
pos_12022	5-Methoxytryptophol	192.102	5.7855	pos	M+H	C11H13NO2	83.2	-	-1.4456	-	HMDB0001896	712-09-4	3.25529	4.98646	3.38264	3.44242	3.16275	3.37838	3.38644	3.58532	3.32902	3.10811	3.39218	3.36205	3.52229	3.55154	3.46171	3.53127	3.56296	3.14628	3.46817	3.08216	3.31339	3.23575	2.98102	2.73427	3.23057	3.41585	3.18833	2.81279	2.84941	3.08609	3.60438	3.02766	2.9399	2.79482	2.67529	3.24273	3.23945
pos_12304	Cinnamic acid	149.059	5.94437	pos	M+H	C9H8O2	63.3	-	-1.49309	C10438	HMDB0000930;HMDB0000567;MJDBOTE0000400	140-10-3;102-94-3	3.35887	3.07228	3.48624	3.9549	3.26633	3.48198	3.49004	3.68893	5.70068	3.21168	3.49578	4.10601	3.58143	4.39895	3.56531	3.63488	4.23335	6.08614	3.44397	3.18572	3.41698	3.33933	3.08457	2.83774	3.33415	3.51945	3.29191	2.91629	2.95292	3.18965	3.70799	3.13121	3.04343	2.89831	2.77874	3.34632	3.34303
pos_147	Uridine	267.058	1.23142	pos	M+Na, 2M+Na, M+H	C9H12N2O6	74.7	-	-1.55624	C00299	HMDB0000296	58-96-8	6.20897	6.80891	4.62657	5.749	5.9632	5.5219	5.50628	3.67066	6.28809	4.9011	3.7789	5.82285	5.4444	3.63688	4.45264	5.40195	5.39987	6.57677	5.13778	6.64651	5.89257	6.17608	6.96158	6.63448	6.39972	5.51804	6.27362	6.28138	6.74023	6.37946	5.10543	6.79387	7.02671	6.29256	6.59001	6.47224	4.35555
pos_3998	2-Amino-2-methyl-1-propanol	90.0917	0.72235	pos	M+H	C4H11NO	75.5	-	4.34325	-	-	-	3.96687	3.68332	4.11288	4.16853	3.61132	4.28657	4.45241	4.61488	4.38463	4.12426	4.82575	4.36253	4.43129	4.62257	4.42782	4.82173	4.78427	4.03044	4.46896	3.9472	4.08189	3.47042	3.94261	3.226	4.0069	4.3223	4.09702	3.45353	3.63225	3.61579	4.57108	3.90433	3.64975	3.67474	3.66053	4.51782	4.32631
pos_3487	LysoPC(15:0)	482.324	6.31487	pos	M+H, M+Na	C23H48NO7P	54.2	-	-0.973055	C04230	HMDB0010381	-	5.07813	5.48087	5.73394	4.9633	5.04942	4.89924	4.9073	5.10624	4.85188	5.88649	4.91304	5.09496	4.99871	5.07245	4.98259	5.05217	5.08387	5.14757	4.86121	5.99874	5.04657	5.4274	6.23702	6.70398	4.75135	5.52897	4.88226	6.19705	5.4829	6.03059	5.1253	6.0555	5.87543	6.32526	6.42448	4.76352	5.64215
pos_24695	5-Methylcytidine	258.108	1.33463	pos	M+H	C10H15N3O5	77.8	-	-1.40529	-	HMDB0000982	2140-61-6	3.22567	4.83285	3.35303	3.4128	4.05367	3.34877	3.35682	3.5557	4.43664	3.07851	3.36256	3.33243	3.4482	3.52192	3.43209	3.50165	3.53333	4.63572	3.31076	4.70828	3.28377	4.66177	4.89271	4.33755	4.54434	3.38623	4.49887	4.09891	4.6385	4.39072	3.57476	4.59901	4.91904	4.2619	4.39809	4.03835	3.20983
pos_2	N-Acetyl-DL-tryptophan	247.107	4.50667	pos	M+H, 2M+K, 2M+H, 2M+Na, M+Na, M+2Na-H, M+H-H2O	C13H14N2O3	95.6	-	-1.35581	-	-	-	3.32372	4.31336	3.45109	3.51087	3.23118	3.44683	3.45489	3.65377	3.39746	3.17653	3.46063	3.43049	3.54627	3.61999	3.53016	3.59972	3.63141	3.8217	3.40882	3.15058	3.38183	3.30418	3.04943	3.30299	6.74999	3.4877	3.67998	2.88116	7.62758	3.28154	3.67283	7.38117	7.44418	6.65395	6.54843	6.97602	3.30788
pos_12094	2,3-dinor-8-iso-PGF2a	327.216	5.81405	pos	M+H	C18H30O5	59.3	-	-1.59824	-	-	-	4.80936	5.23234	3.7754	3.80937	4.22505	3.74532	3.75338	3.95229	3.88562	4.1307	3.75912	3.72898	3.84478	3.91851	3.82866	3.89823	3.92993	5.38167	3.88162	4.98298	3.75839	4.40937	5.42243	4.77134	5.90949	3.78279	4.67435	4.68119	4.97094	4.56853	3.97136	5.04397	5.27193	4.2702	4.69779	4.79803	3.60634
pos_3616	LysoPC(20:4(5Z,8Z,11Z,14Z))	544.339	6.25407	pos	M+H, M+Na	C28H50NO7P	67.4	-	-0.807881	C04230	HMDB0061699;HMDB0010395	-	6.18928	6.46296	6.88864	5.91886	6.58911	5.60456	5.71111	4.8034	5.92178	6.36301	4.95993	6.26901	5.75333	5.21722	5.92753	5.0835	4.9717	6.38784	5.4346	6.86088	5.77814	5.58764	6.61216	6.85103	5.88045	6.70017	6.00534	6.80418	6.53048	6.75939	5.39665	6.71792	6.30953	7.14384	6.33354	6.78073	6.54707
neg_9774	LysoPC(22:6(4Z,7Z,10Z,13Z,16Z,19Z))	612.331	6.2344	neg	M+FA-H	C30H50NO7P	-	95.2	-0.307891	C04230	HMDB0010404	-	4.68726	5.13937	5.1051	4.12323	4.61589	4.05918	4.06724	4.26617	4.0098	4.76532	4.07298	4.04283	4.15864	4.23238	4.14253	4.21211	4.2438	4.74179	4.02116	5.13224	4.12575	3.91648	5.00319	5.40624	3.91131	4.26933	4.36976	5.52977	5.30736	5.50186	4.28523	5.41575	5.11182	5.22057	5.34697	4.90418	5.08184
pos_3403	1-Linoleoylglycerophosphocholine	520.339	6.28102	pos	M+H, M+Na	C26H50NO7P	64.9	-	-0.875491	C04100	HMDB0010386	-	6.40743	7.29705	7.03854	6.28376	6.74732	6.12014	6.2453	5.60068	6.34747	6.83566	4.99079	6.71705	6.10193	5.14418	6.14538	5.31195	4.67008	6.89622	5.83316	7.17342	6.34884	6.21329	7.2287	7.39128	6.1687	6.6929	6.49003	7.43407	7.05821	7.34212	5.14563	7.04262	6.91676	7.58203	7.00448	6.79935	7.05507
neg_12175	Rivenprost	449.204	3.52085	neg	M-H	C24H34O6S	62.7	-	8.63227	-	-	-	3.44996	5.07103	3.57734	3.63713	3.35741	3.57308	3.58114	3.78004	3.52371	3.30275	3.58688	3.55674	3.67253	3.74626	3.65642	3.72599	3.75768	3.34093	3.53507	3.38055	3.50808	4.20323	3.17563	2.92875	3.42524	3.61055	3.38299	3.00731	3.04395	3.28073	3.79911	3.22228	3.13448	2.98933	2.86973	3.43741	3.43412
pos_8780	(+/-)-Hexanoylcarnitine	260.185	3.87445	pos	M+H	C13H25NO4	54.0	-	-1.20822	-	-	-	5.93628	6.03443	5.27167	5.59479	5.96357	4.9946	5.17563	4.22708	5.28668	5.16509	5.03088	6.4571	5.56274	4.9614	5.29047	5.47049	4.32827	5.53814	5.43017	6.45399	5.64646	5.50417	5.85602	6.25433	6.12245	5.87809	6.09372	5.53659	6.28563	6.15049	5.13913	5.87695	6.50509	5.63369	5.75178	6.20744	5.15047
pos_22909	2-piperidone	199.144	2.10782	pos	2M+H	C5H9NO	50.1	-	-1.37532	-	HMDB0011749	-	5.09714	5.42557	3.28727	4.98097	4.49246	4.28193	3.47678	3.48993	3.29182	3.01277	3.2968	3.58029	4.81257	3.58806	4.84856	4.35669	3.46756	4.68037	4.17139	5.37141	4.01766	3.14039	3.47752	2.63905	5.35759	3.32047	3.09298	4.00361	4.33525	2.99076	3.81972	2.93234	4.23401	2.69957	2.5801	3.14737	3.24068
neg_1486	UDP-glucose	565.048	0.681867	neg	M-H, M+Na-2H	C15H24N2O17P2	74.3	-	-0.0520511	C00029	HMDB0000286	-	6.31014	6.46006	6.34324	4.9226	6.35054	5.52397	5.44468	4.97394	4.71755	6.02083	4.78074	5.30872	5.57325	4.94016	4.85029	4.91988	4.95157	4.53471	6.15686	5.90492	4.87309	6.15706	4.36932	4.12223	4.61906	6.09601	4.57679	5.32214	4.23755	4.47448	4.99301	4.416	4.32815	4.94657	4.06314	5.77359	5.42868
pos_12173	2-Indanone	133.065	5.85105	pos	M+H	C9H8O	71.9	-	-0.879055	C07727	-	-	0.0579628	0.0309124	0.122879	4.67823	0.0474174	3.56399	0.0766939	0.115735	5.79462	0.0420704	0.0776286	4.59244	0.0928599	5.04848	0.0898033	0.103677	4.65323	6.27315	0.0695576	0.0397365	0.0656657	0.0555676	0.0317686	0.0182689	0.0549489	3.22229	0.0501359	0.0218063	0.0236762	0.040082	0.12027	0.0352311	0.028989	0.0209419	0.015987	0.0564132	0.0560139
pos_3241	Gluconolactone	223.019	0.6332	pos	M+H, M+2Na-H	C6H10O6	91.4	-	-1.57715	C00198	HMDB0000150;MJDBOTE0000432	90-80-2	4.10938	4.84154	3.51582	3.62893	4.22083	3.51156	3.51962	3.71851	4.79779	3.24124	3.52536	3.49522	3.61739	3.68473	4.14449	3.66446	3.69615	4.09241	3.47355	3.84822	3.46111	4.10471	4.06089	4.39842	5.12493	3.54903	4.70167	2.94584	5.74148	4.80242	3.73757	5.00127	5.33412	4.26293	4.3876	4.29999	3.3726
pos_24675	Uridine monophosphate (UMP)	325.043	1.4102	pos	M+H	C9H13N2O9P	76.7	-	-1.75681	-	-	-	4.95661	5.22895	4.14293	3.66686	4.97083	3.54428	4.21621	3.75123	4.32663	4.47704	3.55807	4.59064	3.73875	3.71745	3.62761	3.69718	3.72887	4.58605	4.42354	4.71306	3.47927	4.3512	3.14683	2.89997	3.39644	3.58175	3.4075	4.15142	3.01516	4.32945	3.77029	3.19348	3.10569	4.54388	2.84095	4.83408	3.40532
pos_19820	L-cis-Cyclo(aspartylphenylalanyl)	263.102	3.35405	pos	M+H	C13H14N2O4	51.0	-	-1.3791	-	HMDB0031360	5262-10-2	3.31204	3.02546	3.4394	3.49918	3.2195	3.43514	3.4432	3.64209	3.38577	3.16485	3.44894	3.4188	3.53458	3.60831	3.51847	3.58803	3.61972	3.20302	3.39713	3.1389	3.37014	3.29249	3.90188	2.79095	5.20108	3.47261	3.24508	2.86949	5.81396	3.14283	3.66115	5.91715	5.54193	4.87452	4.59552	5.33002	3.29619
pos_9861	Isopentenyl adenosine	336.166	4.64768	pos	M+H	C15H21N5O4	74.8	-	-1.24444	C16427	-	-	3.71306	3.26636	3.6804	3.74019	3.46046	3.67614	3.6842	3.88312	4.64789	3.40579	3.68995	3.72239	3.7756	3.84933	3.75949	3.82906	3.86075	4.79911	3.63813	5.058	3.61113	4.02311	5.0268	4.27957	4.7496	3.71362	3.52893	3.98898	4.96026	4.82848	3.90218	4.82459	4.6629	4.44215	3.90276	4.62696	3.53717
pos_9689	Fusaric acid	180.102	4.48625	pos	M+H	C10H13NO2	81.4	-	-1.50698	C10146	-	-	4.35045	5.44987	4.12844	4.23479	3.7637	4.09847	3.98046	4.36917	3.81337	3.4559	4.01904	4.07922	4.18875	4.10224	4.22935	3.91209	4.30574	3.56884	4.28178	3.75076	4.07432	3.35279	3.66647	3.74927	3.72004	4.30471	4.27027	3.73389	3.1289	4.18605	4.28282	3.42019	3.74654	3.52713	2.77218	3.9181	3.62386
pos_7223	(S)-Piperidine-2-carboxamide	129.102	2.943	pos	M+H	C6H12N2O	54.6	-	-0.423398	C19809	-	-	4.62584	4.39973	5.22347	5.13388	4.45428	4.31279	5.10425	5.1802	5.25673	4.51695	5.21616	5.26829	5.38868	5.67337	5.34688	5.75844	5.76779	4.6922	5.609	4.81048	4.3945	4.31949	4.46895	4.15063	3.82926	5.08688	5.23552	4.55989	4.46438	4.01476	5.65534	4.63365	4.51409	4.57386	4.27898	5.37844	5.36189
pos_711	Cytarabine	244.092	1.03867	pos	M+H, M+Na	C9H13N3O5	70.3	-	-1.24619	C02961	HMDB0015122;MJDBOTE0001406	147-94-4	4.69114	4.88231	4.05305	4.51529	4.09413	3.4221	3.43016	3.62905	3.39212	4.33301	3.4359	3.40577	3.52155	3.59527	3.50543	4.54166	3.60668	4.85239	3.6564	4.78984	4.63504	4.03414	5.01837	4.92788	3.76038	3.45957	4.26536	4.56063	4.94116	5.73642	3.64811	4.61439	4.46769	5.21258	3.7202	4.50255	3.28316
neg_3354	Adenosine 3'-monophosphate	346.056	1.66055	neg	M-H	C10H14N5O7P	97.5	-	-0.0697577	C01367	HMDB0003540	-	6.65448	6.35711	6.14012	5.83377	6.21972	5.62669	6.14985	3.54592	6.0374	5.87816	4.64776	6.0226	5.87413	5.3093	5.66727	5.45158	4.62901	5.9701	6.12853	5.62033	5.49826	5.87593	4.5344	3.73584	3.9829	5.99307	5.3593	5.34818	4.98659	5.61584	3.56498	2.98829	3.88175	5.69967	3.80565	5.93561	5.65507
pos_5725	N2,N2-Dimethylguanosine	312.13	2.1625	pos	M+H	C12H17N5O5	76.6	-	-1.53354	-	HMDB0004824	2140-67-2	5.16906	5.71026	4.04221	4.75302	5.31974	4.52291	4.01084	4.20977	5.42368	4.68821	4.01658	5.17477	4.87035	4.21855	4.63107	4.55879	4.1874	5.50659	4.65223	5.62363	4.42995	5.02897	5.8789	5.41555	5.73296	4.57855	5.337	5.22186	5.77876	5.4888	4.22884	5.80043	5.63103	5.42466	5.33936	5.66724	3.86379
neg_191	Maltotetraose	701.192	0.815233	neg	M+Cl, M+FA-H, M-H	C24H42O21	88.7	-	0.786811	C02052	HMDB0001296;MJDBOTE0000277	34612-38-9	6.91492	7.67822	7.27189	6.5452	6.39592	6.37367	6.68404	5.8494	6.87254	6.98382	5.79981	6.72137	7.3634	6.73239	6.70588	6.52534	6.59113	7.36997	6.59984	6.96145	6.61086	7.66646	6.25944	5.54034	7.6676	7.00659	6.49428	6.06721	6.0192	5.95881	5.74534	5.88654	6.3606	5.57849	6.1321	6.25466	6.85282
neg_1	Inosine	267.073	1.91353	neg	M-H, M+FA-H, M+Cl, 2M-H, 3M-H	C10H12N4O5	93.2	-	-0.405996	C00294	HMDB0000195	58-63-9	7.84411	7.87205	6.86225	7.20463	7.94889	7.26092	7.33052	5.51646	7.49464	6.94007	6.22025	7.59454	7.26988	6.26492	7.14224	6.71887	6.3724	7.42409	7.187	8.01504	7.61522	7.73414	7.73628	7.51176	7.33235	7.67181	7.92738	7.55394	7.59011	7.54967	6.32224	7.687	7.72337	7.59417	7.21025	7.68818	7.49491
pos_22525	Ethyl-2-amino-4-methyl-Thiazole-5-Carboxylate	187.053	2.22842	pos	M+H	C7H10N2O2S	74.9	-	-1.18978	-	-	-	4.52278	5.15224	2.55139	2.61104	4.15897	2.54714	2.55518	2.75368	4.25647	3.32117	2.56091	4.62583	2.64637	2.71996	2.63028	2.69972	2.73135	5.01182	2.50923	4.15914	2.48232	3.85048	5.08256	4.93416	3.98157	2.58452	4.77388	4.67966	4.62868	4.68284	2.77271	4.84894	4.84252	4.84951	4.39484	4.88914	2.4086
neg_15140	Glycerophosphocholine	292.072	0.61915	neg	M+Cl	C8H20NO6P	82.6	-	-0.0721866	C00670	HMDB0011225;HMDB0008194;HMDB0008621;HMDB0007895;HMDB0011221;HMDB0008820;HMDB0008787;HMDB0008589;HMDB0007995;HMDB0008620;HMDB0008424;HMDB0008455;HMDB0008259;HMDB0008326;HMDB0008127;HMDB0011290;HMDB0008753;HMDB0008392;HMDB0008521;HMDB0008359;HMDB0008225;HMDB0008325;HMDB0008687;HMDB0008128;HMDB0000086;HMDB0008093;HMDB0007928;HMDB0007962;HMDB0008457;HMDB0008030;HMDB0008294;HMDB0008489;HMDB0008652;HMD…	28319-77-9	5.24116	4.63085	4.55603	4.29757	4.01778	4.23351	4.24158	4.44051	4.57823	3.96311	4.24732	4.21717	4.33298	4.40672	4.31687	4.38645	4.41814	4.0013	4.19549	5.36125	4.54791	4.09082	5.24273	5.27811	4.97475	4.27099	4.71989	5.1333	4.9248	5.10128	4.45957	4.59456	5.46176	4.2013	4.65444	4.77027	4.09452
pos_14802	Soraphen O	309.205	5.81405	pos	M+H	C18H28O4	69.0	-	-1.75072	C15818	-	-	4.94185	5.26923	3.6919	3.75829	4.66356	3.90218	4.17661	3.89461	4.19547	4.32533	3.70144	4.46226	3.7871	3.86083	3.77098	3.84055	3.87225	5.45532	4.54389	4.92785	4.05494	4.27289	5.47653	4.82263	5.9433	3.72511	4.85815	4.72152	5.05693	4.83121	3.91367	5.1294	5.2756	4.44326	4.75723	5.00062	3.54867
neg_13998	Adenine	134.046	1.87147	neg	M-H	C5H5N5	83.9	-	-8.24159	C00147	HMDB0000034	73-24-5	5.7444	4.48379	5.88044	5.72623	5.18436	5.28029	5.40195	4.80798	4.79782	5.81553	4.97951	5.17727	5.52637	4.81721	5.22376	5.32124	4.72862	4.55876	5.90064	4.58518	5.97272	4.47138	4.21599	4.46564	4.4341	5.05878	5.54665	4.62479	4.46849	4.67961	4.75757	4.20443	4.3049	4.70494	4.25017	4.71793	5.23961
pos_5880	3-Deoxyarabinohexonic acid	181.072	2.2225	pos	M+H	C6H12O6	60.2	-	5.76042	-	HMDB0000346	29625-79-4	3.55808	2.8701	4.21544	3.3437	4.44531	4.24118	3.28773	3.48659	3.23031	3.00944	3.29347	3.26334	3.3791	3.45282	3.36299	5.20204	3.46423	3.0476	3.24167	4.36981	3.21468	3.13705	3.07851	3.65851	3.13188	3.31713	3.08965	2.7142	2.93144	3.14218	3.50565	2.92901	3.26075	3.46565	3.71555	3.14404	3.14075
pos_14989	(+/-)-Octanoylcarnitine	288.216	5.74007	pos	M+H	C15H29NO4	88.6	-	-1.54044	-	-	-	5.82826	5.94918	5.24956	5.5572	5.72822	5.06812	5.10912	3.9617	5.55097	5.14692	4.69204	6.25281	5.56344	4.9413	5.07361	5.44878	4.33161	5.52787	5.14254	6.3295	5.31291	5.54166	5.70951	6.09288	5.99579	5.80748	6.06116	5.38748	6.12267	6.20384	4.89361	5.89115	6.46946	5.50607	5.62639	6.01296	4.94736
pos_20648	Caffeine	195.087	3.01102	pos	M+H	C8H10N4O2	91.6	-	-5.23728	C07481	HMDB0001847	58-08-2	3.27962	2.95217	3.16742	0.249785	4.33102	4.83706	0.226175	4.135	0.203762	0.133499	0.228515	0.216432	0.26563	0.30093	0.25833	4.74262	0.306675	3.16897	0.208052	3.97136	3.39902	0.171117	3.94765	4.13863	5.2199	3.81894	3.19832	2.6784	3.6031	3.72929	4.07112	0.1136	4.58242	4.67478	3.75484	3.16638	3.32261
pos_4947	3-Methylglutarylcarnitine	290.159	1.91198	pos	M+H	C13H23NO6	72.6	-	-1.19392	-	HMDB0000552	102673-95-0	0.0500973	3.69437	2.61297	0.0748766	3.60647	1.78691	0.0664754	0.100889	2.19599	2.41429	0.0672949	3.2954	1.74628	0.094098	0.07799	0.0902212	0.0963459	3.58457	0.803316	3.4368	2.19387	4.09257	3.28038	0.0156913	2.79582	1.83792	3.24425	1.65602	3.04013	3.23857	0.104911	1.83568	5.48786	2.31787	0.0137263	2.78378	2.9926
pos_761	3-Amino-4,7-dihydroxycoumarin	194.045	1.47903	pos	M+H, M+NH4	C9H7NO4	73.6	-	-1.06892	C12468	-	-	4.59582	5.0987	3.24776	3.59633	4.59565	4.16376	3.25156	3.45041	3.19414	4.09934	3.25729	4.05686	3.3442	3.41664	3.32681	3.39636	3.42805	3.01144	4.48044	4.80513	4.15421	3.54112	4.2174	4.41832	4.49712	3.29262	4.34967	4.41561	4.59349	4.11801	3.46947	4.71505	4.58739	4.4095	4.25166	4.6245	3.10459
neg_504	Uridine diphosphate-N-acetylglucosamine	606.074	0.737717	neg	M-H, M+Na-2H	C17H27N3O17P2	89.2	-	0.22792	C00043	HMDB0000290	528-04-1	7.01529	7.03641	6.85547	6.20852	6.97495	6.62043	6.46098	5.48975	4.52691	6.74115	5.37584	6.45437	6.47646	5.40293	6.26003	5.65995	4.48469	5.64429	6.77347	6.76225	5.69501	6.8278	3.90246	4.51839	4.26566	6.70237	6.03594	6.11675	5.81743	5.50551	4.52612	3.94913	5.39425	6.02689	5.00619	6.32357	6.50069
pos_14571	2,3-dinor-PGE1	327.216	5.91048	pos	M+H	C18H30O5	66.8	-	-1.99487	-	LMFA03010169	-	5.14909	5.70813	3.88911	3.97485	4.9771	3.88485	4.64753	4.09183	4.6885	4.38082	3.89865	4.7577	3.98431	4.05805	3.96819	4.03777	4.06946	5.57959	4.38965	5.33502	3.81983	5.97175	5.7329	4.90944	6.0568	3.92801	4.9372	4.8708	5.26804	4.98747	4.11089	5.36607	5.43922	4.51623	5.01968	5.22634	3.74586
neg_4972	2-Methylindoline	132.081	3.61838	neg	M-H	C9H11N	79.9	-	-8.47102	-	-	-	3.99005	4.95036	3.24418	3.68836	3.51992	2.85852	2.86657	3.0653	3.79706	2.58861	2.87231	3.93432	3.03311	3.03154	3.55723	3.01128	3.04295	4.50696	2.82055	3.94917	2.79359	4.63522	4.50293	3.96339	4.34551	4.12702	3.88184	3.74246	3.41462	4.02491	3.08435	4.45846	4.23758	4.25865	3.52527	4.1381	2.71974
pos_21018	ANISODAMINE	306.17	2.83808	pos	M+H	C17H23NO4	50.7	-	-1.36194	C10842	-	-	1.68272	4.12268	1.80784	1.86677	1.59226	1.80364	1.81158	2.00805	1.75508	1.53907	1.81723	1.78756	1.90172	1.97461	1.8858	1.95455	1.98591	1.57621	1.76624	3.82894	1.73972	1.66358	1.96745	1.1816	1.65852	1.84056	1.61722	1.25549	1.29021	1.51769	2.95458	1.4611	2.15426	1.23851	1.12666	1.67042	1.6672
pos_2902	Lumichrome	243.087	4.88855	pos	M+H, M+Na	C12H10N4O2	60.0	-	-1.16308	C01727	-	-	4.67058	5.40253	4.47004	4.27268	4.99758	3.61131	3.72032	3.81827	5.12779	4.42278	3.62511	4.89274	3.71076	3.78449	3.98816	3.76422	3.79591	5.4721	4.54534	5.26377	4.5359	4.76513	5.39749	5.05418	5.24944	3.98409	4.7833	4.64435	5.26217	4.88349	3.83733	4.95812	5.27896	4.88723	5.07083	5.0561	3.47234
[truncated: 5 more columns]
